# Supplementary material for: Dengue and Zika RNA-RNA interactomes reveal pro- and anti-viral RNA in human cells
Source: Genome Biol. 2023 Dec 5;24:279. doi: 10.1186/s13059-023-03110-9 (PMC10696742; doi:10.1186/s13059-023-03110-9)
Supplement: Supplementary file 2 — Additional file 2: Supplementary Table S1. DENV ZIKV host interactions. [file 13059_2023_3110_MOESM2_ESM.csv]

Name	DENV-1 count	ZIKV-AFR count	ZIKV-BRA count	ZIKV-ILM count	ZIKV-SIN count	No. of subtypes with greater than 10 reads	Total count
PLCG2	6247	8846	5491	1697	2413	5	24694
PAQR5	597	9410	4782	1159	1692	5	17640
EEF1A1	325	2741	1870	644	1180	5	6760
RMRP	1197	1199	1132	370	586	5	4484
RPPH1	677	1345	734	259	416	5	3431
EEF2	470	902	653	186	333	5	2544
GAPDH	221	1014	661	206	393	5	2495
RNY5	813	553	342	139	268	5	2115
SNORA81	425	334	614	187	383	5	1943
EEF1G	126	704	565	196	340	5	1931
RPLP0	168	614	598	221	321	5	1922
RPS2	159	816	473	168	218	5	1834
RPL13	159	557	596	208	302	5	1822
ACTG1	98	636	565	170	292	5	1761
TMEM107	1099	230	163	57	61	5	1610
ACTB	293	399	464	149	304	5	1609
RPL3	109	536	410	160	219	5	1434
RPL4	223	446	397	141	226	5	1433
SCARNA2	207	411	389	190	188	5	1385
ZNF485	289	575	310	72	124	5	1370
QRFPR	289	359	320	180	205	5	1353
RPS3	80	513	360	141	200	5	1294
VIM	17	524	392	147	203	5	1283
RPL37A	35	485	317	115	214	5	1166
HSP90AB1	133	366	276	98	123	5	996
RPL10	103	341	301	91	152	5	988
RPL13A	58	399	281	86	156	5	980
SNORD22	297	209	223	54	134	5	917
RPL7A	46	302	259	88	148	5	843
RPS6	72	330	228	77	134	5	841
RPLP1	171	271	179	75	118	5	814
PTMS	43	299	219	83	166	5	810
RPL32	180	220	220	68	112	5	800
UHRF1BP1	262	269	132	36	72	5	771
PKM	161	243	156	70	106	5	736
SCD	35	325	229	46	101	5	736
GOLGA2P9	416	115	121	36	34	5	722
SNORD18A	622	28	38	13	18	5	719
EIF1	178	218	177	48	96	5	717
RPS12	123	229	174	64	106	5	696
TPT1	156	202	185	57	96	5	696
RPL5	62	204	223	79	123	5	691
EIF3L	60	228	217	59	117	5	681
RPL41	120	272	158	57	71	5	678
LRRC75A-AS1	74	268	185	49	87	5	663
MAP1B	11	191	257	70	127	5	656
RPS19	62	191	191	70	113	5	627
EIF4B	84	219	187	54	82	5	626
RPL18A	50	221	178	60	113	5	622
RPL29	53	220	177	70	100	5	620
EWSR1	403	71	68	25	52	5	619
SNORA28	94	221	162	58	84	5	619
RPS8	33	208	171	79	119	5	610
VTRNA2-1	118	160	165	62	102	5	607
CFL1	80	199	155	62	103	5	599
MARCKSL1	20	199	191	90	95	5	595
RPS27	91	225	139	54	86	5	595
POLR2A	104	194	169	48	77	5	592
RPL6	35	182	175	79	114	5	585
FASN	77	191	177	40	91	5	576
SNHG7	175	123	148	42	80	5	568
RPL18	36	233	153	57	84	5	563
SND1	232	149	87	33	61	5	562
RPL38	52	192	184	47	81	5	556
RPS4X	50	195	147	55	100	5	547
HIST1H1C	235	98	100	48	61	5	542
RPL10A	61	216	136	44	84	5	541
RPS18P9	48	229	158	37	61	5	533
CKB	15	202	160	69	85	5	531
SRRM2	117	103	181	55	75	5	531
TRIM28	71	173	154	61	72	5	531
SNORD32A	115	240	121	15	37	5	528
HUWE1	291	68	94	22	45	5	520
RPL19	61	149	158	60	89	5	517
ATXN2L	214	105	105	34	55	5	513
RPS16	89	141	151	49	68	5	498
SNORA10	149	141	125	27	56	5	498
EIF4G2	181	126	104	31	54	5	496
YWHAE	110	135	134	45	71	5	495
TKT	20	204	142	43	79	5	488
SNORD15B	197	103	116	32	38	5	486
UBA1	182	114	106	36	44	5	482
HMGA1	27	178	144	59	69	5	477
SLC25A6	35	195	127	51	68	5	476
CANX	167	138	106	19	45	5	475
FLNA	82	149	125	43	74	5	473
SNORA80E	107	143	118	46	56	5	470
TMSB4X	41	97	162	56	109	5	465
RPS23	68	132	124	41	97	5	462
RPL8	55	152	128	47	78	5	460
RPL15	97	155	109	32	57	5	450
TUBA1B	34	143	149	55	69	5	450
PRRC2A	161	107	93	34	47	5	442
SREBF2	143	122	106	23	44	5	438
FADS2	65	165	119	31	57	5	437
RPL28	39	153	147	34	64	5	437
RPL39	21	196	126	37	55	5	435
SNORD27	32	97	189	35	82	5	435
NONO	66	149	120	35	61	5	431
DDB1	258	70	64	17	21	5	430
FTL	209	85	72	23	34	5	423
HNRNPK	140	115	88	29	51	5	423
RPL11	34	142	131	39	76	5	422
RPL14	64	139	118	41	60	5	422
ATF4	160	123	81	17	38	5	419
TPM3	178	95	74	23	49	5	419
HIST1H3B	184	81	81	36	36	5	418
GNAS	78	121	117	38	60	5	414
DYNC1H1	92	106	122	29	56	5	405
BRD2	131	107	91	33	36	5	398
IFI6	65	19	122	78	114	5	398
RPS3A	61	125	113	44	55	5	398
HNRNPL	181	54	80	25	56	5	396
SNORD10	97	139	91	28	40	5	395
GLUL	28	122	123	44	77	5	394
CCNI	32	131	127	35	62	5	387
RPS11	36	144	114	26	65	5	385
RPS24	15	226	89	22	31	5	383
HDLBP	64	157	85	26	50	5	382
PTBP1	152	83	78	22	46	5	381
LDHB	16	160	107	38	58	5	379
NIPSNAP1	32	153	92	35	67	5	379
NPM1	47	147	92	26	67	5	379
PPP2R1A	26	136	112	48	57	5	379
ATP5B	131	118	66	26	37	5	378
RPL12	37	147	83	32	77	5	376
CHD4	104	106	81	39	44	5	374
ATAD5	82	120	88	23	59	5	372
PPIA	130	115	69	21	36	5	371
RPS15	52	120	104	44	50	5	370
ILF3	78	96	110	27	56	5	367
SNORD88C	32	125	119	35	55	5	366
CALM3	23	145	94	41	62	5	365
ATP5A1	88	123	75	26	51	5	363
ERGIC3	83	86	110	36	48	5	363
NAP1L1	20	156	89	42	54	5	361
RPS7	36	139	110	31	45	5	361
HIST1H2AE	134	75	65	35	47	5	356
RPS27A	52	112	103	41	48	5	356
RPS5	42	116	120	26	50	5	354
UBR4	149	68	99	11	26	5	353
ZFP36L1	24	110	133	29	56	5	352
RPS13	49	156	64	37	45	5	351
SNORA46	40	121	106	31	53	5	351
SNHG16	29	121	100	44	54	5	348
RPL34	21	164	89	35	36	5	345
RPL27A	14	101	118	38	70	5	341
SHMT2	164	84	56	12	24	5	340
CALR	171	72	54	11	30	5	338
HIST2H2AA3	172	56	51	25	32	5	336
RAB1B	208	43	38	20	27	5	336
RPL23A	38	145	93	22	38	5	336
MAZ	26	116	98	39	56	5	335
HDGF	145	78	50	22	38	5	333
EIF3C	119	85	66	22	35	5	327
RPL23	29	112	85	31	69	5	326
RPL37	91	91	73	27	44	5	326
ENO1	79	103	70	24	46	5	322
GNB1	28	112	101	24	57	5	322
SNORD100	128	67	71	28	28	5	322
SNORD88A	74	122	66	20	35	5	317
EIF4G1	144	68	62	12	29	5	315
MYL6	112	79	68	19	37	5	315
SUPT5H	220	37	25	15	18	5	315
BAZ2A	125	70	62	20	35	5	312
SNORD66	118	82	59	14	39	5	312
ARF1	77	112	79	14	29	5	311
RPL9	41	98	92	29	50	5	310
RPL7	39	114	84	20	51	5	308
SNRNP200	84	89	71	25	39	5	308
SSR2	133	83	60	12	20	5	308
RPS15A	28	105	81	21	72	5	307
ARID1A	42	70	99	31	64	5	306
TMBIM6	125	63	63	24	29	5	304
P4HB	112	91	67	16	14	5	300
RPLP2	36	116	82	24	41	5	299
SF3B3	164	58	43	11	22	5	298
USP22	82	73	80	19	44	5	298
SNORA63	131	55	59	22	29	5	296
IGF2BP1	38	84	94	24	55	5	295
ODC1	29	104	94	23	44	5	294
SF1	39	78	104	30	43	5	294
PRPF8	65	76	88	23	41	5	293
PRRC2C	66	55	99	26	47	5	293
BAG6	76	70	78	23	45	5	292
RPL30	20	101	97	19	54	5	291
RPL31	25	75	96	30	64	5	290
HMGN2	44	93	80	36	36	5	289
QARS	37	97	94	23	37	5	288
UBA52	33	108	73	26	46	5	286
USP11	75	88	71	18	33	5	285
YBX1	28	105	85	23	44	5	285
PFN1	85	70	61	24	41	5	281
PRRC2B	61	80	78	23	39	5	281
EIF4H	62	105	60	20	32	5	279
XRCC5	47	81	86	23	41	5	278
FTH1	130	54	43	19	31	5	277
RPS29	30	90	77	35	45	5	277
MARCKS	35	99	73	28	41	5	276
RPS9	39	89	72	27	48	5	275
CAPRIN1	32	95	73	26	47	5	273
RBM39	144	57	43	12	17	5	273
HMGCS1	32	112	58	26	44	5	272
UBAP2L	145	40	49	13	24	5	271
ZNF207	103	63	58	15	31	5	270
CS	36	81	85	27	40	5	269
SRCAP	148	38	52	14	16	5	268
IARS	146	49	37	13	22	5	267
SPTAN1	147	36	47	15	22	5	267
YWHAZ	32	94	69	20	52	5	267
GDI2	17	105	72	33	39	5	266
ALDOA	51	108	56	21	29	5	265
SON	98	46	62	20	38	5	264
RPS25	16	93	87	23	44	5	263
HIST1H1E	44	72	72	23	51	5	262
MAGED1	12	98	82	25	45	5	262
SEC31A	65	90	61	15	31	5	262
CSDE1	43	98	65	22	31	5	259
SNORD15A	29	79	78	21	52	5	259
PSAP	114	50	59	15	18	5	256
SLC25A3	60	68	60	26	42	5	256
DDX5	51	64	73	22	44	5	254
HNRNPA0	68	72	57	26	31	5	254
CTNNB1	81	71	56	20	24	5	252
IMPDH2	58	64	69	20	41	5	252
SNORA9	27	63	79	26	57	5	252
RPS28	23	95	71	18	41	5	248
EEF1B2	90	71	44	17	23	5	245
BRD4	90	44	60	18	32	5	244
HIST1H2BK	92	54	47	24	25	5	242
HIST1H2AC	111	55	41	11	22	5	240
XRCC6	59	77	59	14	31	5	240
EIF3F	30	72	84	20	33	5	239
SNORD95	26	67	72	17	56	5	238
SCARNA10	95	60	45	16	21	5	237
SETD5	126	36	43	12	18	5	235
ALDH9A1	93	66	36	14	25	5	234
COPA	76	79	41	14	24	5	234
TRUB2	54	89	63	12	16	5	234
PTMA	15	90	80	16	32	5	233
RPL21	18	114	62	16	23	5	233
PGD	32	73	73	21	33	5	232
RHOA	49	77	54	18	34	5	232
HNRNPA2B1	72	38	52	33	35	5	230
KDELR1	26	82	66	28	27	5	229
RPL36	29	71	72	26	31	5	229
HNRNPUL1	34	59	75	22	38	5	228
AP3D1	62	75	43	26	20	5	226
CLTC	48	72	58	15	33	5	226
DDX17	16	55	80	30	45	5	226
MAP4	80	41	54	21	30	5	226
HIST1H2AG	55	58	53	27	31	5	224
CNOT1	74	51	51	14	33	5	223
GNAI2	13	78	66	26	40	5	223
SF3A1	61	59	55	18	30	5	223
SNORD56	123	28	22	17	33	5	223
AHCY	33	98	43	15	32	5	221
LARP1	56	54	63	17	31	5	221
NCL	71	57	52	14	27	5	221
WAC	110	48	34	15	14	5	221
CCAR2	89	51	45	13	22	5	220
RPN2	123	37	34	13	13	5	220
C19orf43	54	83	43	18	20	5	218
HIST2H4B	60	32	52	36	38	5	218
NUCKS1	16	81	68	24	29	5	218
HIST1H4E	87	58	34	16	22	5	217
SMARCC1	37	59	60	27	34	5	217
TPI1	40	75	53	24	25	5	217
RAN	34	81	58	19	24	5	216
CLU	78	48	42	18	28	5	214
KPNA2	73	60	43	16	21	5	213
RPS14	31	76	52	21	33	5	213
SERF2	80	55	45	12	21	5	213
ZC3H7B	78	36	48	18	33	5	213
SET	21	83	53	20	35	5	212
ADAR	76	41	50	19	25	5	211
CAPNS1	67	53	44	21	25	5	210
MIDN	30	63	72	21	24	5	210
FDFT1	17	71	60	22	38	5	208
GABARAP	21	76	56	21	34	5	208
RPL24	20	94	53	15	26	5	208
SMARCA4	33	69	57	16	33	5	208
9-Sep	24	67	63	20	32	5	206
PRKDC	30	62	53	27	33	5	205
DYNLT1	79	57	38	13	17	5	204
CAP1	31	78	45	23	26	5	203
DBN1	20	72	59	21	30	5	202
NACA	28	73	48	21	31	5	201
QKI	16	54	75	14	39	5	198
CDK16	90	46	29	17	15	5	197
CPSF6	20	82	50	19	26	5	197
EEF1D	25	81	55	15	21	5	197
GDI1	16	74	61	15	29	5	195
H3F3B	50	46	45	17	37	5	195
SNORA26	66	61	37	12	19	5	195
YWHAB	34	89	31	11	30	5	195
SNORA62	48	39	62	22	23	5	194
KPNB1	35	76	43	16	23	5	193
ACIN1	78	44	34	16	20	5	192
NR2F1	43	48	57	17	27	5	192
SNHG10	31	55	58	18	29	5	191
RTN3	34	46	58	14	38	5	190
TCF12	31	45	52	20	42	5	190
RPL35A	23	53	44	21	47	5	188
HIST1H3H	42	39	49	22	35	5	187
AGO1	49	45	53	15	24	5	186
CELSR2	41	39	63	12	31	5	186
HIST1H2BJ	52	40	47	19	28	5	186
ATN1	26	65	48	14	32	5	185
CKAP5	19	71	49	14	32	5	185
HIST1H2BD	48	67	32	19	17	5	183
ANKRD17	38	45	55	17	27	5	182
GORASP2	84	45	28	12	13	5	182
MAP4K4	54	36	47	12	33	5	182
SLC38A1	78	39	29	14	22	5	182
SNORA2A	19	48	55	19	39	5	180
CASC3	77	35	38	14	14	5	178
GSTP1	78	33	37	11	19	5	178
HIST2H3C	74	29	33	17	25	5	178
MCM7	83	29	27	12	27	5	178
HNRNPU	42	34	52	21	28	5	177
PHC2	47	51	42	14	23	5	177
CPSF7	93	31	29	12	11	5	176
SCARNA5	38	47	38	24	29	5	176
FNDC3A	84	38	19	14	20	5	175
CNN3	21	44	53	23	32	5	173
FUS	57	37	37	23	19	5	173
KMT2D	77	28	44	11	13	5	173
DAZAP2	70	37	29	15	21	5	172
HIST1H3F	40	54	42	21	15	5	172
UBQLN1	89	34	20	13	15	5	171
RPS20	33	54	43	12	28	5	170
HCFC1	68	33	32	13	23	5	169
MAPK1	43	30	55	20	21	5	169
SFPQ	44	24	61	17	22	5	168
VAT1	20	57	51	13	27	5	168
PSAT1	42	57	34	11	23	5	167
ACLY	27	60	46	13	20	5	166
IPO9	29	52	48	11	26	5	166
KMT2A	32	44	51	16	22	5	165
AP2B1	35	42	43	16	28	5	164
EIF3E	17	56	47	14	30	5	164
EIF4EBP2	27	51	37	20	29	5	164
HNRNPH1	45	39	47	16	17	5	164
MAP7D1	35	49	40	12	27	5	163
SF3B1	28	57	45	11	21	5	162
CBX5	15	46	58	17	25	5	161
FBL	40	32	36	23	29	5	160
MFN2	61	39	31	12	17	5	160
SMARCD1	16	46	52	20	26	5	160
CELF1	35	43	48	13	19	5	158
HSP90AA1	53	38	31	12	24	5	158
ZFAS1	50	40	38	13	17	5	158
AP2M1	44	43	34	12	24	5	157
CIZ1	15	52	43	15	32	5	157
KANSL1	56	31	34	13	22	5	156
FKBP8	29	53	40	13	20	5	155
CRKL	70	36	26	11	11	5	154
U2AF2	50	38	36	11	19	5	154
TCERG1	27	42	50	14	20	5	153
RHBDD2	24	47	45	18	18	5	152
KHSRP	28	43	32	21	27	5	151
SNHG1	56	32	34	14	14	5	150
SNORD76	54	34	33	11	18	5	150
CCT2	48	32	34	11	23	5	148
TSC22D1	22	57	39	14	16	5	148
PEA15	33	39	37	14	24	5	147
PHB2	31	51	37	12	16	5	147
SF3A2	23	40	47	11	26	5	147
SUPT16H	27	40	48	11	21	5	147
GPI	33	60	21	16	16	5	146
KDM5B	41	32	38	11	22	5	144
EIF5	46	31	32	13	20	5	142
IPO7	21	47	40	15	19	5	142
MATR3	34	29	40	13	26	5	142
PSMD2	63	22	26	11	20	5	142
TRIM24	28	37	42	16	19	5	142
ATF7IP	19	48	41	15	18	5	141
DCTN1	12	46	36	14	33	5	141
NCAPD2	40	35	31	12	22	5	140
ALKBH5	40	43	33	12	11	5	139
ARHGDIA	26	47	28	15	23	5	139
HIST1H1B	41	27	34	17	20	5	139
PRKCSH	34	40	31	11	23	5	139
WNK1	25	24	60	13	16	5	138
PRDX2	30	38	36	13	20	5	137
SSRP1	28	38	40	13	18	5	137
SNORD104	59	23	24	11	19	5	136
PRKAR1A	17	52	32	11	23	5	135
EP300	48	28	33	12	13	5	134
HIST1H2AM	40	22	32	20	20	5	134
NT5DC2	18	48	34	13	21	5	134
UBAP2	55	29	24	11	14	5	133
FGFR3	28	28	44	17	15	5	132
HNRNPDL	38	40	28	13	13	5	132
RNF40	54	25	24	15	13	5	131
CERS2	41	34	29	13	13	5	130
NUP214	36	34	31	14	15	5	130
LSS	30	41	32	12	14	5	129
DDX6	17	31	42	14	24	5	128
SLC44A2	11	49	39	13	16	5	128
EIF3A	41	30	26	15	15	5	127
LMNB2	23	31	31	21	21	5	127
TNPO1	29	36	33	13	16	5	127
HIST2H2BE	15	17	50	20	24	5	126
RBM12	54	15	31	12	14	5	126
SHISA5	37	31	29	15	14	5	126
CDC42	23	40	31	13	18	5	125
RAC1	28	22	36	17	20	5	123
HGS	51	15	29	11	15	5	121
PRDX6	14	44	33	14	16	5	121
TJP1	40	21	31	12	17	5	121
DCAF7	27	32	26	18	17	5	120
PLXNB1	42	19	26	12	21	5	120
GRINA	26	36	30	12	15	5	119
SNORD87	39	30	19	11	20	5	119
PPP1R18	19	35	31	11	20	5	116
SPEN	30	22	33	12	19	5	116
SNORD67	26	23	28	14	24	5	115
STAT1	42	15	25	12	21	5	115
NISCH	26	24	39	12	11	5	112
STIP1	26	36	24	12	14	5	112
ACTR1A	33	28	18	13	19	5	111
EPB41	34	17	32	12	16	5	111
KAT6A	16	27	36	13	18	5	110
RNF4	28	25	31	14	12	5	110
SLC25A5	11	28	33	13	25	5	110
CREBBP	27	23	35	11	13	5	109
HIST1H2BO	32	26	23	11	17	5	109
SNORA1	12	17	32	18	29	5	108
USP10	38	17	24	12	15	5	106
MPRIP	24	26	28	12	15	5	105
XPO1	11	38	24	12	18	5	103
ZMYM2	18	33	26	11	14	5	102
ZNF609	14	32	27	13	13	5	99
AP2A1	19	37	20	11	11	5	98
PHF1	29	16	29	13	11	5	98
KMT2E	13	28	30	12	14	5	97
PA2G4	20	27	21	11	16	5	95
PROSER1	13	23	25	14	15	5	90
SCAF4	18	24	22	11	15	5	90
RRM1	16	25	18	12	12	5	83
RASAL2	14	17	20	12	17	5	80
RBFOX2	17	13	23	13	14	5	80
MAT2A	11	18	19	14	17	5	79
XBP1	478	51	50	4	16	4	599
KDM2A	471	19	22	6	14	4	532
IGDCC3	0	169	195	55	86	4	505
TUBA1A	0	170	167	47	99	4	483
SLC3A2	281	51	54	5	17	4	408
NES	6	91	137	78	94	4	406
STMN2	0	155	146	33	65	4	399
DPYSL2	3	151	119	45	70	4	388
TUBB3	1	158	122	33	70	4	384
HYOU1	216	98	41	7	18	4	380
TXNIP	1	118	135	36	86	4	376
MSI1	3	124	121	41	63	4	352
GARS	218	73	25	9	14	4	339
SNORA53	240	43	27	4	15	4	329
FAM53C	235	41	27	7	15	4	325
DPYSL5	0	113	115	41	54	4	323
VCP	165	68	46	10	30	4	319
TTYH1	0	129	101	36	49	4	315
SEC61A1	176	57	58	7	14	4	312
DTX4	6	109	108	33	51	4	307
DPYSL3	0	78	102	25	69	4	274
VANGL2	5	87	109	31	41	4	273
KDM5C	198	27	19	4	13	4	261
IPO5	10	80	89	23	54	4	256
DENND5A	116	54	50	10	23	4	253
SNORD46	98	72	57	7	17	4	251
KIF1B	5	80	93	25	38	4	241
PHGDH	57	95	60	10	19	4	241
PTPRS	0	74	110	18	39	4	241
SNORD92	106	64	43	6	18	4	237
TSPAN18	0	85	85	26	39	4	235
RPN1	119	47	39	9	18	4	232
SNORD18C	130	53	31	3	12	4	229
TNPO2	155	26	25	9	13	4	228
CCND2	0	71	83	29	44	4	227
RPL22	3	113	56	22	33	4	227
RPL27	110	57	29	8	22	4	226
GCN1	119	45	39	6	16	4	225
PRPF19	145	33	24	6	16	4	224
SSR3	140	34	30	3	11	4	218
BOC	0	78	79	20	38	4	215
MAU2	148	24	23	8	12	4	215
SALL2	0	57	73	26	56	4	212
GANAB	113	24	38	8	28	4	211
SERP1	156	21	14	7	13	4	211
CRMP1	0	104	58	19	29	4	210
SOX11	0	66	81	23	40	4	210
TNFRSF10B	128	21	31	4	24	4	208
UBC	127	31	25	7	15	4	205
STT3A	68	81	35	2	18	4	204
TRPC4AP	117	33	31	4	16	4	201
ZNF436-AS1	86	71	20	9	14	4	200
CHD7	7	54	78	24	36	4	199
SNORD12C	59	49	53	8	29	4	198
VCAN	4	62	75	15	42	4	198
CRABP1	0	77	59	24	37	4	197
HNRNPA1	7	69	51	29	40	4	196
SAMD4B	107	32	33	8	13	4	193
SUPT6H	105	28	29	9	21	4	192
SNORA44	57	41	60	10	23	4	191
SPTBN1	111	22	27	9	21	4	190
SURF4	80	56	33	4	17	4	190
POLDIP3	51	54	47	9	27	4	188
AUTS2	0	57	61	19	50	4	187
IST1	86	42	29	10	19	4	186
DDR1	7	51	61	20	46	4	185
CTNNA1	66	63	28	7	20	4	184
ATP2A2	90	41	26	8	18	4	183
HES5	0	34	71	24	54	4	183
CNTFR	0	67	61	19	35	4	182
RBM5	114	25	27	3	13	4	182
RPL35	5	82	54	16	25	4	182
TP53	53	53	49	8	19	4	182
YWHAG	48	41	47	9	37	4	182
ASXL1	128	11	19	9	14	4	181
CPNE1	86	43	26	7	18	4	180
KMT2C	89	36	32	6	16	4	179
HSP90B1	95	35	29	1	18	4	178
DDIT4	46	65	40	10	16	4	177
CCT3	67	41	39	10	18	4	175
NREP	1	58	53	30	33	4	175
SRSF3	64	63	28	7	13	4	175
FNDC3B	110	25	22	6	11	4	174
HIST1H2BC	58	61	27	9	19	4	174
DDX3X	87	32	28	10	16	4	173
SAE1	45	60	38	10	20	4	173
SBF1	46	49	46	9	23	4	173
SZRD1	35	38	57	10	33	4	173
COTL1	0	63	55	24	30	4	172
PTPRF	63	37	45	10	17	4	172
FLOT1	82	50	17	7	15	4	171
RPS17	25	63	54	10	19	4	171
SF3B2	37	59	52	8	15	4	171
TUBB2B	7	68	56	14	26	4	171
RAF1	105	21	23	9	12	4	170
SCARNA7	60	39	43	8	20	4	170
SRSF2	78	34	36	9	13	4	170
MED12	75	37	38	8	11	4	169
CDK4	62	43	36	10	17	4	168
COPE	97	28	21	4	18	4	168
NR2F2	4	63	53	14	34	4	168
STK40	61	38	45	8	16	4	168
EDC4	100	23	29	2	13	4	167
RCOR2	0	55	59	22	31	4	167
RGMA	0	42	70	15	40	4	167
CLTA	73	48	27	4	14	4	166
COPG1	64	48	30	7	17	4	166
PSMD8	112	18	13	9	14	4	166
FAU	44	47	40	9	25	4	165
TMEM214	82	43	22	6	12	4	165
SCRN1	57	51	32	10	14	4	164
IFITM3	96	21	24	7	15	4	163
STRAP	37	62	37	5	22	4	163
ILF2	77	36	32	6	11	4	162
ATF2	66	39	34	5	17	4	161
FARSA	103	29	14	4	11	4	161
SNORA80B	62	45	28	10	16	4	161
ARCN1	52	44	42	7	15	4	160
RPL26	13	56	60	9	22	4	160
WARS	76	41	20	10	13	4	160
EIF3H	8	42	60	17	32	4	159
CALM1	9	54	50	21	24	4	158
MAPRE1	81	32	23	12	10	4	158
CIC	80	22	27	10	18	4	157
TCF25	63	38	32	7	17	4	157
TTC3	5	50	48	22	32	4	157
GLI3	0	42	70	18	26	4	156
SARS	27	64	37	8	20	4	156
ERF	55	42	38	7	12	4	154
PUM1	38	45	40	10	21	4	154
ZYX	77	27	27	6	17	4	154
CDK2AP2	66	40	28	6	13	4	153
IGFBP2	0	63	51	12	27	4	153
KIF1A	0	47	56	15	35	4	153
POGZ	43	36	44	10	20	4	153
CPSF1	37	54	36	10	15	4	152
DPF2	32	55	41	8	16	4	152
GBF1	89	22	23	5	13	4	152
H3F3A	25	70	30	10	17	4	152
KHDRBS1	9	60	44	12	27	4	152
MRFAP1	70	34	30	7	11	4	152
PYGB	63	28	40	7	14	4	152
USP9X	87	19	28	6	12	4	152
ZNF462	9	37	69	18	19	4	152
CCT7	38	43	37	10	23	4	151
HIST1H2BG	77	26	23	9	16	4	151
PAX6	1	50	58	20	22	4	151
RAD23B	36	40	41	8	25	4	150
UBB	53	45	28	7	17	4	150
C1orf43	60	46	18	4	21	4	149
DHCR24	29	43	43	8	26	4	149
TCF3	9	47	50	19	24	4	149
SMG7	48	26	47	9	18	4	148
2-Sep	5	59	33	17	33	4	147
DHX9	48	42	35	5	16	4	146
NUP98	83	23	21	7	12	4	146
OXA1L	26	56	39	9	16	4	146
CDH2	5	55	43	14	28	4	145
JUN	102	13	15	3	12	4	145
ARF3	50	34	33	9	18	4	144
CTDSP2	51	37	28	10	18	4	144
TPX2	66	32	25	6	15	4	144
TTYH3	4	39	52	20	29	4	144
HTT	62	39	18	6	18	4	143
PAX3	0	49	51	16	27	4	143
SEC24C	48	45	27	7	15	4	142
DNM2	75	26	24	3	13	4	141
6-Mar	33	39	40	10	19	4	141
PDIA4	45	47	31	4	14	4	141
STARD7	55	39	23	6	18	4	141
ZFAND5	64	21	23	8	25	4	141
FAM193B	74	20	26	5	15	4	140
GSK3B	52	31	33	8	16	4	140
NHSL1	39	34	39	10	18	4	140
OS9	75	22	23	9	11	4	140
EIF3D	36	39	35	8	21	4	139
GTPBP1	69	28	24	4	14	4	139
SLC39A1	97	12	14	4	12	4	139
SNORD12B	62	26	34	6	11	4	139
TNKS	41	38	39	6	15	4	139
FSCN1	6	39	47	22	24	4	138
MYH9	73	20	23	10	12	4	138
THRAP3	36	37	39	8	18	4	138
ZFR	31	38	34	8	27	4	138
APEX1	5	48	46	16	22	4	137
COPZ1	41	37	35	8	16	4	137
CRABP2	1	51	44	14	27	4	137
PAGR1	40	47	30	8	11	4	136
YWHAQ	6	40	49	14	27	4	136
AGRN	64	16	29	6	20	4	135
SNRPB	60	28	27	9	11	4	135
SRSF6	59	32	18	7	19	4	135
MEX3A	6	47	40	17	24	4	134
STX5	72	30	20	1	11	4	134
DGCR2	81	13	22	4	13	4	133
MAGED4	0	45	46	18	24	4	133
CALM2	26	30	45	8	23	4	132
HIST1H2AH	44	32	30	9	17	4	132
KANSL3	75	23	17	6	11	4	132
PTPN23	65	22	29	2	14	4	132
SLC2A1	7	51	41	14	19	4	132
TUBB4B	49	26	32	8	17	4	132
ASH1L	45	33	32	9	12	4	131
HECTD4	55	27	34	4	11	4	131
PLCG1	7	50	36	15	23	4	131
RALY	30	40	33	10	18	4	131
HMGB1	10	48	40	14	18	4	130
LRP1	45	37	25	3	20	4	130
SP1	21	35	43	6	25	4	130
VDAC2	20	49	31	7	22	4	129
KAT7	25	39	29	8	27	4	128
MDH2	37	37	29	9	16	4	128
MACF1	51	25	35	3	13	4	127
TEAD1	61	16	29	7	14	4	127
TOMM20	11	42	43	9	21	4	126
EIF4G3	29	38	26	10	22	4	125
NDST1	72	15	21	6	11	4	125
PPDPF	8	41	39	17	20	4	125
ZNF703	1	37	41	20	26	4	125
BIRC6	37	29	31	5	22	4	124
EIF4A2	41	31	21	5	26	4	124
FGFBP3	0	33	41	17	33	4	124
IGF2BP2	15	41	36	7	25	4	124
RPL17	17	55	31	10	11	4	124
SSR1	46	31	29	5	13	4	124
CAPZB	23	41	32	10	17	4	123
DDX24	31	34	28	7	23	4	123
KIAA0100	24	34	36	10	19	4	123
MYCBP2	73	17	16	4	13	4	123
RNPS1	25	30	38	10	20	4	123
SNORA11D	0	56	33	12	22	4	123
DVL3	44	24	29	5	20	4	122
JAG1	26	31	30	9	26	4	122
NFATC3	24	39	37	12	10	4	122
SRRM1	40	36	27	8	11	4	122
ARL6IP1	53	26	26	4	12	4	121
CD24	21	34	33	9	24	4	121
FUBP1	47	28	24	5	17	4	121
PCDH18	0	41	42	11	27	4	121
STT3B	55	21	20	6	19	4	121
TBL1XR1	51	16	28	7	19	4	121
FAM168B	30	30	26	9	25	4	120
MAPK1IP1L	48	21	33	5	13	4	120
MORF4L1	28	35	35	8	14	4	120
RERE	12	40	50	3	15	4	120
SNORD83A	41	22	31	9	17	4	120
STRN4	40	36	21	8	15	4	120
UBE2D3	43	37	20	7	13	4	120
XPO6	46	27	29	5	13	4	120
CSE1L	40	39	19	9	12	4	119
FADS1	21	40	28	8	22	4	119
MSN	10	40	38	12	19	4	119
CNBP	31	40	26	6	15	4	118
MED15	54	17	28	4	15	4	118
MEST	2	44	35	12	25	4	118
RPS21	23	47	28	9	11	4	118
SYMPK	39	32	29	5	13	4	118
CIRBP	16	53	31	4	13	4	117
HIPK2	6	25	51	12	23	4	117
MTSS1L	11	45	42	5	14	4	117
OTUB1	30	37	28	6	16	4	117
NACC1	50	27	23	3	13	4	116
AFF4	40	24	32	5	14	4	115
BTF3	14	38	39	7	17	4	115
GNB2	8	41	29	18	19	4	115
PLXNA1	40	28	24	5	18	4	115
SCARNA12	55	25	20	4	11	4	115
XPO5	45	30	16	8	16	4	115
YME1L1	59	22	20	2	12	4	115
ATP6AP1	36	30	29	8	11	4	114
CDKN1A	3	30	44	13	24	4	114
PBX1	4	43	31	12	24	4	114
SNORA32	44	25	25	6	14	4	114
SNORA80A	46	26	19	8	15	4	114
FSTL1	0	40	37	14	22	4	113
RNF38	45	12	26	10	20	4	113
ABI2	5	28	37	11	31	4	112
CDK12	46	24	20	8	14	4	112
CHD8	35	24	35	7	11	4	112
CNOT3	40	32	20	12	8	4	112
FOCAD	34	31	29	3	15	4	112
MED13	49	22	23	6	12	4	112
PDCD6IP	44	20	23	4	21	4	112
SREBF1	51	21	20	7	13	4	112
TPM4	33	28	27	9	15	4	112
ZNF532	4	32	37	11	28	4	112
EIF1B	42	24	27	5	13	4	111
ANKRD42	15	37	29	10	19	4	110
CCT8	45	18	25	9	13	4	110
DLG5	22	30	31	8	19	4	110
GTF2F1	38	37	19	5	11	4	110
RTN4	24	28	30	8	20	4	110
TRIP12	43	17	25	7	18	4	110
CORO1C	17	31	30	10	21	4	109
GATAD2A	34	26	31	7	11	4	109
FBRS	46	24	20	6	12	4	108
FKBP10	12	28	49	13	6	4	108
MDC1	34	20	28	10	16	4	108
MTCH2	33	36	22	5	12	4	108
NCOR1	17	26	40	7	18	4	108
NUP153	41	22	24	10	11	4	108
PLD3	23	35	26	4	20	4	108
TRRAP	29	24	32	8	15	4	108
UQCRC1	50	27	15	4	12	4	108
WDR6	30	19	40	5	14	4	108
CARM1	9	32	33	14	19	4	107
LUZP6	20	35	33	3	16	4	107
SERBP1	21	29	35	10	12	4	107
PAFAH1B1	24	31	28	7	16	4	106
RSL1D1	40	23	22	4	17	4	106
SETBP1	8	31	40	12	15	4	106
SMC1A	35	18	30	5	18	4	106
TUBB6	29	17	36	8	16	4	106
ARID1B	20	30	22	10	23	4	105
CAMSAP1	4	29	39	20	13	4	105
DUSP16	37	25	25	6	12	4	105
SNORD50A	20	46	19	6	14	4	105
TNRC6B	27	26	32	5	15	4	105
H1FX	28	21	31	9	15	4	104
NUFIP2	17	31	33	10	13	4	104
RBBP4	8	24	30	12	30	4	104
TXNL1	27	38	19	6	14	4	104
UNC13B	16	31	31	10	16	4	104
ARHGAP21	20	30	31	9	13	4	103
C1orf198	6	29	32	18	18	4	103
COX6B1	27	26	31	7	12	4	103
GPX1	49	22	13	8	11	4	103
ISYNA1	4	33	34	14	18	4	103
PCM1	11	38	31	6	17	4	103
PELP1	33	29	19	10	12	4	103
PXDN	0	34	35	12	22	4	103
RAB5B	21	26	39	5	12	4	103
ZFHX3	7	28	37	12	19	4	103
ZMIZ1	9	32	33	11	18	4	103
ARNT2	0	30	39	18	15	4	102
ATP5L	32	23	27	9	11	4	102
MLLT11	4	31	33	16	18	4	102
MTMR3	44	14	19	8	17	4	102
PPM1G	35	23	24	9	11	4	102
RBM33	25	22	38	4	13	4	102
SF3B4	33	28	22	6	13	4	102
STAU1	40	22	21	7	12	4	102
C6orf48	42	18	19	6	16	4	101
GRAMD1A	37	23	24	5	12	4	101
HLA-B	19	21	34	10	17	4	101
LRRC41	34	26	24	5	12	4	101
SOX4	25	16	39	4	17	4	101
AHCYL1	25	27	26	9	13	4	100
BCL9	7	28	36	15	14	4	100
EIF2S3	31	25	30	3	11	4	100
PEG10	22	27	25	8	18	4	100
RAB10	22	29	28	7	14	4	100
SEC16A	41	23	18	5	13	4	100
UNC119B	28	31	21	8	12	4	100
WSB1	7	31	31	13	18	4	100
AEN	28	15	35	6	15	4	99
AES	19	35	15	9	21	4	99
KDM3B	20	25	27	10	17	4	99
NARS	37	27	14	7	14	4	99
PSMB2	41	20	18	6	14	4	99
PTOV1	14	33	28	9	15	4	99
SNORD26	32	16	24	5	22	4	99
SSR4	20	35	20	8	16	4	99
TCAF1	30	14	31	9	15	4	99
CAND1	39	26	12	2	19	4	98
EPHB2	0	34	27	11	26	4	98
FKBP1A	24	28	25	11	10	4	98
FLII	32	23	25	6	12	4	98
NKAIN1	0	26	34	15	23	4	98
PHC1	1	26	35	15	21	4	98
PRR36	0	28	31	11	28	4	98
PTCH2	30	28	21	6	13	4	98
UBE2R2	7	28	27	16	20	4	98
UTRN	33	25	24	5	11	4	98
CNN2	14	34	21	9	19	4	97
DCP1A	31	20	24	6	16	4	97
DYRK1A	34	26	20	4	13	4	97
EP400	21	26	33	6	11	4	97
MCM3AP	42	20	22	2	11	4	97
SLC7A1	20	31	27	7	12	4	97
TOX	0	30	35	13	19	4	97
CD276	16	34	25	11	10	4	96
HDAC1	16	44	12	8	16	4	96
HNRNPA3	7	26	29	11	23	4	96
PLK1	30	29	15	5	17	4	96
SCARNA8	13	41	21	7	14	4	96
SOX13	6	28	34	16	12	4	96
WASF2	41	23	17	4	11	4	96
YTHDF2	41	20	17	6	12	4	96
E2F4	43	18	12	12	10	4	95
HDAC2	10	28	31	11	15	4	95
HMGN1	8	32	24	16	15	4	95
VCL	29	20	25	9	12	4	95
AFF1	21	23	26	8	16	4	94
COX4I1	33	25	12	7	17	4	94
FOXP4	19	29	29	4	13	4	94
MAPKAPK2	26	33	19	5	11	4	94
NUMA1	19	25	29	5	16	4	94
SOX3	0	28	30	19	17	4	94
ZMYM3	7	34	26	12	15	4	94
EIF3M	16	32	22	7	16	4	93
KIF5B	31	16	20	8	18	4	93
PPP1CC	6	28	34	11	14	4	93
SNRPA	18	24	29	12	10	4	93
BTG2	19	28	19	10	16	4	92
IGF2BP3	6	33	29	11	13	4	92
PES1	45	16	11	7	13	4	92
PLEKHG2	23	17	33	7	12	4	92
SCAF1	27	26	19	6	14	4	92
ZC3H18	42	14	22	3	11	4	92
HIC2	25	27	21	7	11	4	91
PICALM	30	25	18	6	12	4	91
PLCH1	15	23	32	7	14	4	91
POLD2	17	24	29	8	13	4	91
PRSS23	16	21	31	8	15	4	91
RCC2	22	19	24	10	16	4	91
TMEM97	2	42	21	14	12	4	91
TP53BP1	24	25	26	3	13	4	91
CYB5R3	8	32	23	12	15	4	90
GPATCH8	21	21	26	7	15	4	90
PIAS1	17	31	21	9	12	4	90
PTCH1	0	28	33	11	18	4	90
RTCB	42	23	14	0	11	4	90
ST13	18	35	18	7	12	4	90
STAT3	25	29	18	4	14	4	90
CDIP1	25	21	25	7	11	4	89
HIPK1	22	20	31	5	11	4	89
KXD1	17	25	21	7	19	4	89
MAN2B1	38	15	20	3	13	4	89
MED13L	22	12	35	5	15	4	89
MMS19	27	29	18	4	11	4	89
NCOA6	27	21	19	8	14	4	89
NUCB1	13	30	22	8	16	4	89
SRP72	18	24	29	6	12	4	89
ADNP2	41	14	18	3	12	4	88
ARID2	26	16	24	8	14	4	88
CKAP4	30	14	29	11	4	4	88
CLASP1	21	20	30	4	13	4	88
EIF3I	24	23	22	6	13	4	88
GIGYF2	32	21	16	8	11	4	88
IVNS1ABP	15	32	23	5	13	4	88
RPRD2	21	32	15	6	14	4	88
TCEA1	12	39	23	2	12	4	88
XRN2	32	22	12	5	17	4	88
CAD	20	27	19	7	14	4	87
CTC1	33	25	14	3	12	4	87
EI24	14	31	17	8	17	4	87
HSF1	23	20	25	6	13	4	87
PLEC	28	21	19	6	13	4	87
YLPM1	16	17	33	9	12	4	87
ATP6V0C	22	20	19	9	16	4	86
CCT6A	14	25	26	7	14	4	86
EXOC7	38	15	13	5	15	4	86
HMGCR	15	25	26	6	14	4	86
MAPK8IP3	30	15	23	6	12	4	86
MKI67	10	19	28	14	15	4	86
NUAK2	34	25	14	2	11	4	86
RND2	2	27	29	15	13	4	86
SRSF1	25	25	16	7	13	4	86
TTC28	20	16	23	7	20	4	86
BCR	23	17	26	8	11	4	85
GAB2	13	22	25	6	19	4	85
HNRNPD	12	29	22	8	14	4	85
MLEC	23	24	18	9	11	4	85
POU3F2	0	22	34	11	18	4	85
ADD1	19	28	20	5	12	4	84
PGK1	15	23	27	3	16	4	84
PLTP	11	29	27	5	12	4	84
ROBO1	13	27	29	2	13	4	84
ABL1	20	22	23	2	16	4	83
AGPAT1	11	17	29	9	17	4	83
FDPS	21	26	19	4	13	4	83
NF1	25	15	22	6	15	4	83
PRMT1	11	31	17	7	17	4	83
ABCF1	35	14	16	4	13	4	82
CALU	16	28	21	6	11	4	82
LSM12	17	17	26	9	13	4	82
MARK3	37	17	15	2	11	4	82
TSPAN3	11	22	22	8	19	4	82
CHD3	11	28	23	2	17	4	81
SETD2	31	20	12	4	14	4	81
SH3GL1	15	21	22	8	15	4	81
BANF1	14	24	17	3	22	4	80
HNRNPAB	23	24	16	6	11	4	80
MAP2K2	32	21	11	5	11	4	80
MAVS	27	14	18	12	9	4	80
PJA2	2	23	32	11	12	4	80
RAI1	5	23	25	12	15	4	80
XRCC1	14	25	22	5	14	4	80
CCNK	14	22	23	9	11	4	79
EPN1	18	20	19	5	17	4	79
LRPPRC	18	24	19	6	12	4	79
NDUFB11	21	22	16	8	12	4	79
PSMB7	28	16	16	8	11	4	79
SPECC1	15	25	17	7	15	4	79
TET3	25	17	17	7	13	4	79
USP34	25	19	21	3	11	4	79
FAM60A	14	23	16	7	18	4	78
PTTG1IP	18	18	25	2	15	4	78
RBM25	11	24	24	8	11	4	78
SF3A3	23	20	19	5	11	4	78
ARHGAP35	13	25	18	6	15	4	77
ELAVL1	25	21	13	6	12	4	77
FAM219A	18	18	17	8	16	4	77
FXR1	11	26	23	4	13	4	77
FZD2	1	21	22	12	21	4	77
PRPF6	22	17	17	12	9	4	77
PTP4A2	15	25	20	4	13	4	77
TOB2	13	24	20	9	11	4	77
WIZ	16	22	17	10	12	4	77
LDB1	9	18	22	12	15	4	76
NET1	19	22	15	6	14	4	76
NRARP	0	19	27	14	16	4	76
PRDX1	24	16	18	6	12	4	76
R3HDM2	14	22	22	7	11	4	76
TMEM132A	26	12	17	8	13	4	76
TRIM8	21	16	16	13	10	4	76
UBE2I	18	25	14	7	12	4	76
VAMP2	12	23	22	8	11	4	76
WDR26	35	13	15	1	12	4	76
ZNF516	17	21	20	7	11	4	76
HNRNPF	29	14	14	7	11	4	75
KIF21A	13	18	25	8	11	4	75
MCM2	23	18	11	6	17	4	75
PFKM	10	24	19	11	11	4	75
EIF2AK1	25	16	17	4	12	4	74
PRPF40A	30	19	14	0	11	4	74
RPRD1B	24	14	20	4	12	4	74
UBE2L3	17	21	16	5	15	4	74
BBS1	32	14	12	3	12	4	73
CYFIP2	0	25	23	11	14	4	73
PFDN5	20	21	11	9	12	4	73
SBNO1	19	16	23	3	12	4	73
SMARCA5	30	13	14	3	13	4	73
LAMTOR1	25	17	17	2	11	4	72
PFAS	27	14	15	4	11	4	71
ZMIZ2	17	16	17	12	9	4	71
GOT2	12	23	19	5	11	4	70
PDAP1	23	19	12	5	11	4	70
SNX12	14	20	16	9	11	4	70
TIA1	11	25	16	4	14	4	70
NEDD8	25	15	13	4	12	4	69
PAFAH1B2	13	24	11	9	12	4	69
PGAM1	20	17	13	6	13	4	69
AMFR	18	13	17	5	15	4	68
CLSTN1	15	13	21	7	12	4	68
FXYD6	0	16	23	11	18	4	68
POLE	19	18	14	11	6	4	68
BOD1	15	15	15	10	12	4	67
CHERP	20	11	19	6	11	4	67
DDX1	15	22	13	6	11	4	67
WDFY3	13	14	25	1	14	4	67
ARL6IP4	18	21	12	4	11	4	66
HDAC7	17	19	13	4	13	4	66
INCENP	24	15	13	3	11	4	66
M6PR	17	14	17	6	12	4	66
RABGAP1	17	11	19	5	14	4	66
C8orf33	17	9	16	11	12	4	65
SNRPC	17	12	16	9	11	4	65
SUMO2	19	21	12	1	12	4	65
ZNF664	13	14	19	5	14	4	65
TPGS2	6	17	12	12	17	4	64
UQCRC2	22	16	11	4	11	4	64
DST	18	11	17	5	12	4	63
GPS1	12	16	16	7	12	4	63
GRHPR	11	22	18	1	11	4	63
MAP2K5	15	20	14	3	11	4	63
ARPP19	11	12	19	6	12	4	60
FOXK1	11	15	15	8	11	4	60
ASAP1	14	16	14	2	12	4	58
HIST2H2AC	17	15	12	3	11	4	58
NASP	11	14	14	7	11	4	57
ATF6B	13	12	12	5	14	4	56
TAF15	12	16	14	3	11	4	56
YAP1	14	15	12	2	13	4	56
TIAL1	12	15	16	1	11	4	55
SERPING1	16	11	11	5	11	4	54
SHARPIN	11	11	16	5	11	4	54
PDE1B	0	14	16	11	12	4	53
HSD17B4	13	12	12	3	12	4	52
FN1	487	19	19	6	8	3	539
AMOTL2	345	33	35	8	10	3	431
AARS	343	46	23	6	9	3	427
MARS	292	74	41	8	10	3	425
SQSTM1	292	21	12	1	6	3	332
ATF3	291	19	11	1	6	3	328
SLC7A5	168	58	40	9	8	3	283
SMG5	193	28	21	9	10	3	261
SESN2	155	52	34	5	9	3	255
RBM14-RBM4	193	21	19	9	10	3	252
TSC22D2	188	11	19	8	10	3	236
PACS1	173	20	17	3	8	3	221
ACTN4	175	14	16	4	5	3	214
TRIM26	174	16	12	3	5	3	210
IP6K1	147	18	19	4	8	3	196
TLN1	149	16	13	7	5	3	190
SLC4A2	138	20	15	6	10	3	189
AJUBA	140	20	11	5	8	3	184
SLC1A5	78	40	52	9	5	3	184
SNORD25	23	101	42	5	10	3	181
YARS	96	40	30	6	9	3	181
SEC23B	109	41	16	5	9	3	180
HIST1H4C	132	27	12	4	3	3	178
UPF1	132	18	14	5	9	3	178
SLC38A2	123	24	20	4	5	3	176
TARS	116	28	21	5	6	3	176
PER1	108	17	26	7	10	3	168
SP8	108	23	24	5	7	3	167
HERPUD1	122	18	19	3	4	3	166
CARS	95	43	17	6	3	3	164
CREB5	130	12	14	3	5	3	164
AP1B1	109	19	21	4	9	3	162
PATL1	108	16	20	7	9	3	160
HMGXB3	117	12	16	6	7	3	158
LRRC59	76	38	31	3	10	3	158
HIST1H4B	103	18	17	7	10	3	155
SNORD105B	85	47	17	2	2	3	153
TMEM259	97	21	25	6	4	3	153
RNF10	101	27	12	1	9	3	150
CHD2	72	23	40	4	10	3	149
RBM10	77	31	24	9	5	3	146
SALL1	9	26	68	10	31	3	144
DHX30	92	14	22	5	10	3	143
UBQLN4	68	37	21	8	9	3	143
LARS	47	35	39	10	10	3	141
PSMD3	72	31	21	7	10	3	141
SNORD68	75	21	29	6	10	3	141
EIF6	84	25	13	10	7	3	139
AP1G1	74	33	16	3	10	3	136
LMNA	88	22	16	5	5	3	136
INTS1	95	17	13	4	5	3	134
LASP1	76	21	22	8	7	3	134
TM9SF4	64	22	38	4	6	3	134
UBR5	52	33	34	6	9	3	134
KDM6B	63	24	35	3	8	3	133
QRICH1	66	24	28	9	6	3	133
KDM1A	8	41	44	10	28	3	131
EIF3B	79	17	21	6	7	3	130
MEPCE	97	12	12	6	3	3	130
BCAR1	81	15	15	8	10	3	129
RAD23A	72	19	24	6	8	3	129
BPTF	29	28	55	9	7	3	128
CCT4	58	31	21	9	9	3	128
TNKS1BP1	69	23	24	6	6	3	128
NPLOC4	85	11	21	2	8	3	127
CREB3L2	47	41	26	3	9	3	126
DCX	0	43	50	7	26	3	126
DHX15	65	27	19	6	9	3	126
RFX4	0	47	49	9	21	3	126
XPOT	65	26	26	2	7	3	126
GHITM	73	25	12	6	9	3	125
RIC8A	78	22	16	3	6	3	125
NFAT5	79	14	17	5	9	3	124
3-Sep	1	52	34	6	31	3	124
AKNA	84	13	17	2	6	3	122
C16orf58	52	34	23	3	10	3	122
NRBP1	36	44	28	6	8	3	122
PLAGL2	36	30	40	8	8	3	122
RBMX	8	44	32	9	29	3	122
BCLAF1	42	35	30	4	10	3	121
SARNP	58	31	17	7	8	3	121
TMEM2	42	34	29	6	10	3	121
ZSWIM8	83	14	17	4	3	3	121
ARF4	40	45	22	3	10	3	120
ATG13	85	13	13	2	7	3	120
CCNG1	5	50	38	6	21	3	120
NUP188	47	34	27	5	7	3	120
RBM42	70	25	14	5	6	3	120
IGF2R	65	24	18	7	5	3	119
PRTG	0	48	43	8	20	3	119
SCAP	68	16	23	4	8	3	119
EIF2S2	75	18	17	2	6	3	118
LLGL1	8	43	37	10	20	3	118
UBE2S	34	53	16	7	8	3	118
ARFGAP1	64	24	17	5	7	3	117
PPRC1	61	22	17	8	9	3	117
SPAG9	48	29	24	6	10	3	117
SRRT	77	17	13	8	1	3	116
LIN28A	0	58	29	9	19	3	115
TMEM258	53	28	21	6	7	3	115
ATP1A1	53	27	21	4	9	3	114
MED1	46	22	28	9	9	3	114
PHC3	46	26	24	8	10	3	114
PTP4A1	50	26	25	5	8	3	114
TRA2B	38	45	18	5	8	3	114
ACACA	10	49	32	6	16	3	113
MTOR	57	23	20	4	9	3	113
SESN3	2	38	43	7	23	3	113
TCF7L1	3	50	35	7	18	3	113
UBAP1	67	24	13	2	7	3	113
ARL4A	53	34	15	3	7	3	112
AZIN1	47	26	23	6	10	3	112
CRB2	1	32	40	8	31	3	112
EAF1	65	19	20	1	7	3	112
EPRS	50	33	14	5	10	3	112
RANBP10	76	13	15	5	3	3	112
PAICS	5	46	33	9	18	3	111
PLXNA2	3	26	47	10	25	3	111
PREB	60	26	15	2	8	3	111
IFRD1	70	22	11	3	4	3	110
NCOA4	36	33	24	9	8	3	110
ZFAND3	40	28	26	6	10	3	110
C19orf48	35	38	20	6	10	3	109
KDELR2	26	39	33	5	6	3	109
OAZ1	22	39	36	6	6	3	109
SNORD105	47	39	18	2	3	3	109
YIPF3	52	19	23	8	7	3	109
ATP6V1B2	54	28	20	1	5	3	108
MCL1	40	27	26	5	10	3	108
PRRC1	9	50	29	8	12	3	108
GRB10	53	24	16	4	10	3	107
LDLR	51	22	20	5	9	3	107
MED24	28	35	27	9	8	3	107
MLF2	38	31	19	9	10	3	107
PPP1CA	65	16	13	8	5	3	107
G3BP1	10	46	31	7	12	3	106
JMJD1C	46	24	27	4	5	3	106
SCAMP3	68	19	13	4	2	3	106
SNORD69	4	48	30	9	15	3	106
PPP1R15B	49	26	18	7	5	3	105
RBM14	60	11	16	10	8	3	105
ARIH2	65	13	14	3	9	3	104
CD63	33	33	21	9	8	3	104
CHCHD2	60	18	15	2	9	3	104
DCTN2	48	24	20	6	6	3	104
EIF3K	42	28	16	9	9	3	104
IQGAP3	72	14	11	3	4	3	104
PIK3C2B	2	51	32	7	12	3	104
PLEKHM2	65	15	14	4	6	3	104
UBA2	37	33	23	1	10	3	104
USP19	70	11	15	4	4	3	104
WDR82	44	20	27	7	6	3	104
CABIN1	42	24	23	7	7	3	103
MYH10	9	33	30	9	22	3	103
PPP6R1	46	23	21	4	9	3	103
SDK2	0	30	44	8	21	3	103
SEC24D	45	34	17	3	4	3	103
SPARC	0	44	29	7	23	3	103
YTHDC1	57	20	14	6	6	3	103
YTHDF3	54	19	17	3	10	3	103
ARID3B	69	15	13	1	4	3	102
SRGAP3	0	35	43	4	20	3	102
TGIF2	58	17	18	5	4	3	102
PSMD11	47	20	17	7	10	3	101
REPIN1	32	22	30	8	9	3	101
RPL17-C18orf32	1	48	23	10	19	3	101
VEGFA	55	22	16	2	6	3	101
BTG1	52	22	16	3	7	3	100
CHAC1	52	27	13	3	5	3	100
DDX21	58	16	14	5	7	3	100
NUP205	38	30	17	5	10	3	100
SNORD29	14	2	45	7	32	3	100
CBL	10	27	33	8	21	3	99
CTDNEP1	21	36	25	8	9	3	99
FIP1L1	42	21	25	5	6	3	99
NCSTN	33	29	21	6	10	3	99
CSNK1D	53	14	16	6	9	3	98
HDAC6	23	28	27	10	10	3	98
INPPL1	43	11	27	7	10	3	98
TFG	48	28	16	2	4	3	98
TNPO3	36	27	21	6	8	3	98
ABAT	2	30	39	9	17	3	97
ARFGAP2	55	19	11	4	8	3	97
CLIP3	0	26	38	7	26	3	97
CSNK2A1	27	31	25	8	6	3	97
MIB1	5	26	40	10	16	3	97
MLLT1	33	22	28	9	5	3	97
NOTCH3	0	27	38	7	25	3	97
RNF187	8	38	30	8	13	3	97
SEMA5B	0	35	32	7	23	3	97
SMARCE1	8	23	37	9	20	3	97
DDIT3	63	19	11	1	2	3	96
NAV2	24	25	34	3	10	3	96
NEFL	0	37	30	10	19	3	96
PUM2	35	14	29	10	8	3	96
TSC2	18	36	27	6	9	3	96
YKT6	49	20	13	6	8	3	96
APH1A	23	33	25	7	7	3	95
INTS3	30	27	25	4	9	3	95
KMT2B	64	14	11	2	4	3	95
RAB7A	56	16	13	5	5	3	95
SAP130	37	26	21	6	5	3	95
ATXN2	32	21	23	8	10	3	94
BASP1	1	40	31	5	17	3	94
POLR2E	43	15	22	6	8	3	94
PSME3	45	21	14	7	7	3	94
TET2	12	26	39	7	10	3	94
WASF3	0	23	36	10	25	3	94
ZNF423	0	32	31	8	23	3	94
AGFG1	32	17	32	5	7	3	93
ALAS1	63	16	11	2	1	3	93
AMBRA1	50	22	12	3	6	3	93
CNTROB	44	18	17	8	6	3	93
HS3ST3B1	1	33	32	8	19	3	93
MTCH1	28	32	16	7	10	3	93
NBAS	20	32	24	7	10	3	93
OLA1	7	35	27	7	17	3	93
SAR1A	54	9	14	5	11	3	93
SLC25A1	7	40	27	11	8	3	93
SYVN1	41	20	19	4	9	3	93
TMEM39A	54	19	15	1	4	3	93
USP39	42	23	15	6	7	3	93
ERGIC1	27	28	20	8	9	3	92
FAT3	0	38	34	7	13	3	92
FUNDC2	22	32	20	10	8	3	92
HIRA	54	13	17	2	6	3	92
KRTCAP2	24	33	20	8	7	3	92
MIR17HG	5	24	38	8	17	3	92
MTA2	42	21	17	4	8	3	92
PALLD	40	20	21	3	8	3	92
SRP68	48	21	13	2	8	3	92
TRAK1	10	30	27	9	16	3	92
TUFM	17	38	23	4	10	3	92
USP36	47	23	15	3	4	3	92
CAPZA1	19	36	20	6	10	3	91
CLASRP	55	12	18	2	4	3	91
DUSP3	41	22	10	5	13	3	91
NXF1	54	14	16	2	5	3	91
PDCD11	48	13	19	4	7	3	91
PSMF1	48	14	16	7	6	3	91
RNF44	32	14	30	8	7	3	91
RPAP1	49	13	13	10	6	3	91
SRSF11	38	26	19	4	4	3	91
TSPAN14	4	26	31	10	20	3	91
ADNP	13	26	31	10	10	3	90
APLP2	36	18	23	5	8	3	90
COPB1	25	30	26	5	4	3	90
CSNK1A1	32	33	15	3	7	3	90
NIPBL	45	17	20	4	4	3	90
PTGES3	36	24	20	4	6	3	90
RBM15B	46	19	12	3	10	3	90
ARAF	50	11	15	6	7	3	89
KLC2	48	18	13	3	7	3	89
LRIG1	0	30	29	10	20	3	89
NOB1	19	29	25	7	9	3	89
PTPN11	44	18	12	7	8	3	89
RNF114	55	14	13	2	5	3	89
SYT11	4	33	28	9	15	3	89
UBE2O	38	16	19	7	9	3	89
VPS39	46	12	20	3	8	3	89
ZNF608	4	19	38	10	18	3	89
ARHGAP5	42	17	15	4	10	3	88
ARRDC3	14	41	21	3	9	3	88
AUP1	32	24	18	6	8	3	88
B4GALT5	52	14	11	5	6	3	88
BAZ1B	27	26	18	8	9	3	88
HDAC5	42	19	12	5	10	3	88
HMG20A	36	20	19	6	7	3	88
KPNA4	33	17	23	6	9	3	88
PHF21A	13	29	29	8	9	3	88
PPP2CA	30	29	18	3	8	3	88
SMARCB1	26	24	21	7	10	3	88
WBP11	29	23	18	9	9	3	88
ARPC4	41	13	17	6	10	3	87
CDC37	48	13	12	6	8	3	87
LIMK1	4	33	31	8	11	3	87
OGDH	36	22	16	10	3	3	87
SLC6A8	4	27	34	8	14	3	87
ZNF687	27	26	21	3	10	3	87
ARIH1	40	15	18	5	8	3	86
CDV3	35	20	18	5	8	3	86
CIAPIN1	42	15	17	5	7	3	86
DAAM1	10	22	37	5	12	3	86
ENC1	5	28	35	7	11	3	86
GLO1	10	26	23	8	19	3	86
NBR1	40	13	19	9	5	3	86
SNRNP70	25	25	24	7	5	3	86
TMED10	29	33	18	1	5	3	86
CLIC4	21	22	28	4	10	3	85
DLGAP4	6	16	44	6	13	3	85
HNRNPM	29	19	20	7	10	3	85
MAP2	5	26	34	3	17	3	85
NOTCH1	4	24	31	10	16	3	85
PHACTR4	32	28	12	3	10	3	85
PPP1R10	30	25	16	5	9	3	85
PRR13	32	28	14	6	5	3	85
RAPGEF1	39	12	17	8	9	3	85
SIPA1L2	0	26	26	9	24	3	85
ADGRV1	7	24	30	10	13	3	84
ATP6V1F	33	20	19	4	8	3	84
MSTO1	38	24	12	4	6	3	84
SCYL1	47	18	11	2	6	3	84
SUGP2	42	20	11	5	6	3	84
TBC1D16	6	24	34	8	12	3	84
ZFP91	31	21	16	8	8	3	84
BRPF3	40	19	12	6	6	3	83
FNBP4	34	18	17	6	8	3	83
H2AFZ	26	26	21	0	10	3	83
ILDR2	0	28	31	6	18	3	83
PDIA6	36	25	13	2	7	3	83
PTPN13	0	31	28	10	14	3	83
RBM26	13	33	22	6	9	3	83
SNORA14B	10	27	27	7	12	3	83
SNORA77	21	22	26	6	8	3	83
UBN2	47	17	11	0	8	3	83
ATXN7L3B	10	29	22	5	16	3	82
ENSA	25	20	28	3	6	3	82
FAM193A	31	14	23	5	9	3	82
GATAD2B	32	23	17	2	8	3	82
LAMA1	0	21	36	9	16	3	82
7-Mar	38	19	11	5	9	3	82
MORF4L2	35	24	12	4	7	3	82
NCKAP5L	35	18	19	4	6	3	82
PRDM4	42	17	12	4	7	3	82
SMAD4	18	26	19	9	10	3	82
SNORD18B	18	40	15	2	7	3	82
SYNCRIP	22	23	23	4	10	3	82
UBE2D2	17	28	20	7	10	3	82
ZSWIM6	22	21	24	5	10	3	82
PARD3	32	16	23	3	7	3	81
PSMC3	32	21	22	1	5	3	81
RNF111	37	13	22	7	2	3	81
SOX2	0	27	29	3	22	3	81
TBC1D10B	39	21	14	2	5	3	81
UGGT1	40	17	15	2	7	3	81
ADGRL2	1	26	30	7	16	3	80
APLP1	0	28	34	5	13	3	80
ARHGEF17	34	18	15	6	7	3	80
CHP1	21	33	14	7	5	3	80
CHTF8	34	19	11	8	8	3	80
CNPPD1	10	28	16	4	22	3	80
GSK3A	20	20	21	9	10	3	80
KIAA1191	23	13	27	8	9	3	80
MAST2	40	13	16	3	8	3	80
MYDGF	38	14	15	4	9	3	80
NAV1	0	21	34	7	18	3	80
PLP1	0	23	27	8	22	3	80
TMEM184B	21	28	19	7	5	3	80
TXLNA	31	15	16	8	10	3	80
ZNF646	37	11	16	9	7	3	80
ANKRD52	22	18	24	9	6	3	79
COL6A1	0	27	24	8	20	3	79
FLOT2	19	21	26	3	10	3	79
NFRKB	41	14	13	4	7	3	79
RAD21	18	24	20	9	8	3	79
SNORA2B	13	23	24	9	10	3	79
TM9SF3	38	12	20	0	9	3	79
TMED2	34	22	15	1	7	3	79
DCTN5	39	16	11	2	10	3	78
DYNC1I2	17	24	22	7	8	3	78
G3BP2	21	20	21	6	10	3	78
H1F0	37	12	14	6	9	3	78
IGF2	16	29	17	8	8	3	78
KDM4B	32	17	15	5	9	3	78
KDM5A	29	14	21	5	9	3	78
MADD	42	14	13	3	6	3	78
PHLDB1	41	12	16	3	6	3	78
PRR14L	10	21	28	3	16	3	78
SCAF8	29	21	17	5	6	3	78
SMURF1	45	11	13	1	8	3	78
SRSF7	35	13	18	3	9	3	78
TFDP2	1	28	30	5	14	3	78
TMEM183A	28	17	20	6	7	3	78
ACO2	30	20	14	7	6	3	77
ANKFY1	18	22	19	9	9	3	77
ATXN1L	32	17	16	4	8	3	77
BAP1	34	20	12	3	8	3	77
BET1L	28	25	12	4	8	3	77
COPB2	40	15	16	0	6	3	77
DR1	34	17	11	6	9	3	77
GTF3C1	30	22	13	2	10	3	77
IPO4	38	16	11	5	7	3	77
ITCH	47	12	11	1	6	3	77
LRRN1	0	22	28	7	20	3	77
NAT10	16	20	26	9	6	3	77
NOLC1	24	18	20	6	9	3	77
POM121C	39	12	15	1	10	3	77
POR	28	18	22	1	8	3	77
SMARCC2	7	26	22	12	10	3	77
SNORD117	27	19	17	4	10	3	77
SRPRB	39	19	11	0	8	3	77
ST5	28	18	22	3	6	3	77
ZNF444	49	11	13	1	3	3	77
ARHGEF40	33	15	15	4	9	3	76
DLL1	0	28	24	4	20	3	76
ERP29	31	24	13	3	5	3	76
GRB2	31	16	17	5	7	3	76
POLDIP2	32	19	15	4	6	3	76
SEC14L1	16	15	27	9	9	3	76
ZMYM4	8	22	25	6	15	3	76
AIF1L	0	26	27	9	13	3	75
AKAP13	16	15	26	9	9	3	75
APEH	22	20	10	10	13	3	75
ATP1A3	0	25	28	5	17	3	75
BCL2L13	32	19	18	2	4	3	75
CRAMP1	34	13	16	7	5	3	75
EZR	39	17	11	2	6	3	75
GALNT16	0	20	32	6	17	3	75
LAPTM4B	5	26	27	4	13	3	75
MAML1	22	24	17	6	6	3	75
MIR92B	0	26	23	6	20	3	75
NUP62	23	18	18	7	9	3	75
PIGT	27	22	17	1	8	3	75
PITPNM1	25	14	22	6	8	3	75
RNF167	24	21	18	6	6	3	75
SNORD21	19	22	25	2	7	3	75
ADGRG1	1	14	32	6	21	3	74
APP	13	16	27	9	9	3	74
CDC20	31	19	9	4	11	3	74
COX6A1	26	26	11	4	7	3	74
CYP51A1	17	25	17	7	8	3	74
DRG1	33	15	17	2	7	3	74
EFTUD2	16	25	21	7	5	3	74
FKBP4	10	26	20	5	13	3	74
FZD3	0	28	29	6	11	3	74
GLYR1	27	21	12	7	7	3	74
MCFD2	33	15	15	4	7	3	74
MKNK2	16	23	20	5	10	3	74
MRPS27	8	29	16	5	16	3	74
NPC2	7	28	18	11	10	3	74
PTK2	12	28	18	7	9	3	74
SLC39A9	38	14	13	3	6	3	74
ZNF592	28	21	16	2	7	3	74
ATRN	33	16	16	4	4	3	73
BTAF1	24	17	20	7	5	3	73
MARK2	33	19	11	3	7	3	73
MGA	35	18	13	2	5	3	73
MTA1	8	21	22	12	10	3	73
TAOK1	13	22	24	6	8	3	73
TLE3	6	20	30	4	13	3	73
TTLL4	33	16	8	5	11	3	73
EDC3	30	20	12	2	8	3	72
EIF5A	18	24	19	4	7	3	72
GPR107	31	22	12	2	5	3	72
KIAA0141	22	17	22	7	4	3	72
LSM14A	35	17	13	2	5	3	72
NMT1	31	9	14	6	12	3	72
PKD1	15	19	23	7	8	3	72
PRMT5	23	23	17	3	6	3	72
PTPRZ1	3	23	29	6	11	3	72
PXN	22	24	14	2	10	3	72
SEC24A	21	17	21	4	9	3	72
WIPF2	22	22	11	8	9	3	72
ZNF384	26	13	21	5	7	3	72
DYNLRB1	19	25	12	5	10	3	71
KIF1C	34	13	13	4	7	3	71
LRCH4	32	11	14	7	7	3	71
NF2	32	13	18	2	6	3	71
PPP4C	23	22	13	7	6	3	71
VEZF1	25	16	16	4	10	3	71
ARF5	11	32	20	4	3	3	70
CLASP2	25	15	18	5	7	3	70
COX8A	22	23	11	6	8	3	70
INTS8	17	29	20	1	3	3	70
KDM4A	25	18	11	7	9	3	70
MAPK6	19	20	22	5	4	3	70
MDN1	36	13	13	6	2	3	70
MTMR4	23	21	14	5	7	3	70
NELL2	1	26	21	4	18	3	70
SH3PXD2B	2	19	26	10	13	3	70
SNORA21	24	27	11	3	5	3	70
SUPT20H	24	20	16	5	5	3	70
TSPYL4	3	27	18	7	15	3	70
UBE4B	13	18	24	7	8	3	70
VDAC1	7	27	21	4	11	3	70
AMOTL1	7	16	22	9	15	3	69
ANAPC1	28	19	15	3	4	3	69
BCAT1	17	22	16	4	10	3	69
CCNB1IP1	17	24	17	4	7	3	69
CCT5	13	23	20	6	7	3	69
CTNND2	0	33	18	7	11	3	69
DDAH2	6	26	17	8	12	3	69
DPYSL4	0	26	23	11	9	3	69
HNRNPR	13	20	24	4	8	3	69
KLHDC10	21	19	18	1	10	3	69
MN1	0	18	33	3	15	3	69
MRC2	0	33	16	3	17	3	69
MYBL2	32	13	14	2	8	3	69
NUTF2	29	20	15	2	3	3	69
SIN3A	22	13	23	6	5	3	69
SRM	11	19	19	10	10	3	69
TMSB10	15	30	15	4	5	3	69
APBB1	16	25	15	3	9	3	68
ARPC2	20	19	13	6	10	3	68
BACH1	31	14	12	4	7	3	68
CTSD	31	16	11	6	4	3	68
DACH1	4	21	22	10	11	3	68
DCAF15	30	13	18	4	3	3	68
DCTN4	14	17	21	7	9	3	68
DOT1L	15	18	20	5	10	3	68
ELOVL5	5	29	20	2	12	3	68
EXOC4	14	26	18	4	6	3	68
FYN	1	24	23	8	12	3	68
GPAT4	24	17	11	8	8	3	68
HIST1H3D	24	18	11	9	6	3	68
KIAA0368	16	18	24	3	7	3	68
KPNA6	14	17	26	3	8	3	68
NUDT21	10	19	20	5	14	3	68
PLK2	25	13	19	5	6	3	68
RAB11B	21	23	7	5	12	3	68
RBM23	9	25	15	6	13	3	68
SACS	1	22	20	10	15	3	68
SLC25A39	17	24	17	2	8	3	68
SMO	7	15	23	8	15	3	68
TECR	17	24	13	5	9	3	68
TRO	1	23	25	14	5	3	68
FAM53B	1	24	21	7	14	3	67
H2AFY2	14	23	15	6	9	3	67
MEIS1	3	21	20	8	15	3	67
NSMF	4	20	22	10	11	3	67
OXSR1	18	16	24	4	5	3	67
POLR3A	26	13	15	4	9	3	67
PPIB	13	33	16	3	2	3	67
PQBP1	34	13	12	6	2	3	67
PRC1	23	19	6	5	14	3	67
RNF169	14	20	23	4	6	3	67
RRP1B	16	18	18	6	9	3	67
SART3	42	11	11	1	2	3	67
SDCBP	12	23	21	2	9	3	67
SMG1	21	15	20	1	10	3	67
SNORA8	27	12	17	5	6	3	67
YEATS2	10	17	17	8	15	3	67
ZNF618	0	22	22	10	13	3	67
CHAMP1	15	15	27	4	5	3	66
LENG8	8	13	24	7	14	3	66
METAP2	29	21	11	1	4	3	66
PIGS	24	15	13	4	10	3	66
TRAF4	27	10	15	3	11	3	66
TTC17	16	18	19	5	8	3	66
ZKSCAN1	19	19	21	1	6	3	66
ACTR2	20	23	11	3	8	3	65
AHCYL2	14	26	15	3	7	3	65
ATP1B3	17	17	12	9	10	3	65
BAZ2B	12	24	16	8	5	3	65
C5orf51	19	20	14	5	7	3	65
DAP	34	12	13	1	5	3	65
EPB41L5	17	13	22	7	6	3	65
EXOSC10	29	14	13	4	5	3	65
FBXO7	21	20	17	1	6	3	65
HIF1A	20	19	18	2	6	3	65
HNRNPH3	17	17	15	9	7	3	65
MSL1	13	19	19	5	9	3	65
NELFA	28	11	16	3	7	3	65
PHIP	27	12	21	4	1	3	65
PNN	9	13	25	6	12	3	65
RBMS2	31	11	14	5	4	3	65
TCOF1	19	16	18	5	7	3	65
TERF2IP	19	22	12	6	6	3	65
TRIO	18	19	19	6	3	3	65
UBXN4	32	15	12	2	4	3	65
WBP2	26	19	11	3	6	3	65
ZNF292	14	12	22	7	10	3	65
ACAT2	11	24	19	3	7	3	64
C19orf53	14	22	18	4	6	3	64
CDCA8	22	19	13	5	5	3	64
CYB5B	20	20	14	7	3	3	64
FAT4	16	13	23	5	7	3	64
GNAI3	11	18	18	10	7	3	64
GNG2	0	25	18	8	13	3	64
GOLGA3	32	12	6	3	11	3	64
GTF3C2	13	17	21	5	8	3	64
IMMT	18	19	14	3	10	3	64
KLF10	13	22	14	5	10	3	64
LRP6	14	12	25	4	9	3	64
MOV10	27	12	12	6	7	3	64
MYADM	18	20	13	4	9	3	64
NUP133	22	14	16	5	7	3	64
POLR2B	23	18	15	2	6	3	64
POLR2G	12	24	13	9	6	3	64
PRDX5	17	21	11	9	6	3	64
PYCR1	12	20	20	5	7	3	64
RAB11A	7	19	19	8	11	3	64
RHOC	17	18	16	4	9	3	64
RTFDC1	23	17	11	7	6	3	64
SHROOM3	7	17	20	7	13	3	64
SIK2	16	16	18	5	9	3	64
TARDBP	20	13	16	6	9	3	64
UBE2Q1	28	12	15	1	8	3	64
ZMAT2	21	17	16	4	6	3	64
ZNF710	27	17	13	3	4	3	64
ANKRD6	2	19	20	5	17	3	63
BZW1	23	16	13	6	5	3	63
C6orf62	26	18	11	2	6	3	63
EHMT1	18	18	17	1	9	3	63
FOXK2	18	18	18	4	5	3	63
GPBP1	17	23	12	4	7	3	63
NCALD	5	22	16	9	11	3	63
NUDCD3	27	14	15	2	5	3	63
PSMA4	14	24	13	2	10	3	63
PSMB4	15	21	14	4	9	3	63
RSRC2	27	14	12	4	6	3	63
SGTA	19	15	18	3	8	3	63
SMAD2	7	22	17	2	15	3	63
SRSF4	16	23	12	4	8	3	63
VASP	35	13	12	1	2	3	63
VPS4A	16	15	9	8	15	3	63
ZKSCAN8	5	21	18	7	12	3	63
ARPC1A	26	11	15	5	5	3	62
ATAT1	1	26	15	8	12	3	62
ATP6V1A	25	12	12	7	6	3	62
BUB3	22	12	15	6	7	3	62
CCAR1	28	15	12	3	4	3	62
CCDC14	9	15	21	4	13	3	62
COG4	23	15	6	5	13	3	62
DCAF5	16	13	19	6	8	3	62
DDX42	15	19	17	7	4	3	62
FAM192A	6	28	11	6	11	3	62
GGA1	25	14	11	5	7	3	62
H2AFX	8	15	17	7	15	3	62
HIF1AN	28	14	12	3	5	3	62
LMNB1	0	15	23	10	14	3	62
MIEF1	23	15	15	6	3	3	62
NGRN	17	17	15	4	9	3	62
PKN1	13	23	12	5	9	3	62
PPP2CB	19	14	18	2	9	3	62
RPSA	6	17	20	8	11	3	62
RRP36	23	15	13	3	8	3	62
SIPA1L3	33	11	11	0	7	3	62
SMG6	14	15	15	8	10	3	62
SNRPD2	1	29	13	7	12	3	62
STOML2	24	16	16	2	4	3	62
TAF7	12	19	17	7	7	3	62
UBE2H	31	13	11	5	2	3	62
XPO7	16	17	17	2	10	3	62
ZNF638	23	14	17	2	6	3	62
ABR	0	21	23	6	11	3	61
AP2A2	22	11	16	4	8	3	61
CCDC97	20	12	17	5	7	3	61
DYNLL2	21	20	12	3	5	3	61
ETF1	20	13	11	9	8	3	61
EXTL3	11	18	23	4	5	3	61
FBXO18	30	14	11	1	5	3	61
FGFR1	0	14	31	5	11	3	61
KIDINS220	15	15	14	7	10	3	61
NOTCH2	21	12	16	5	7	3	61
PIK3R3	15	20	15	5	6	3	61
RNF41	22	14	15	6	4	3	61
SIK3	15	21	13	3	9	3	61
AAAS	16	19	13	2	10	3	60
ADCYAP1R1	0	23	20	4	13	3	60
CASKIN2	27	13	11	3	6	3	60
DDX41	18	17	15	1	9	3	60
GNL3	16	23	11	6	4	3	60
HS6ST1	1	14	26	7	12	3	60
MYO10	10	14	18	6	12	3	60
NHLH1	2	9	19	11	19	3	60
PTCD3	22	13	12	6	7	3	60
SRSF10	20	20	11	3	6	3	60
TBC1D17	23	17	11	3	6	3	60
UBE4A	24	11	13	6	6	3	60
VPS37B	15	18	13	8	6	3	60
ZFP36L2	33	11	12	1	3	3	60
API5	10	20	13	4	12	3	59
CARHSP1	2	20	17	9	11	3	59
CRY2	20	15	14	5	5	3	59
EMD	14	27	14	1	3	3	59
GLI2	0	20	25	1	13	3	59
MRPL10	17	16	17	5	4	3	59
NCKAP1	9	18	18	3	11	3	59
PDPK1	22	11	16	4	6	3	59
PDXK	26	12	14	1	6	3	59
RCN1	10	18	12	7	12	3	59
SDHC	19	16	13	5	6	3	59
SEC24B	12	19	17	3	8	3	59
SLC20A1	20	14	13	5	7	3	59
SLIT1	0	19	23	5	12	3	59
TNRC18	18	10	15	5	11	3	59
TSPAN11	0	19	20	9	11	3	59
VAPB	17	14	12	8	8	3	59
ACTR3	21	22	12	0	3	3	58
ADD2	1	19	19	3	16	3	58
ATP5F1	14	18	7	13	6	3	58
BAHD1	19	12	19	5	3	3	58
FBXO42	26	15	11	2	4	3	58
GON4L	27	12	5	3	11	3	58
MEX3C	15	17	15	5	6	3	58
MID1	7	18	17	5	11	3	58
NUP155	16	18	12	3	9	3	58
PFN2	8	13	24	2	11	3	58
PRKACA	24	12	13	2	7	3	58
RHOT2	16	14	10	7	11	3	58
RNF26	18	16	14	3	7	3	58
SETDB1	16	14	17	4	7	3	58
SORBS3	16	15	15	7	5	3	58
SUPT7L	30	12	11	3	2	3	58
THOC5	28	12	12	0	6	3	58
TP53I11	0	11	25	7	15	3	58
VAPA	11	26	13	3	5	3	58
ZBTB4	18	13	19	3	5	3	58
ZNF219	6	17	19	3	13	3	58
AP1M1	16	16	13	8	4	3	57
BCORL1	9	20	11	4	13	3	57
CCDC6	17	14	17	1	8	3	57
CCNL2	13	20	13	3	8	3	57
CES2	27	11	12	2	5	3	57
CUTA	11	23	15	4	4	3	57
EIF3G	14	18	12	3	10	3	57
FBXW11	13	23	9	1	11	3	57
JUP	24	13	13	0	7	3	57
NAMPT	19	19	11	5	3	3	57
NXN	0	13	24	9	11	3	57
OGFOD1	21	17	11	4	4	3	57
SDC3	1	13	22	7	14	3	57
SLC1A3	12	16	15	5	9	3	57
STK24	13	15	19	4	6	3	57
TAF6	16	15	17	4	5	3	57
TEX10	26	12	12	1	6	3	57
TPD52L2	25	15	11	4	2	3	57
ACVR2B	1	16	23	4	12	3	56
ARHGEF11	23	12	16	2	3	3	56
BBX	6	12	13	6	19	3	56
CENPF	4	12	23	5	12	3	56
CLIP2	23	14	12	2	5	3	56
DCBLD2	10	17	16	2	11	3	56
DTL	18	12	15	6	5	3	56
HSPG2	13	16	17	5	5	3	56
IGBP1	21	14	13	3	5	3	56
PIK3R2	16	13	18	4	5	3	56
PITPNA	14	13	15	5	9	3	56
QSER1	9	15	16	5	11	3	56
RSL24D1	23	12	18	0	3	3	56
SNORA37	14	16	12	7	7	3	56
SNORA5C	5	22	11	11	7	3	56
SPG11	12	14	18	5	7	3	56
TOMM40	15	14	17	3	7	3	56
UBFD1	17	17	12	2	8	3	56
VPS25	16	19	11	5	5	3	56
VPS53	16	18	15	0	7	3	56
ZC3H4	25	12	12	1	6	3	56
BRD8	18	15	14	5	3	3	55
DLST	14	15	13	6	7	3	55
GAP43	0	18	16	7	14	3	55
LARP4	22	14	14	0	5	3	55
NUP160	19	13	14	7	2	3	55
PDIA3	22	12	12	3	6	3	55
PER2	24	13	14	2	2	3	55
PRR3	13	17	13	6	6	3	55
RC3H2	26	11	11	3	4	3	55
RGMB	8	14	16	6	11	3	55
SEC23IP	17	13	14	2	9	3	55
SEC63	21	12	15	2	5	3	55
SERPINH1	6	16	18	3	12	3	55
TBC1D9B	17	16	11	5	6	3	55
TUBGCP2	14	13	12	8	8	3	55
AGAP1	2	16	20	5	11	3	54
ATP6V0B	18	15	12	3	6	3	54
C16orf72	12	22	16	1	3	3	54
CDKN1B	8	18	13	4	11	3	54
CLSTN3	13	13	18	2	8	3	54
ECSIT	21	13	13	2	5	3	54
FAM102A	4	19	11	9	11	3	54
FBXL19	13	14	12	6	9	3	54
GAPVD1	20	12	13	3	6	3	54
HIST1H2BH	4	11	19	4	16	3	54
HIST1H2BN	11	14	14	5	10	3	54
IPO13	24	16	12	2	0	3	54
NDUFB8	17	13	13	2	9	3	54
NKTR	12	15	19	2	6	3	54
NME4	1	12	23	7	11	3	54
RAB5A	26	11	11	3	3	3	54
RAB6A	11	17	19	1	6	3	54
RBM8A	10	18	12	3	11	3	54
RIMS3	0	12	19	7	16	3	54
SBF2	8	7	17	11	11	3	54
SNORA33	21	12	14	2	5	3	54
SNORA71D	14	21	15	3	1	3	54
STRIP1	16	14	14	4	6	3	54
TOMM6	11	20	15	1	7	3	54
ZC3H11A	13	16	13	5	7	3	54
ZNF24	11	15	18	3	7	3	54
ATP6V0A1	13	8	15	4	13	3	53
DCAF11	17	15	11	1	9	3	53
DICER1	13	11	15	5	9	3	53
ERP44	12	19	14	1	7	3	53
GOLPH3	17	13	12	5	6	3	53
LSM2	2	16	14	7	14	3	53
LZTS2	10	11	11	7	14	3	53
RBBP6	12	14	13	7	7	3	53
RFC1	25	11	11	4	2	3	53
ROMO1	24	12	11	4	2	3	53
SKP1	11	16	17	2	7	3	53
SMOC1	0	13	24	5	11	3	53
SNORA5A	19	17	11	2	4	3	53
WDR83OS	15	12	17	6	3	3	53
ATRX	12	15	12	4	9	3	52
C12orf10	19	14	11	4	4	3	52
DCHS1	16	6	14	5	11	3	52
FAM234A	18	11	14	4	5	3	52
HMGB3	0	16	20	3	13	3	52
MLLT10	14	13	12	3	10	3	52
PPP1R8	19	11	15	2	5	3	52
RABL6	16	13	16	0	7	3	52
SETX	12	18	16	1	5	3	52
UBE2G1	15	17	17	1	2	3	52
USP5	14	7	16	3	12	3	52
ZNF598	23	12	11	1	5	3	52
CD2BP2	16	11	16	2	6	3	51
CENPT	21	14	11	1	4	3	51
CMTR1	17	14	12	3	5	3	51
EDARADD	14	13	15	1	8	3	51
IGFBPL1	0	19	12	3	17	3	51
KIF2A	11	14	16	3	7	3	51
RNF130	0	17	14	8	12	3	51
SMN2	14	11	16	2	8	3	51
TRIM44	11	14	16	4	6	3	51
YWHAH	12	14	15	7	3	3	51
DMXL2	20	11	12	2	5	3	50
FBXO21	12	13	11	8	6	3	50
GPS2	11	21	13	1	4	3	50
PANK3	12	15	11	4	8	3	50
PRDX3	11	14	13	4	8	3	50
RUSC1	15	12	11	2	10	3	50
ZNF768	18	12	12	2	6	3	50
DAD1	15	16	11	4	3	3	49
GNPAT	11	12	18	3	5	3	49
GPSM1	0	17	15	5	12	3	49
IRF2BP2	13	11	13	2	10	3	49
MKRN1	13	12	16	3	5	3	49
NUP93	17	15	13	3	1	3	49
PCDH8	0	13	15	6	15	3	49
PRPF4B	14	16	12	4	3	3	49
SBK1	0	12	18	6	13	3	49
SFRP1	0	14	13	10	12	3	49
SNORA31	19	12	11	2	5	3	49
SYNGAP1	4	17	14	2	12	3	49
ZNF445	16	12	12	4	5	3	49
CEP350	15	16	13	1	3	3	48
CSNK1G1	17	13	14	1	3	3	48
DOCK7	20	12	11	2	3	3	48
FBXW8	12	12	16	2	6	3	48
FZD7	0	14	19	1	14	3	48
METTL3	14	11	15	5	3	3	48
RNF165	0	15	18	4	11	3	48
SOCS7	11	11	14	2	10	3	48
TMEM101	16	15	11	2	4	3	48
TSG101	16	17	11	0	4	3	48
H2AFY	2	17	13	4	11	3	47
KLF3	5	14	12	4	12	3	47
MAP2K4	17	12	11	4	3	3	47
NDUFA4	13	13	13	3	5	3	47
PSKH1	17	14	11	4	1	3	47
SNN	1	15	14	3	14	3	47
VAC14	12	16	12	2	5	3	47
COX5A	15	17	11	0	3	3	46
GID8	14	11	18	0	3	3	46
ITSN1	11	12	12	4	7	3	46
PKN2	18	13	12	0	3	3	46
POLR1A	11	15	15	1	4	3	46
RALGDS	0	7	13	13	13	3	46
RBM15	15	11	11	2	7	3	46
SPAG5	15	12	13	1	5	3	46
AASS	7	11	12	3	12	3	45
HDAC3	13	11	11	4	6	3	45
LSAMP	0	11	19	4	11	3	45
NTN1	0	12	17	4	12	3	45
PFKL	11	13	14	3	4	3	45
PRR14	12	13	14	3	3	3	45
SNORD6	15	14	13	0	3	3	45
SPIRE1	15	12	13	2	3	3	45
WDR43	14	12	11	4	4	3	45
APC2	1	13	16	13	1	3	44
CCDC50	16	12	12	0	4	3	44
CEP95	19	11	11	1	2	3	44
STARD3	14	13	12	3	2	3	44
TBC1D13	15	14	11	2	2	3	44
CTNNBIP1	0	11	14	12	6	3	43
NCKAP5	13	12	13	0	5	3	43
RNF11	11	11	14	3	4	3	43
GPRC5B	3	12	12	3	12	3	42
HIST1H3E	0	11	13	6	11	3	41
SENP1	16	12	11	2	0	3	41
ZMAT3	12	12	11	1	5	3	41
DDX3Y	0	12	16	1	11	3	40
GTF3C3	12	12	12	2	2	3	40
HIGD2A	12	13	11	1	3	3	40
NCAM1	0	11	12	4	11	3	38
PPP1R15A	607	10	20	4	10	2	651
TRIB3	350	14	4	1	3	2	372
TFE3	268	11	5	1	5	2	290
ARHGEF2	188	13	10	2	8	2	221
CCNL1	148	9	14	4	10	2	185
ESYT1	146	13	4	3	7	2	173
NFE2L1	103	8	31	9	8	2	159
RANGAP1	98	32	9	7	9	2	155
PNRC1	104	14	9	6	9	2	142
PLXNB2	107	9	15	3	6	2	140
TIMM50	94	12	8	3	6	2	123
ATP13A1	92	12	10	1	7	2	122
FLNC	92	6	14	2	8	2	122
SLC12A4	94	14	10	1	2	2	121
SUGP1	92	10	11	1	7	2	121
GOT1	91	14	9	1	3	2	118
GPBP1L1	76	23	7	1	8	2	115
CHMP1A	81	16	9	3	5	2	114
DIP2B	69	10	27	0	8	2	114
ZNF335	97	11	3	2	1	2	114
CHTOP	81	12	9	4	5	2	111
DDX39A	81	14	5	4	7	2	111
ANXA5	77	17	8	4	4	2	110
ILK	69	24	10	1	4	2	108
RRP12	86	13	7	0	2	2	108
NEU1	76	15	8	2	5	2	106
ANKRD11	71	17	10	3	3	2	104
MYL12B	75	13	7	2	6	2	103
HAX1	64	21	5	4	7	2	101
TMED9	59	23	10	4	5	2	101
OSBP	76	12	9	0	2	2	99
DDX56	66	16	7	3	4	2	96
MX1	70	1	13	5	5	2	94
YY1AP1	63	17	10	1	3	2	94
CLCN3	67	16	7	0	3	2	93
SLC35A4	51	18	6	8	10	2	93
SLC9A8	65	13	7	2	4	2	91
TRAM1	59	22	7	0	3	2	91
EPHA2	65	7	11	3	4	2	90
HIST1H4H	43	23	8	10	6	2	90
NSFL1C	55	13	9	3	10	2	90
OTUD5	56	13	10	3	8	2	90
SEC13	66	14	7	2	1	2	90
SNORD97	43	26	10	3	7	2	89
TBRG4	53	11	9	7	9	2	89
ELMSAN1	62	8	12	2	4	2	88
DVL2	8	31	29	9	9	2	86
ARFIP2	53	15	9	1	7	2	85
BTBD2	10	24	31	10	10	2	85
FAT1	3	30	35	7	9	2	84
NELFCD	50	14	8	3	9	2	84
WDR33	56	16	8	2	2	2	84
ZZEF1	45	8	19	2	10	2	84
BAIAP2	5	36	29	5	8	2	83
RNF185	56	15	10	2	0	2	83
ARFGEF2	55	13	5	7	2	2	82
TAOK2	47	10	16	1	8	2	82
ZEB2	5	28	30	9	10	2	82
DHCR7	48	14	10	3	6	2	81
SLC25A44	57	11	9	2	2	2	81
TRIM2	6	29	31	7	8	2	81
TSC22D3	56	18	5	0	2	2	81
CYC1	35	29	9	4	3	2	80
DNMT1	38	22	8	6	6	2	80
HP1BP3	10	22	31	7	10	2	80
TCF4	3	34	25	8	10	2	80
WASF1	9	33	21	7	10	2	80
BCL7B	33	25	9	5	7	2	79
RNF123	52	10	11	0	6	2	79
SARAF	32	26	10	5	6	2	79
11-Sep	4	32	29	5	9	2	79
ADRM1	44	13	6	6	9	2	78
JUND	47	12	9	5	5	2	78
AKR1A1	9	37	17	8	6	2	77
CORO1B	49	10	11	4	3	2	77
ARL5B	52	12	7	2	3	2	76
DCAF8	42	17	7	5	5	2	76
ERAL1	27	23	8	8	10	2	76
GAK	46	12	8	4	6	2	76
GIGYF1	44	8	16	2	6	2	76
RIOK3	41	19	10	2	4	2	76
SCARNA4	49	13	7	1	6	2	76
ANAPC7	49	16	3	2	5	2	75
CBS	33	25	10	1	6	2	75
PSMA5	41	20	7	3	4	2	75
C20orf27	9	27	24	6	8	2	74
ERBB2	33	10	16	6	9	2	74
RNF31	36	24	9	2	3	2	74
[truncated: 833 more rows]
