# Supplementary material for: Dengue and Zika RNA-RNA interactomes reveal pro- and anti-viral RNA in human cells
Source: Genome Biol. 2023 Dec 5;24:279. doi: 10.1186/s13059-023-03110-9 (PMC10696742; doi:10.1186/s13059-023-03110-9)
Supplement: Supplementary file 3 — Additional file 3: Supplementary Table S2. Transcripts in different compartments. [file 13059_2023_3110_MOESM3_ESM.xlsx]

## Sheet: Sheet1
with zika infection					without zika infection
EnsemblID	GeneName	cyto avg	nucleus avg		EnsemblID	GeneName	cyto avg	nucleus avg
ENSG00000207493	SNORA46	1.28356	17.6864		ENSG00000207493	SNORA46	2.18326	14.0746
ENSG00000207475	SNORA80E	2.83422	9.23255		ENSG00000207475	SNORA80E	3.69584	6.52934
ENSG00000170296	GABARAP	1.45187	2.08684		ENSG00000170296	GABARAP	1.90303	1.66391
ENSG00000198298	ZNF485	3.06865	5.19003		ENSG00000198298	ZNF485	3.62005	4.01854
ENSG00000159335	PTMS	442.542	125.373		ENSG00000159335	PTMS	446.432	75.1531
ENSG00000172757	CFL1	741.415	270.745		ENSG00000172757	CFL1	794.256	195.618
ENSG00000108953	YWHAE	1099.8	532.047		ENSG00000108953	YWHAE	1272.25	453.829
ENSG00000075624	ACTB	3531.97	1519.11		ENSG00000075624	ACTB	3690.62	1169.9
ENSG00000163931	TKT	221.044	96.6593		ENSG00000163931	TKT	229.687	75.3399
ENSG00000135821	GLUL	259.089	181.206		ENSG00000135821	GLUL	281.411	161.856
ENSG00000207445	SNORD15B	24.7515	34.3189		ENSG00000207445	SNORD15B	25.1685	30.6129
ENSG00000175130	MARCKSL1	613.624	149.593		ENSG00000175130	MARCKSL1	657.984	102.428
ENSG00000123416	TUBA1B	356.19	206.308		ENSG00000123416	TUBA1B	364.865	171.46
ENSG00000172809	RPL38	859.727	213.58		ENSG00000172809	RPL38	973.705	169.34
ENSG00000133112	TPT1	945.478	235.479		ENSG00000133112	TPT1	1182.54	207.519
ENSG00000177954	RPS27	982.95	207.096		ENSG00000177954	RPS27	1148.07	160.161
ENSG00000184117	NIPSNAP1	279.942	125.926		ENSG00000184117	NIPSNAP1	286.76	105.957
ENSG00000026025	VIM	1392.86	736.777		ENSG00000026025	VIM	1494.53	664.104
ENSG00000112306	RPS12	1171.42	242.334		ENSG00000112306	RPS12	1254.56	178.618
ENSG00000089009	RPL6	671.704	283.624		ENSG00000089009	RPL6	762.463	264.328
ENSG00000144713	RPL32	1259.31	273.675		ENSG00000144713	RPL32	1420.63	217.207
ENSG00000122406	RPL5	1582.97	467.232		ENSG00000122406	RPL5	1827.11	417.177
ENSG00000188846	RPL14	591.668	226.535		ENSG00000188846	RPL14	634.217	197.817
ENSG00000109475	RPL34	766.619	234.137		ENSG00000109475	RPL34	938.675	225.216
ENSG00000186468	RPS23	446.485	131.342		ENSG00000186468	RPS23	514.457	118.987
ENSG00000108298	RPL19	1119.33	311.988		ENSG00000108298	RPL19	1220.58	264.714
ENSG00000205542	TMSB4X	769.525	228.332		ENSG00000205542	TMSB4X	797.529	187.06
ENSG00000111716	LDHB	116.001	78.3063		ENSG00000111716	LDHB	139.976	83.3045
ENSG00000174444	RPL4	2384.79	616.242		ENSG00000174444	RPL4	2602.12	516.983
ENSG00000137154	RPS6	1562.42	443.844		ENSG00000137154	RPS6	1733.06	389.622
ENSG00000096384	HSP90AB1	458.561	342.703		ENSG00000096384	HSP90AB1	473.804	317.69
ENSG00000156482	RPL30	310.969	79.5211		ENSG00000156482	RPL30	306.481	61.6695
ENSG00000197756	RPL37A	1415.14	331.612		ENSG00000197756	RPL37A	1625.71	296.425
ENSG00000126709	IFI6	7.94935	3.70889		ENSG00000126709	IFI6	7.34286	2.98362
ENSG00000145592	RPL37	1427.68	415.69		ENSG00000145592	RPL37	1519.09	363.024
ENSG00000206612	SNORA2A	2.51993	8.13601		ENSG00000206612	SNORA2A	3.77813	11.561
ENSG00000100316	RPL3	2392.24	700.376		ENSG00000100316	RPL3	2495.06	607.015
ENSG00000111640	GAPDH	1184.71	342.681		ENSG00000111640	GAPDH	1250.13	305.333
ENSG00000137818	RPLP1	979.948	173.511		ENSG00000137818	RPLP1	997.398	135.723
ENSG00000142541	RPL13A	1535.34	356.211		ENSG00000142541	RPL13A	1669.23	318.141
ENSG00000140988	RPS2	1197.38	210.027		ENSG00000140988	RPS2	1214.98	166.089
ENSG00000173812	EIF1	394.451	150.801		ENSG00000173812	EIF1	424.709	143.629
ENSG00000063177	RPL18	1408.46	293.312		ENSG00000063177	RPL18	1541.3	264.405
ENSG00000166441	RPL27A	806.504	220.965		ENSG00000166441	RPL27A	856.269	202.05
ENSG00000092199	HNRNPC	445.072	513.111		ENSG00000092199	HNRNPC	474.027	516.422
ENSG00000105640	RPL18A	512.507	108.125		ENSG00000105640	RPL18A	568.656	102.726
ENSG00000197943	PLCG2	1.46107	1.49342		ENSG00000197943	PLCG2	1.98002	1.92452
ENSG00000167526	RPL13	1351.63	253.955		ENSG00000167526	RPL13	1393.43	224.269
ENSG00000156508	EEF1A1	2578.62	672.151		ENSG00000156508	EEF1A1	2735.51	637.044
ENSG00000163597	SNHG16	48.3201	13.8853		ENSG00000163597	SNHG16	55.4984	14.4144
ENSG00000213741	RPS29	363.499	114.298		ENSG00000213741	RPS29	425.366	122.485
ENSG00000179029	TMEM107	44.8459	24.1528		ENSG00000179029	TMEM107	52.3026	26.5626
ENSG00000149273	RPS3	1871.78	474.632		ENSG00000149273	RPS3	1922.38	449.006
ENSG00000089157	RPLP0	1693.84	360.696		ENSG00000089157	RPLP0	1878.3	371.324
ENSG00000111642	CHD4	29.9298	40.454		ENSG00000111642	CHD4	28.0697	39.4179
ENSG00000198830	HMGN2	235.602	222.034		ENSG00000198830	HMGN2	238.3	237.043
ENSG00000122566	HNRNPA2B1	187.919	511.703		ENSG00000122566	HNRNPA2B1	175.819	511.57
ENSG00000229117	RPL41	86.3072	45.9122		ENSG00000229117	RPL41	88.4102	55.2467
ENSG00000065060	UHRF1BP1	16.8765	16.8845		ENSG00000065060	UHRF1BP1	14.9752	18.0844
ENSG00000251562	MALAT1	41168.7	75532.1		ENSG00000251562	MALAT1	35511.4	78171.4
ENSG00000201772	SNORA5C	9.03044	10.2362		ENSG00000201772	SNORA5C	8.01217	11.415
ENSG00000137494	ANKRD42	6.22697	4.60206		ENSG00000137494	ANKRD42	5.83056	5.8824
ENSG00000199753	SNORD104	32.2989	14.3596		ENSG00000199753	SNORD104	27.6922	19.1238
ENSG00000220848	RPS18P9	2.7265	8.528		ENSG00000220848	RPS18P9	2.03283	8.42033
ENSG00000176208	ATAD5	17.2527	43.252		ENSG00000176208	ATAD5	16.5255	57.1744
ENSG00000221241	SNORD88A	13.0842	10.5589		ENSG00000221241	SNORD88A	6.53907	9.84699
ENSG00000221500	SNORD100	13.4495	42.1903		ENSG00000221500	SNORD100	11.8301	61.8334
ENSG00000272533	SNORA28	9.42444	47.55		ENSG00000272533	SNORA28	5.78629	57.7255
ENSG00000248399	-	0.18967	3.29826		ENSG00000248399	-	1.33972	0.50471
ENSG00000187688	TRPV2	0.163472	1.81295		ENSG00000187688	TRPV2	0.720012	0
ENSG00000202382	Y_RNA	0.849413	12.6402		ENSG00000202382	Y_RNA	4.16705	5.48876
ENSG00000276926	MIR6797	0.601668	5.85583		ENSG00000276926	MIR6797	1.78391	1.54217
ENSG00000278267	MIR6859-1	1.2507	5.84092		ENSG00000278267	MIR6859-1	3.08429	0
ENSG00000236794	BCRP8	0.679531	3.03722		ENSG00000236794	BCRP8	1.3043	0
ENSG00000208036	MIR106B	2.05491	23.4357		ENSG00000208036	MIR106B	3.57172	5.45438
ENSG00000222881	Y_RNA	1.18481	24.9699		ENSG00000222881	Y_RNA	4.69731	16.72
ENSG00000252824	-	0.486743	7.10596		ENSG00000252824	-	3.33256	8.76818
ENSG00000281112	-	0.496755	10.5661		ENSG00000281112	-	2.4968	10.649
ENSG00000201179	RNU6-1322P	0.809721	19.2451		ENSG00000201179	RNU6-1322P	3.56641	17.7868
ENSG00000266144	MIR4654	0.549045	9.54758		ENSG00000266144	MIR4654	1.69002	5.88499
ENSG00000261399	-	0.452612	6.0452		ENSG00000261399	-	1.56976	4.06332
ENSG00000202392	RN7SKP292	0.804866	14.8472		ENSG00000202392	RN7SKP292	1.4661	5.98901
ENSG00000236272	SCUBE1-AS2	0.160164	1.63404		ENSG00000236272	SCUBE1-AS2	0.569067	1.26344
ENSG00000225082	DAP3P1	0.300197	2.18702		ENSG00000225082	DAP3P1	1.35931	2.01386
ENSG00000206903	SNORA24B	0.967747	3.03193		ENSG00000206903	SNORA24B	3.2162	0.847604
ENSG00000225499	RPL15P4	0.367957	5.40985		ENSG00000225499	RPL15P4	0.801302	3.07649
ENSG00000270001	-	0.343181	2.09697		ENSG00000270001	-	0.950334	1.13706
ENSG00000276580	MIR8055	0.860359	12.331		ENSG00000276580	MIR8055	3.07688	11.5113
ENSG00000272215	U7	1.32468	35.6444		ENSG00000272215	U7	4.0775	31.9718
ENSG00000211513	MIR320E	0.81736	1.75823		ENSG00000211513	MIR320E	1.56885	0
ENSG00000200397	Y_RNA	0.833798	8.70148		ENSG00000200397	Y_RNA	1.66682	4.3849
ENSG00000274494	MIR6832	0.579547	13.0059		ENSG00000274494	MIR6832	1.20648	7.79737
ENSG00000268945	-	0.803598	3.57486		ENSG00000268945	-	1.88004	1.41114
ENSG00000263593	MIR4804	0.593426	6.11038		ENSG00000263593	MIR4804	1.73401	4.58446
ENSG00000275515	-	1.3803	11.227		ENSG00000275515	-	1.83812	3.63205
ENSG00000269652	-	0.589169	6.30806		ENSG00000269652	-	1.92225	5.46801
ENSG00000265879	MIR4748	0.508871	8.84898		ENSG00000265879	MIR4748	1.05935	5.45438
ENSG00000212296	SNORD72	1.60459	6.12961		ENSG00000212296	SNORD72	2.1252	1.38795
ENSG00000240898	-	0.787421	4.11162		ENSG00000240898	-	2.02977	2.32146
ENSG00000212259	RNU6-308P	1.58967	22.3146		ENSG00000212259	RNU6-308P	7.9794	33.4254
ENSG00000201785	SNORD117	3.42001	38.1903		ENSG00000201785	SNORD117	6.7356	22.0585
ENSG00000288573	-	0.871697	1.5936		ENSG00000288573	-	1.31376	0
ENSG00000231888	MTND5P15	1.08519	6.43438		ENSG00000231888	MTND5P15	2.93356	4.47202
ENSG00000257449	-	0.278182	4.52682		ENSG00000257449	-	0.277164	1.48048
ENSG00000233538	-	0.446391	5.39507		ENSG00000233538	-	1.05745	4.12166
ENSG00000266589	MIR4512	2.18834	14.0063		ENSG00000266589	MIR4512	5.56827	10.1751
ENSG00000222043	-	1.01942	2.58376		ENSG00000222043	-	1.88137	0.670674
ENSG00000199899	Y_RNA	0.437576	3.56436		ENSG00000199899	Y_RNA	0.43872	1.12158
ENSG00000267505	-	0.608154	3.53365		ENSG00000267505	-	1.20346	1.98682
ENSG00000227071	FOCAD-AS1	1.48205	9.99315		ENSG00000227071	FOCAD-AS1	1.92826	3.89868
ENSG00000206585	RNVU1-7	1.8296	3.70727		ENSG00000206585	RNVU1-7	3.61705	0.67705
ENSG00000224452	RSL24D1P6	1.28445	9.75612		ENSG00000224452	RSL24D1P6	3.75385	8.93453
ENSG00000199824	RNU6-199P	2.39939	29.1387		ENSG00000199824	RNU6-199P	4.41299	18.81
ENSG00000199676	Y_RNA	1.51936	10.9772		ENSG00000199676	Y_RNA	2.95978	6.89213
ENSG00000274364	-	0.70094	6.43777		ENSG00000274364	-	1.8632	5.83007
ENSG00000101187	SLCO4A1	0.798558	3.28187		ENSG00000101187	SLCO4A1	1.68173	1.82875
ENSG00000235246	-	0.713206	3.61591		ENSG00000235246	-	2.01607	3.01185
ENSG00000204758	-	0.698173	2.99748		ENSG00000204758	-	1.55786	1.84418
ENSG00000263105	-	0.398663	1.4027		ENSG00000263105	-	0.801961	0.698341
ENSG00000223280	RNU6-57P	2.05653	17.5156		ENSG00000223280	RNU6-57P	3.28323	9.79291
ENSG00000283611	TMEM274P	0.863761	6.00725		ENSG00000283611	TMEM274P	1.82933	4.28997
ENSG00000266185	RN7SL804P	0.866872	1.97355		ENSG00000266185	RN7SL804P	0.995296	0.377831
ENSG00000004838	ZMYND10	0.901075	2.94719		ENSG00000004838	ZMYND10	1.56572	1.26083
ENSG00000284621	-	0.610142	8.56328		ENSG00000284621	-	1.17111	6.2775
ENSG00000206762	RNU6-418P	1.5599	8.52326		ENSG00000206762	RNU6-418P	2.40077	4.16544
ENSG00000269949	-	0.373399	1.94111		ENSG00000269949	-	1.52139	2.49797
ENSG00000252026	RNU6-1262P	3.10898	12.9211		ENSG00000252026	RNU6-1262P	5.76542	6.98843
ENSG00000266570	MIR5579	2.93267	18.1733		ENSG00000266570	MIR5579	3.68016	7.71137
ENSG00000251724	RNU7-175P	1.36811	7.31242		ENSG00000251724	RNU7-175P	2.10559	3.64053
ENSG00000250259	-	0.159265	1.89267		ENSG00000250259	-	0.631891	2.88618
ENSG00000234274	COX7BP2	0.888462	9.94848		ENSG00000234274	COX7BP2	1.40509	6.0098
ENSG00000269981	-	1.48049	7.75101		ENSG00000269981	-	2.54752	4.32812
ENSG00000070031	SCT	0.884737	5.16367		ENSG00000070031	SCT	1.29643	2.54499
ENSG00000272434	-	1.18614	1.9808		ENSG00000272434	-	1.63772	0.28398
ENSG00000222561	RNU6-1025P	1.21899	15.129		ENSG00000222561	RNU6-1025P	2.39853	11.7891
ENSG00000201492	RNA5SP78	1.44148	9.30815		ENSG00000201492	RNA5SP78	2.89737	6.63969
ENSG00000260190	-	0.51664	3.36635		ENSG00000260190	-	0.937547	2.18175
ENSG00000199875	Y_RNA	1.1219	13.2349		ENSG00000199875	Y_RNA	1.90538	8.92628
ENSG00000284654	-	4.35144	20.817		ENSG00000284654	-	7.17255	11.371
ENSG00000279812	-	1.94841	6.23937		ENSG00000279812	-	2.46589	2.17316
ENSG00000172974	VDAC2P5	0.584634	0.851367		ENSG00000172974	VDAC2P5	1.25437	0.127802
ENSG00000273950	Metazoa_SRP	0.65311	4.63609		ENSG00000273950	Metazoa_SRP	2.2848	6.0554
ENSG00000240106	RN7SL146P	1.72886	4.34107		ENSG00000240106	RN7SL146P	1.29113	0.752962
ENSG00000211575	MIR760	3.12955	3.79995		ENSG00000211575	MIR760	2.69135	0
ENSG00000200407	RNU6-1169P	0.841167	8.42405		ENSG00000200407	RNU6-1169P	0.807273	3.24918
ENSG00000049249	TNFRSF9	1.87707	6.91322		ENSG00000049249	TNFRSF9	3.07489	3.49612
ENSG00000271938	-	0.587971	1.12477		ENSG00000271938	-	2.30989	0.765856
ENSG00000239911	PRKAG2-AS1	0.645871	1.2952		ENSG00000239911	PRKAG2-AS1	1.2307	0.460731
ENSG00000259415	-	0.59845	4.52588		ENSG00000259415	-	1.86296	5.4789
ENSG00000221333	MIR548K	1.45261	11.1146		ENSG00000221333	MIR548K	2.58893	7.7248
ENSG00000259166	-	0.253333	1.46209		ENSG00000259166	-	0.920449	1.95711
ENSG00000232093	DCST1-AS1	0.618847	1.2823		ENSG00000232093	DCST1-AS1	1.29835	0.544111
ENSG00000242170	RN7SL329P	1.42752	15.1177		ENSG00000242170	RN7SL329P	2.39485	10.471
ENSG00000238173	RPL39P6	1.12335	5.29577		ENSG00000238173	RPL39P6	2.2297	3.71159
ENSG00000212497	RNA5SP465	2.32614	13.5383		ENSG00000212497	RNA5SP465	5.12896	11.2912
ENSG00000207359	RNU6-925P	1.65084	3.39299		ENSG00000207359	RNU6-925P	2.45215	1.06766
ENSG00000267375	-	0.696291	9.48129		ENSG00000267375	-	1.57688	9.2602
ENSG00000275084	SNORD91B	0.975677	7.90644		ENSG00000275084	SNORD91B	2.30588	7.5726
ENSG00000271886	MIR98	0.714684	7.08605		ENSG00000271886	MIR98	1.80931	7.50388
ENSG00000277728	-	0.643238	4.99765		ENSG00000277728	-	1.38006	4.33429
ENSG00000206669	Y_RNA	1.65141	12.5175		ENSG00000206669	Y_RNA	2.47596	7.56127
ENSG00000212418	RNY4P36	3.05921	13.8918		ENSG00000212418	RNY4P36	3.60008	5.8318
ENSG00000207457	RNU6-476P	1.60456	8.10914		ENSG00000207457	RNU6-476P	2.78932	5.20316
ENSG00000252412	Y_RNA	3.10818	3.4572		ENSG00000252412	Y_RNA	1.77007	0
ENSG00000233806	LINC01237	0.955033	5.34799		ENSG00000233806	LINC01237	1.1836	2.53274
ENSG00000207357	RNU6-2	2.38451	2.6127		ENSG00000207357	RNU6-2	3.19524	0
ENSG00000227097	RPS28P7	0.404988	0.443744		ENSG00000227097	RPS28P7	1.01642	0
ENSG00000208028	MIR616	4.35105	11.3233		ENSG00000208028	MIR616	4.79129	3.48228
ENSG00000267011	-	0.943168	1.31057		ENSG00000267011	-	2.11558	0.309293
ENSG00000206601	RNU6-431P	1.61944	8.98004		ENSG00000206601	RNU6-431P	4.39562	9.41227
ENSG00000213519	-	1.47571	6.47895		ENSG00000213519	-	2.94631	4.69153
ENSG00000118094	TREH	0.469822	2.87384		ENSG00000118094	TREH	0.666367	1.62575
ENSG00000270842	-	1.42188	11.6311		ENSG00000270842	-	1.53745	5.29096
ENSG00000200388	RNU6-618P	0.759352	4.99212		ENSG00000200388	RNU6-618P	2.61501	6.98148
ENSG00000277450	-	2.22141	19.6748		ENSG00000277450	-	3.74721	14.1918
ENSG00000240869	RN7SL128P	8.34966	16.6834		ENSG00000240869	RN7SL128P	12.0152	5.48633
ENSG00000201239	Y_RNA	1.33716	6.12624		ENSG00000201239	Y_RNA	2.69522	4.67518
ENSG00000199032	MIR425	2.93267	6.98842		ENSG00000199032	MIR425	3.90841	2.57046
ENSG00000275467	-	0.462043	5.65721		ENSG00000275467	-	0.759577	4.17941
ENSG00000266232	MIR3178	1.50922	6.94709		ENSG00000266232	MIR3178	1.50693	2.64372
ENSG00000230065	-	1.01691	8.81039		ENSG00000230065	-	1.82332	6.85758
ENSG00000199697	RNU6-446P	0.81736	3.74701		ENSG00000199697	RNU6-446P	2.40588	4.23412
ENSG00000278627	-	0.85153	2.54915		ENSG00000278627	-	1.22293	1.19688
ENSG00000092098	RNF31	1.9816	10.2633		ENSG00000092098	RNF31	4.00701	8.32421
ENSG00000252333	RNU6-964P	1.23257	14.2797		ENSG00000252333	RNU6-964P	2.43706	12.964
ENSG00000283217	-	0.617734	2.34895		ENSG00000283217	-	1.3202	1.87138
ENSG00000282977	PCBP2-OT1	1.87933	13.4688		ENSG00000282977	PCBP2-OT1	2.73124	8.5111
ENSG00000279584	-	0.573354	1.04708		ENSG00000279584	-	0.4988	0.215605
ENSG00000252568	RNU7-28P	0.698711	17.395		ENSG00000252568	RNU7-28P	3.41275	41.4672
ENSG00000226957	-	1.894	18.6444		ENSG00000226957	-	3.47534	15.6794
ENSG00000223583	-	0.70791	8.19196		ENSG00000223583	-	1.20039	6.48045
ENSG00000214093	-	0.744398	7.83196		ENSG00000214093	-	1.30209	6.35805
ENSG00000278374	U4	1.33933	9.03336		ENSG00000278374	U4	2.67741	7.93002
ENSG00000272439	RNU6-91P	1.1997	12.8778		ENSG00000272439	RNU6-91P	3.12575	15.6823
ENSG00000140675	SLC5A2	0.517853	1.91645		ENSG00000140675	SLC5A2	1.55686	2.20123
ENSG00000283516	LITAFD	0.606615	3.51066		ENSG00000283516	LITAFD	1.27462	3.18127
ENSG00000255692	-	0.192107	2.6962		ENSG00000255692	-	0.661767	4.46613
ENSG00000200152	RNU6-216P	4.07351	22.0184		ENSG00000200152	RNU6-216P	6.53907	15.067
ENSG00000200237	SNORA70	1.22894	2.99021		ENSG00000200237	SNORA70	3.05401	2.36247
ENSG00000252636	RNU6-826P	5.33844	40.4965		ENSG00000252636	RNU6-826P	8.12022	27.9837
ENSG00000266236	NARF-IT1	1.37933	7.18514		ENSG00000266236	NARF-IT1	2.42712	5.38092
ENSG00000239702	RN7SL507P	0.428293	0.397377		ENSG00000239702	RN7SL507P	0.421364	0
ENSG00000207996	MIR301A	7.94843	25.5964		ENSG00000207996	MIR301A	16.3853	19.4935
ENSG00000219507	FTH1P8	0.577568	0.68652		ENSG00000219507	FTH1P8	1.56573	0.219054
ENSG00000252391	RNU6-638P	2.02144	15.0852		ENSG00000252391	RNU6-638P	4.10479	13.9993
ENSG00000222604	-	0.393819	8.9158		ENSG00000222604	-	1.5287	17.3159
ENSG00000201207	Y_RNA	1.9	11.0953		ENSG00000201207	Y_RNA	2.65065	6.83167
ENSG00000225750	-	0.75922	8.38274		ENSG00000225750	-	1.20543	6.38999
ENSG00000201524	RNU6-450P	0.404861	0.8709		ENSG00000201524	RNU6-450P	1.6063	1.05228
ENSG00000280163	-	0.631355	4.08032		ENSG00000280163	-	1.1369	3.33962
ENSG00000273363	-	1.10428	3.05808		ENSG00000273363	-	1.87523	1.85814
ENSG00000260024	MRPS21P7	2.15744	22.8051		ENSG00000260024	MRPS21P7	2.4768	12.6685
ENSG00000201426	Y_RNA	2.11302	44.0737		ENSG00000201426	Y_RNA	2.09495	22.1261
ENSG00000224858	RPL29P11	1.63085	5.28144		ENSG00000224858	RPL29P11	2.92971	3.63942
ENSG00000225112	-	2.8309	17.0863		ENSG00000225112	-	3.06922	8.38944
ENSG00000170075	GPR37L1	0.961547	3.81851		ENSG00000170075	GPR37L1	1.3703	2.24494
ENSG00000105808	RASA4	1.79592	4.1672		ENSG00000105808	RASA4	1.43071	1.09667
ENSG00000250321	-	3.28848	9.9079		ENSG00000250321	-	4.84153	5.49555
ENSG00000068079	IFI35	2.04314	7.89723		ENSG00000068079	IFI35	2.49972	3.98505
ENSG00000201354	Y_RNA	1.94332	17.8547		ENSG00000201354	Y_RNA	3.46687	15.3659
ENSG00000139269	INHBE	1.38262	1.82457		ENSG00000139269	INHBE	1.63437	0.390282
ENSG00000200708	RN7SKP93	1.51121	14.9153		ENSG00000200708	RN7SKP93	1.50406	7.23721
ENSG00000206755	SNORA30	1.65438	19.4208		ENSG00000206755	SNORA30	2.9726	17.2873
ENSG00000267395	DM1-AS	2.26897	8.98449		ENSG00000267395	DM1-AS	3.14147	5.20069
ENSG00000173080	RXFP4	0.29766	1.35589		ENSG00000173080	RXFP4	0.469009	0.926439
ENSG00000265753	RN7SL444P	0.850475	3.74266		ENSG00000265753	RN7SL444P	0.976269	1.85579
ENSG00000230615	-	1.89413	1.89667		ENSG00000230615	-	2.22105	0.172161
ENSG00000215227	NUTF2P5	1.5708	8.39584		ENSG00000215227	NUTF2P5	2.44273	5.90463
ENSG00000213590	-	0.519478	2.49595		ENSG00000213590	-	0.87441	1.86076
ENSG00000238594	-	4.11306	39.985		ENSG00000238594	-	7.02424	33.7059
ENSG00000202358	RNU6-652P	3.5842	15.119		ENSG00000202358	RNU6-652P	5.13797	9.38316
ENSG00000199476	Y_RNA	1.56021	17.115		ENSG00000199476	Y_RNA	2.7807	15.5371
ENSG00000184060	ADAP2	0.710421	1.78466		ENSG00000184060	ADAP2	1.5668	1.47238
ENSG00000265957	MIR4319	1.51021	40.4907		ENSG00000265957	MIR4319	2.46743	35.4352
ENSG00000140853	NLRC5	0.704867	2.16372		ENSG00000140853	NLRC5	0.835708	1.04742
ENSG00000238317	SNORD11	9.05535	47.6832		ENSG00000238317	SNORD11	8.59092	21.261
ENSG00000253570	RNF5P1	1.25701	0.998599		ENSG00000253570	RNF5P1	1.33637	0
ENSG00000231073	-	0.688994	2.03819		ENSG00000231073	-	1.50402	1.81884
ENSG00000235035	-	0.491739	2.37238		ENSG00000235035	-	1.37109	3.08807
ENSG00000225721	-	0.862661	6.65703		ENSG00000225721	-	1.47326	5.73604
ENSG00000270361	-	1.05115	1.42797		ENSG00000270361	-	0.495493	0.160922
ENSG00000212371	-	1.11173	4.45297		ENSG00000212371	-	2.82663	5.1208
ENSG00000258824	-	0.933582	4.59119		ENSG00000258824	-	1.39442	3.2443
ENSG00000232546	-	3.13399	12.1901		ENSG00000232546	-	4.70369	8.23389
ENSG00000164591	MYOZ3	1.66019	3.53069		ENSG00000164591	MYOZ3	1.77287	1.34983
ENSG00000265178	MIR4728	1.26937	4.902		ENSG00000265178	MIR4728	1.91703	3.33776
ENSG00000279607	-	1.34153	2.36009		ENSG00000279607	-	1.42266	0.791564
ENSG00000200701	RNU6-674P	4.34927	56.8644		ENSG00000200701	RNU6-674P	6.77902	47.0468
ENSG00000212452	SNORD69	1.62574	17.3196		ENSG00000212452	SNORD69	4.41599	24.6561
ENSG00000107317	PTGDS	1.68002	2.38242		ENSG00000107317	PTGDS	2.3896	0.879954
ENSG00000286974	-	0.862017	4.58898		ENSG00000286974	-	1.26721	3.28439
ENSG00000287967	-	0.819897	1.44504		ENSG00000287967	-	0.763444	0.434724
ENSG00000005884	ITGA3	2.9798	6.33329		ENSG00000005884	ITGA3	3.20084	2.51135
ENSG00000227213	SPATA13-AS1	0.982072	12.3656		ENSG00000227213	SPATA13-AS1	1.86722	12.6516
ENSG00000255100	-	1.87029	2.45141		ENSG00000255100	-	1.16131	0.375123
ENSG00000267234	-	0.526096	5.18385		ENSG00000267234	-	1.22318	6.40284
ENSG00000270993	-	0.987443	5.2057		ENSG00000270993	-	0.653907	1.70825
ENSG00000260796	-	1.57495	7.14586		ENSG00000260796	-	2.44176	5.37791
ENSG00000239480	-	1.33476	6.75986		ENSG00000239480	-	1.65159	4.14803
ENSG00000231849	UBE2V2P4	0.991255	8.12176		ENSG00000231849	UBE2V2P4	1.8016	7.78896
ENSG00000201875	RN7SKP178	0.390175	0.283241		ENSG00000201875	RN7SKP178	0.390398	0
ENSG00000256299	-	1.89309	12.5438		ENSG00000256299	-	1.746	5.97919
ENSG00000248794	-	1.27176	11.6948		ENSG00000248794	-	2.02239	9.95064
ENSG00000133805	AMPD3	1.10002	3.75721		ENSG00000133805	AMPD3	1.41342	2.21566
ENSG00000243789	JMJD7	1.57616	6.54208		ENSG00000243789	JMJD7	3.21903	6.44971
ENSG00000207041	RNU6-3P	2.7596	1.97019		ENSG00000207041	RNU6-3P	2.78932	0
ENSG00000201428	RN7SKP71	1.99832	7.44586		ENSG00000201428	RN7SKP71	2.40588	4.22922
ENSG00000274833	-	0.364681	3.52393		ENSG00000274833	-	1.09467	5.71781
ENSG00000214182	PTMAP5	2.0536	1.66054		ENSG00000214182	PTMAP5	2.67303	0.148643
ENSG00000272359	RNU4-89P	1.93034	8.10893		ENSG00000272359	RNU4-89P	2.86922	5.85572
ENSG00000221044	U3	1.64418	7.81026		ENSG00000221044	U3	2.30555	5.45822
ENSG00000119986	AVPI1	1.4145	2.07866		ENSG00000119986	AVPI1	1.26942	0.568673
ENSG00000207052	RNU6-378P	1.97965	7.88075		ENSG00000207052	RNU6-378P	4.34351	8.34544
ENSG00000277610	RNVU1-4	1.53632	1.70463		ENSG00000277610	RNVU1-4	2.84521	0.67705
ENSG00000288722	F8A1	0.742676	0.617487		ENSG00000288722	F8A1	0.844415	0.0650475
ENSG00000276573	-	2.48968	8.7272		ENSG00000276573	-	3.64225	6.01694
ENSG00000275769	-	2.34734	10.664		ENSG00000275769	-	3.6694	8.30678
ENSG00000228172	-	2.55132	6.24932		ENSG00000228172	-	4.41072	4.54933
ENSG00000207757	MIR93	1.083	7.90538		ENSG00000207757	MIR93	1.08583	4.22226
ENSG00000255568	BRWD1-AS2	1.15204	4.39708		ENSG00000255568	BRWD1-AS2	2.01602	3.70422
ENSG00000145708	CRHBP	1.98286	6.07791		ENSG00000145708	CRHBP	1.81109	2.52799
ENSG00000241211	IQCJ-SCHIP1-AS1	0.808979	5.50781		ENSG00000241211	IQCJ-SCHIP1-AS1	0.931593	3.3591
ENSG00000201465	-	1.2886	0.891089		ENSG00000201465	-	1.90383	0
ENSG00000276169	MIR6871	3.03741	2.10042		ENSG00000276169	MIR6871	2.32678	0
ENSG00000263345	-	2.31231	11.2365		ENSG00000263345	-	3.16511	7.80711
ENSG00000257270	-	2.9498	12.0527		ENSG00000257270	-	3.62537	7.28856
ENSG00000240338	-	0.490362	4.33298		ENSG00000240338	-	1.16264	5.61816
ENSG00000111641	NOP2	2.21645	14.6868		ENSG00000111641	NOP2	2.63274	9.30042
ENSG00000123999	INHA	0.639932	1.90566		ENSG00000123999	INHA	1.06566	1.45573
ENSG00000266019	MIR3609	4.27228	10.5405		ENSG00000266019	MIR3609	2.64488	2.81484
ENSG00000221771	MIR1205	6.0369	34.9411		ENSG00000221771	MIR1205	4.04799	12.3621
ENSG00000259605	-	0.390092	1.24396		ENSG00000259605	-	0.630613	0.947631
ENSG00000260011	-	0.940548	6.0468		ENSG00000260011	-	1.89939	6.53335
ENSG00000269352	PTOV1-AS2	4.62563	15.9272		ENSG00000269352	PTOV1-AS2	6.9889	11.6161
ENSG00000284015	MIR1281	0.802223	1.72567		ENSG00000284015	MIR1281	2.3097	2.05623
ENSG00000273353	-	0.934751	5.91056		ENSG00000273353	-	1.74161	5.92409
ENSG00000199536	RNU6-315P	3.56932	20.3444		ENSG00000199536	RNU6-315P	7.59086	22.99
ENSG00000269481	-	1.04963	0.979365		ENSG00000269481	-	0.976102	0.160689
ENSG00000262312	-	0.809736	3.31154		ENSG00000262312	-	0.699067	1.44561
ENSG00000109832	DDX25	2.06589	6.07476		ENSG00000109832	DDX25	3.02564	4.16618
ENSG00000261889	-	0.744371	0.872064		ENSG00000261889	-	1.42431	0.447414
ENSG00000200537	RNY4P6	3.52705	31.7138		ENSG00000200537	RNY4P6	4.8412	24.4514
ENSG00000206609	SNORD116-11	0.907118	8.36878		ENSG00000206609	SNORD116-11	1.3961	7.25842
ENSG00000260647	-	0.968348	3.69155		ENSG00000260647	-	1.24348	2.38441
ENSG00000288234	-	0.307573	2.64985		ENSG00000288234	-	0.737876	3.56957
ENSG00000004776	HSPB6	0.595843	1.68229		ENSG00000004776	HSPB6	0.714751	0.945776
ENSG00000183396	TMEM89	0.802408	3.00485		ENSG00000183396	TMEM89	1.02985	1.94123
ENSG00000137434	C6orf52	3.45762	4.98761		ENSG00000137434	C6orf52	5.32045	2.58327
ENSG00000222383	RNA5SP203	3.11503	9.30044		ENSG00000222383	RNA5SP203	4.04238	5.77235
ENSG00000212511	U3	2.69882	10.0962		ENSG00000212511	U3	3.50294	6.62494
ENSG00000100311	PDGFB	1.31621	1.78584		ENSG00000100311	PDGFB	1.20997	0.532452
ENSG00000221139	-	2.05207	18.8603		ENSG00000221139	-	2.05239	10.7514
ENSG00000263011	-	0.983013	1.00661		ENSG00000263011	-	1.55739	0.372827
ENSG00000101605	MYOM1	1.51745	4.34378		ENSG00000101605	MYOM1	1.62614	2.22547
ENSG00000206936	RNU4-52P	1.55803	5.43517		ENSG00000206936	RNU4-52P	3.69599	6.49331
ENSG00000163885	CFAP100	0.643138	4.37876		ENSG00000163885	CFAP100	1.0669	4.05287
ENSG00000239377	ZNF775-AS1	1.73447	6.08133		ENSG00000239377	ZNF775-AS1	2.40224	4.2522
ENSG00000008517	IL32	0.879692	0.950528		ENSG00000008517	IL32	1.46468	0.411245
ENSG00000148926	ADM	1.19361	2.56544		ENSG00000148926	ADM	2.2062	2.08909
ENSG00000240160	RN7SL263P	2.04189	17.3621		ENSG00000240160	RN7SL263P	2.60613	12.7264
ENSG00000259013	-	1.61139	11.5983		ENSG00000259013	-	2.30993	9.41584
ENSG00000226345	-	1.68456	7.22006		ENSG00000226345	-	3.18581	7.24343
ENSG00000200834	Y_RNA	3.76559	36.6475		ENSG00000200834	Y_RNA	8.82825	49.8725
ENSG00000260247	SUB1P4	0.757331	1.09954		ENSG00000260247	SUB1P4	1.27025	0.659675
ENSG00000252217	Y_RNA	2.69091	20.6866		ENSG00000252217	Y_RNA	3.99442	17.5116
ENSG00000089163	SIRT4	1.80757	2.0267		ENSG00000089163	SIRT4	1.51069	0.47759
ENSG00000206582	Y_RNA	1.75356	6.26796		ENSG00000206582	Y_RNA	4.38185	8.06109
ENSG00000272689	-	1.27027	6.16118		ENSG00000272689	-	2.57383	6.77501
ENSG00000258813	-	1.1104	2.20129		ENSG00000258813	-	1.96447	1.67489
ENSG00000199436	SNORD9	0.80245	13.2931		ENSG00000199436	SNORD9	1.61689	16.1047
ENSG00000287070	-	1.29295	2.294		ENSG00000287070	-	1.79336	1.31819
ENSG00000239799	ITIH4-AS1	1.19025	1.94918		ENSG00000239799	ITIH4-AS1	1.30067	0.847256
ENSG00000228109	MELTF-AS1	4.99448	7.38053		ENSG00000228109	MELTF-AS1	6.82368	3.76467
ENSG00000265148	TSPOAP1-AS1	1.39055	4.06245		ENSG00000265148	TSPOAP1-AS1	1.60316	2.33798
ENSG00000221464	MIR1271	0.503722	1.36772		ENSG00000221464	MIR1271	1.95531	2.60035
ENSG00000257135	ODC1-DT	0.899325	1.39269		ENSG00000257135	ODC1-DT	1.36928	0.81979
ENSG00000224016	-	0.584519	1.04466		ENSG00000224016	-	1.02563	0.768487
ENSG00000235034	C19orf81	3.61302	3.36203		ENSG00000235034	C19orf81	4.28058	0.90722
ENSG00000223309	RNU6-722P	1.2343	3.39299		ENSG00000223309	RNU6-722P	0.799511	1.08263
ENSG00000116014	KISS1R	1.05703	1.06806		ENSG00000116014	KISS1R	1.32081	0.347164
ENSG00000213592	PPIAP42	2.08581	12.7949		ENSG00000213592	PPIAP42	2.69986	9.41837
ENSG00000286216	-	2.70171	13.6388		ENSG00000286216	-	2.35281	6.60229
ENSG00000182600	SNORC	2.90985	14.3246		ENSG00000182600	SNORC	3.80688	10.4168
ENSG00000101955	SRPX	2.42261	3.97947		ENSG00000101955	SRPX	3.05467	2.04584
ENSG00000249669	CARMN	0.771915	6.5509		ENSG00000249669	CARMN	0.7641	3.81706
ENSG00000075035	WSCD2	0.752633	2.44687		ENSG00000075035	WSCD2	1.04662	1.77699
ENSG00000252363	RNU7-43P	2.65773	21.2195		ENSG00000252363	RNU7-43P	3.33514	15.7118
ENSG00000108961	RANGRF	0.946511	1.42161		ENSG00000108961	RANGRF	0.941133	0.556155
ENSG00000212420	RNU6-1111P	1.16993	5.49644		ENSG00000212420	RNU6-1111P	1.58893	4.18
ENSG00000280028	-	3.25584	26.2349		ENSG00000280028	-	4.21554	20.1941
ENSG00000278487	-	1.39487	10.254		ENSG00000278487	-	3.35794	14.5756
ENSG00000285570	-	1.11119	3.93889		ENSG00000285570	-	2.45212	4.68496
ENSG00000280242	-	0.862715	8.9569		ENSG00000280242	-	1.45442	9.15159
ENSG00000273343	-	2.48463	5.23647		ENSG00000273343	-	3.02382	3.00628
ENSG00000161677	JOSD2	3.21918	3.97924		ENSG00000161677	JOSD2	4.6943	2.04628
ENSG00000272817	-	1.19156	2.29277		ENSG00000272817	-	2.68301	2.35533
ENSG00000258099	ATXN2-AS	1.82646	8.20815		ENSG00000258099	ATXN2-AS	2.00607	5.07202
ENSG00000111012	CYP27B1	1.91642	8.01641		ENSG00000111012	CYP27B1	2.17271	5.06438
ENSG00000231521	-	1.79606	9.11743		ENSG00000231521	-	2.56467	7.45159
ENSG00000254622	NAV2-AS4	2.76239	20.5406		ENSG00000254622	NAV2-AS4	3.01842	13.3503
ENSG00000201573	Y_RNA	2.91049	36.7673		ENSG00000201573	Y_RNA	5.35339	41.6413
ENSG00000283268	TEX54	0.350712	0.919706		ENSG00000283268	TEX54	0.346716	0.464303
ENSG00000244501	RN7SL623P	1.23713	6.42089		ENSG00000244501	RN7SL623P	1.08488	3.25377
ENSG00000164690	SHH	1.20702	1.8835		ENSG00000164690	SHH	2.11598	1.38556
ENSG00000249412	-	3.60683	27.4943		ENSG00000249412	-	4.20276	19.228
ENSG00000212413	RNU11-3P	1.30286	3.35382		ENSG00000212413	RNU11-3P	1.91747	2.51628
ENSG00000269444	-	0.954877	3.24661		ENSG00000269444	-	1.34785	2.49448
ENSG00000258559	-	4.14252	12.2477		ENSG00000258559	-	4.32667	6.77823
ENSG00000229298	TUBB8P1	2.97762	10.0755		ENSG00000229298	TUBB8P1	3.33122	6.15427
ENSG00000201800	Y_RNA	0.802223	16.4784		ENSG00000201800	Y_RNA	1.59143	20.6776
ENSG00000267340	-	4.30337	8.17036		ENSG00000267340	-	6.4306	5.67868
ENSG00000272263	-	1.4821	4.5948		ENSG00000272263	-	2.50023	4.16718
ENSG00000212533	SNORA75	2.26793	9.21656		ENSG00000212533	SNORA75	2.27927	5.2336
ENSG00000074370	ATP2A3	2.48415	2.48373		ENSG00000074370	ATP2A3	3.3597	1.01516
ENSG00000232608	TIMM9P2	3.49904	37.4321		ENSG00000232608	TIMM9P2	5.90871	39.1078
ENSG00000200391	Y_RNA	1.50527	15.1005		ENSG00000200391	Y_RNA	1.1202	6.93348
ENSG00000132837	DMGDH	2.18516	6.51077		ENSG00000132837	DMGDH	3.2651	5.20948
ENSG00000259347	-	0.892095	2.15017		ENSG00000259347	-	1.31795	1.61405
ENSG00000255851	Metazoa_SRP	3.14977	16.3664		ENSG00000255851	Metazoa_SRP	4.24201	12.906
ENSG00000238423	SNORD42B	3.16153	5.9281		ENSG00000238423	SNORD42B	1.88929	1.65726
ENSG00000268896	-	0.189838	0.941116		ENSG00000268896	-	0.860097	2.48892
ENSG00000262692	-	2.48147	11.2707		ENSG00000262692	-	2.92762	7.69022
ENSG00000272330	-	1.889	19.7043		ENSG00000272330	-	3.49128	22.6362
ENSG00000270194	GOLGA4-AS1	1.97611	5.26383		ENSG00000270194	GOLGA4-AS1	2.47185	3.46024
ENSG00000254064	-	2.72637	4.58878		ENSG00000254064	-	3.13982	2.38677
ENSG00000231563	-	9.99233	23.5617		ENSG00000231563	-	13.2916	16.0119
ENSG00000149150	SLC43A1	1.11169	2.53083		ENSG00000149150	SLC43A1	2.17096	2.50332
ENSG00000255032	TSPAN18-AS1	1.41817	7.49454		ENSG00000255032	TSPAN18-AS1	2.38513	7.47063
ENSG00000269148	-	1.66561	7.32215		ENSG00000269148	-	2.17822	5.55332
ENSG00000265123	RN7SL200P	1.48758	4.88514		ENSG00000265123	RN7SL200P	2.35488	4.28423
ENSG00000279735	-	2.42449	17.0602		ENSG00000279735	-	3.37476	14.4834
ENSG00000223356	-	2.44599	5.77533		ENSG00000223356	-	2.7614	3.36242
ENSG00000254884	PRR13P2	1.87744	9.17692		ENSG00000254884	PRR13P2	2.10752	6.08195
ENSG00000158246	TENT5B	1.30086	1.69178		ENSG00000158246	TENT5B	1.44496	0.749758
ENSG00000078269	SYNJ2	1.49822	5.55164		ENSG00000078269	SYNJ2	2.10424	4.43337
ENSG00000148175	STOM	3.48888	5.27311		ENSG00000148175	STOM	3.78714	2.49318
ENSG00000239705	-	1.05913	0.544667		ENSG00000239705	-	0.773821	0
ENSG00000181195	PENK	2.09988	3.85938		ENSG00000181195	PENK	2.10722	1.84256
ENSG00000270184	-	1.85154	6.42527		ENSG00000270184	-	3.07098	6.01248
ENSG00000230613	HM13-AS1	0.610353	1.24334		ENSG00000230613	HM13-AS1	1.12806	1.14171
ENSG00000005243	COPZ2	1.33303	1.72872		ENSG00000005243	COPZ2	1.3295	0.696152
ENSG00000276698	-	2.53614	7.58464		ENSG00000276698	-	2.57535	4.24237
ENSG00000259146	-	1.6521	9.931		ENSG00000259146	-	1.92244	7.02656
ENSG00000275092	-	1.24015	5.50746		ENSG00000275092	-	2.25507	5.89147
ENSG00000166507	NDST2	1.494	8.47879		ENSG00000166507	NDST2	2.30832	7.92717
ENSG00000268061	NAPA-AS1	1.1075	3.48233		ENSG00000268061	NAPA-AS1	1.28631	2.25581
ENSG00000181965	NEUROG1	0.402373	0.390296		ENSG00000181965	NEUROG1	0.858665	0.266676
ENSG00000175229	GAL3ST3	2.12154	1.78461		ENSG00000175229	GAL3ST3	2.17504	0.489983
ENSG00000178796	RIIAD1	3.83976	8.79664		ENSG00000178796	RIIAD1	4.72282	5.64427
ENSG00000182902	SLC25A18	1.76168	6.17364		ENSG00000182902	SLC25A18	2.34599	4.7066
ENSG00000238390	-	2.38448	3.57305		ENSG00000238390	-	0.939538	0.627323
ENSG00000235072	ARNILA	0.996982	2.70784		ENSG00000235072	ARNILA	1.07406	1.59241
ENSG00000240853	RN7SL328P	1.84535	10.8359		ENSG00000240853	RN7SL328P	2.27927	8.18938
ENSG00000255867	DENND5B-AS1	1.88715	10.4464		ENSG00000255867	DENND5B-AS1	2.69897	9.09842
ENSG00000242992	FTH1P4	2.46357	25.5164		ENSG00000242992	FTH1P4	2.4461	16.1363
ENSG00000244044	RN7SL735P	1.16503	9.70451		ENSG00000244044	RN7SL735P	1.02211	5.36099
ENSG00000256947	-	3.79318	19.3382		ENSG00000256947	-	3.68191	11.3608
ENSG00000236017	ASMTL-AS1	5.02378	25.8363		ENSG00000236017	ASMTL-AS1	6.07523	18.9403
ENSG00000146674	IGFBP3	5.14288	12.6019		ENSG00000146674	IGFBP3	6.52284	8.56636
ENSG00000207554	MIR647	7.90684	27.529		ENSG00000207554	MIR647	7.55578	15.1497
ENSG00000201579	RNU6-343P	3.27106	16.8772		ENSG00000201579	RNU6-343P	4.4688	13.9993
ENSG00000168490	PHYHIP	2.10861	1.49334		ENSG00000168490	PHYHIP	2.69445	0.396958
ENSG00000165272	AQP3	1.61864	0.789571		ENSG00000165272	AQP3	1.52524	0
ENSG00000267796	LIN37	3.46448	8.04644		ENSG00000267796	LIN37	3.97597	4.91119
ENSG00000272402	-	1.88601	7.10624		ENSG00000272402	-	2.86802	6.33268
ENSG00000229980	TOB1-AS1	1.83732	1.96818		ENSG00000229980	TOB1-AS1	2.464	0.970046
ENSG00000222287	RNU6-1043P	2.96651	24.5654		ENSG00000222287	RNU6-1043P	5.59071	29.3341
ENSG00000238961	SNORA47	2.17431	5.93335		ENSG00000238961	SNORA47	4.28505	6.47074
ENSG00000267480	-	1.04746	1.60008		ENSG00000267480	-	1.20803	0.848689
ENSG00000188176	SMTNL2	1.08155	1.68869		ENSG00000188176	SMTNL2	1.76278	1.27938
ENSG00000267681	-	2.9687	7.027		ENSG00000267681	-	4.11801	5.22841
ENSG00000280195	-	0.792793	5.15088		ENSG00000280195	-	1.29475	5.25285
ENSG00000280198	-	1.09347	4.51084		ENSG00000280198	-	1.81894	4.47037
ENSG00000223692	DIP2A-IT1	2.17091	14.6051		ENSG00000223692	DIP2A-IT1	3.28803	13.8626
ENSG00000196421	C20orf204	0.927126	4.4849		ENSG00000196421	C20orf204	1.55675	4.58164
ENSG00000259153	-	1.81303	1.8811		ENSG00000259153	-	1.75965	0.662822
ENSG00000274514	Metazoa_SRP	0.770451	5.57552		ENSG00000274514	Metazoa_SRP	1.23426	5.64005
ENSG00000259488	-	4.61572	11.0954		ENSG00000259488	-	6.37824	8.32664
ENSG00000229629	-	0.456	1.96182		ENSG00000229629	-	0.457193	1.1852
ENSG00000262402	MCUR1P1	1.96281	15.1314		ENSG00000262402	MCUR1P1	2.68837	13.1922
ENSG00000236498	-	1.27055	6.91996		ENSG00000236498	-	1.48625	5.02301
ENSG00000244730	-	3.08298	18.9286		ENSG00000244730	-	3.33753	12.8709
ENSG00000233334	FAM53B-AS1	2.28908	32.7643		ENSG00000233334	FAM53B-AS1	3.33824	31.4507
ENSG00000267405	-	0.724425	6.22235		ENSG00000267405	-	1.30969	7.24375
ENSG00000274525	-	5.86432	23.4172		ENSG00000274525	-	9.08557	21.8112
ENSG00000196972	SMIM10L2B	1.64455	1.52978		ENSG00000196972	SMIM10L2B	2.26721	0.715578
ENSG00000228137	-	1.75681	11.226		ENSG00000228137	-	2.41196	9.74397
ENSG00000169242	EFNA1	1.68316	4.12976		ENSG00000169242	EFNA1	1.91833	2.60076
ENSG00000166816	LDHD	0.855075	4.59038		ENSG00000166816	LDHD	0.92446	3.0914
ENSG00000204427	ABHD16A	3.69423	13.546		ENSG00000204427	ABHD16A	3.96698	8.66267
ENSG00000116183	PAPPA2	3.94538	5.13065		ENSG00000116183	PAPPA2	4.39696	2.50485
ENSG00000235297	FAUP1	0.616286	0.284116		ENSG00000235297	FAUP1	0.816843	0
ENSG00000285677	-	1.02031	2.30013		ENSG00000285677	-	1.45561	1.78877
ENSG00000259547	CYCSP2	1.56196	8.72914		ENSG00000259547	CYCSP2	1.68833	5.9333
ENSG00000201034	Y_RNA	1.28673	25.7726		ENSG00000201034	Y_RNA	0.823259	11.0399
ENSG00000232163	RPLP1P13	2.69419	16.9724		ENSG00000232163	RPLP1P13	4.57378	18.3268
ENSG00000279155	-	1.91898	9.28347		ENSG00000279155	-	2.504	7.52827
ENSG00000230224	PHBP9	2.0521	6.8937		ENSG00000230224	PHBP9	2.78883	5.56347
ENSG00000137133	HINT2	0.951147	1.98995		ENSG00000137133	HINT2	1.66244	1.87138
ENSG00000203325	-	1.97499	10.7105		ENSG00000203325	-	2.99112	10.2226
ENSG00000253390	-	0.944972	1.74343		ENSG00000253390	-	1.48131	1.4174
ENSG00000272945	-	1.0817	2.55212		ENSG00000272945	-	1.45065	1.90279
ENSG00000186297	GABRA5	2.11063	2.34545		ENSG00000186297	GABRA5	2.28438	1.03453
ENSG00000092068	SLC7A8	0.889728	1.24937		ENSG00000092068	SLC7A8	0.63347	0.414772
ENSG00000110169	HPX	2.40225	6.06271		ENSG00000110169	HPX	2.9095	4.15399
ENSG00000113361	CDH6	3.62782	7.75579		ENSG00000113361	CDH6	4.07874	4.74207
ENSG00000166106	ADAMTS15	1.41021	2.96494		ENSG00000166106	ADAMTS15	1.60507	1.82837
ENSG00000159387	IRX6	1.15375	1.43068		ENSG00000159387	IRX6	1.51556	0.826654
ENSG00000026508	CD44	15.7327	30.6693		ENSG00000026508	CD44	17.0042	17.6148
ENSG00000233266	HMGB1P31	2.09693	6.08541		ENSG00000233266	HMGB1P31	2.77844	4.70986
ENSG00000188643	S100A16	3.1893	1.54359		ENSG00000188643	S100A16	4.59469	0.116146
ENSG00000265749	-	2.26997	11.6857		ENSG00000265749	-	2.75162	8.93917
ENSG00000238230	LINC00391	1.78739	5.95824		ENSG00000238230	LINC00391	1.73478	3.46155
ENSG00000258561	-	2.21018	12.2151		ENSG00000258561	-	2.88355	10.1266
ENSG00000279140	-	1.40466	1.07683		ENSG00000279140	-	1.66619	0.369159
ENSG00000239218	RPS20P22	9.28874	36.8616		ENSG00000239218	RPS20P22	10.3572	25.229
ENSG00000130307	USHBP1	0.995876	3.2742		ENSG00000130307	USHBP1	1.14995	2.2627
ENSG00000124466	LYPD3	1.13736	0.650956		ENSG00000124466	LYPD3	1.36522	0.12055
ENSG00000131771	PPP1R1B	0.759065	1.1612		ENSG00000131771	PPP1R1B	1.0972	0.824052
ENSG00000224376	-	1.52452	3.31619		ENSG00000224376	-	1.81841	2.1785
ENSG00000126562	WNK4	1.20311	4.09077		ENSG00000126562	WNK4	1.24268	2.54285
ENSG00000262777	-	3.6988	16.3242		ENSG00000262777	-	3.9219	10.7786
ENSG00000201901	RN7SKP48	0.640945	0.284104		ENSG00000201901	RN7SKP48	0.529675	0
ENSG00000264616	MIR4755	3.56576	23.4233		ENSG00000264616	MIR4755	5.85169	24.8478
ENSG00000159753	CARMIL2	1.38113	2.73768		ENSG00000159753	CARMIL2	1.53032	1.63413
ENSG00000222431	RNU6-141P	2.39959	18.5349		ENSG00000222431	RNU6-141P	4.42624	22.3556
ENSG00000253549	CA3-AS1	1.37399	1.95064		ENSG00000253549	CA3-AS1	1.66169	1.12746
ENSG00000259416	LINC02883	2.48304	13.2232		ENSG00000259416	LINC02883	3.20332	10.8536
ENSG00000257910	-	1.56253	4.09594		ENSG00000257910	-	1.93538	2.93052
ENSG00000207611	MIR149	5.24679	17.1297		ENSG00000207611	MIR149	3.82058	7.50308
ENSG00000243053	RPL31P58	2.22299	16.1951		ENSG00000243053	RPL31P58	3.59363	17.1156
ENSG00000100429	HDAC10	1.15972	2.92613		ENSG00000100429	HDAC10	1.55999	2.26591
ENSG00000249242	TMEM150C	1.99983	3.6297		ENSG00000249242	TMEM150C	2.36232	2.26725
ENSG00000132329	RAMP1	1.30974	1.17222		ENSG00000132329	RAMP1	2.23873	0.715602
ENSG00000206838	SNORA5A	12.3347	14.5236		ENSG00000206838	SNORA5A	16.1006	8.32115
ENSG00000244112	RN7SL508P	2.95507	8.72205		ENSG00000244112	RN7SL508P	2.95502	5.18178
ENSG00000007314	SCN4A	0.73146	0.56921		ENSG00000007314	SCN4A	1.6206	0.387573
ENSG00000267811	-	2.46125	3.31246		ENSG00000267811	-	2.87442	1.8304
ENSG00000132205	EMILIN2	3.50032	12.775		ENSG00000132205	EMILIN2	4.14536	9.33246
ENSG00000270177	PPP2CA-DT	0.571467	1.18934		ENSG00000270177	PPP2CA-DT	0.957875	1.10615
ENSG00000276030	-	2.91442	12.4695		ENSG00000276030	-	3.5894	9.68271
ENSG00000242888	-	2.59637	21.0262		ENSG00000242888	-	3.85258	20.7258
ENSG00000151376	ME3	2.97407	8.01306		ENSG00000151376	ME3	3.95511	6.29527
ENSG00000234494	SP2-AS1	4.21754	15.7596		ENSG00000234494	SP2-AS1	5.34507	12.4537
ENSG00000208009	MIR130A	2.88466	4.46273		ENSG00000208009	MIR130A	4.75484	3.76029
ENSG00000278126	-	1.74943	1.53951		ENSG00000278126	-	2.32029	0.747093
ENSG00000155846	PPARGC1B	1.85307	3.78649		ENSG00000155846	PPARGC1B	1.72867	1.97199
ENSG00000133134	BEX2	1.88736	1.65928		ENSG00000133134	BEX2	2.64319	0.852277
ENSG00000269961	ERBIN-DT	0.997055	0.831597		ENSG00000269961	ERBIN-DT	2.26902	0.660091
ENSG00000125740	FOSB	0.46805	0.720533		ENSG00000125740	FOSB	0.5052	0.398427
ENSG00000202461	Y_RNA	1.47708	5.1642		ENSG00000202461	Y_RNA	2.2733	4.92689
ENSG00000176153	GPX2	3.03191	13.2515		ENSG00000176153	GPX2	3.17786	8.85556
ENSG00000261367	-	1.84839	7.32315		ENSG00000261367	-	3.32013	8.29711
ENSG00000185924	RTN4RL1	0.987936	0.984873		ENSG00000185924	RTN4RL1	1.21472	0.496322
ENSG00000236986	-	2.29318	21.1999		ENSG00000236986	-	3.44305	21.4579
ENSG00000185633	NDUFA4L2	1.72819	5.28552		ENSG00000185633	NDUFA4L2	2.06518	3.85178
ENSG00000256092	SBNO1-AS1	5.63316	11.3576		ENSG00000256092	SBNO1-AS1	6.59651	7.45166
ENSG00000239465	-	2.01495	14.3344		ENSG00000239465	-	2.97582	14.0778
ENSG00000146707	POMZP3	2.26361	7.3214		ENSG00000146707	POMZP3	2.94525	5.8641
ENSG00000269318	-	0.65622	3.29297		ENSG00000269318	-	1.21668	3.95705
ENSG00000143375	CGN	15.0129	52.2911		ENSG00000143375	CGN	15.3415	33.2961
ENSG00000170545	SMAGP	0.959357	2.16657		ENSG00000170545	SMAGP	0.550436	0.718037
ENSG00000007174	DNAH9	3.03088	11.1834		ENSG00000007174	DNAH9	4.5767	10.61
ENSG00000159314	ARHGAP27	0.61692	2.28031		ENSG00000159314	ARHGAP27	0.805828	1.87183
ENSG00000142675	CNKSR1	3.3754	13.1934		ENSG00000142675	CNKSR1	3.71804	9.20052
ENSG00000271918	-	1.13325	1.64148		ENSG00000271918	-	1.13231	0.831468
ENSG00000225822	UBXN7-AS1	1.98297	5.39809		ENSG00000225822	UBXN7-AS1	3.19089	5.22223
ENSG00000242659	-	2.65336	4.8702		ENSG00000242659	-	3.65334	3.68512
ENSG00000173068	BNC2	3.75486	8.74415		ENSG00000173068	BNC2	3.62279	4.93832
ENSG00000234814	SVIL2P	2.09987	4.95816		ENSG00000234814	SVIL2P	1.84614	2.56467
ENSG00000265215	MIR4269	1.03143	18.3859		ENSG00000265215	MIR4269	1.50693	18.6729
ENSG00000239082	RNU7-170P	3.4725	9.96709		ENSG00000239082	RNU7-170P	2.07512	3.64053
ENSG00000252915	Y_RNA	2.77329	13.2172		ENSG00000252915	Y_RNA	7.4324	23.0668
ENSG00000151117	TMEM86A	1.59893	2.17918		ENSG00000151117	TMEM86A	2.05831	1.40409
ENSG00000077092	RARB	2.04615	6.80965		ENSG00000077092	RARB	3.05539	6.35924
ENSG00000071967	CYBRD1	3.99394	6.38074		ENSG00000071967	CYBRD1	3.61239	3.07645
ENSG00000198618	PPIAP22	3.50255	1.88954		ENSG00000198618	PPIAP22	2.28017	0.222964
ENSG00000132938	MTUS2	1.65228	4.86881		ENSG00000132938	MTUS2	2.17599	3.9507
ENSG00000228323	MYADM-AS1	0.866343	2.24442		ENSG00000228323	MYADM-AS1	0.490451	0.765884
ENSG00000261360	OTULIN-DT	0.862726	1.53721		ENSG00000261360	OTULIN-DT	1.59889	1.57611
ENSG00000175832	ETV4	1.09705	2.28579		ENSG00000175832	ETV4	1.24976	1.50814
ENSG00000206954	RNU6-1201P	4.34927	18.6026		ENSG00000206954	RNU6-1201P	6.76165	18.7809
ENSG00000173928	SWSAP1	1.67678	1.72403		ENSG00000173928	SWSAP1	2.10709	0.955738
ENSG00000135519	KCNH3	0.954155	3.34193		ENSG00000135519	KCNH3	1.20281	2.67923
ENSG00000233230	-	2.51639	4.10024		ENSG00000233230	-	3.17723	2.8113
ENSG00000087116	ADAMTS2	1.55837	2.30263		ENSG00000087116	ADAMTS2	1.76435	1.3695
ENSG00000204464	C1orf195	3.43518	27.023		ENSG00000204464	C1orf195	3.7836	20.2759
ENSG00000264386	MIR4513	2.01489	13.9083		ENSG00000264386	MIR4513	1.95531	9.12837
ENSG00000245156	-	0.701747	2.5639		ENSG00000245156	-	1.06032	2.48021
ENSG00000188739	RBM34	2.58954	11.9028		ENSG00000188739	RBM34	5.62811	16.9779
ENSG00000239868	RN7SL34P	0.624082	3.9944		ENSG00000239868	RN7SL34P	0.9583	4.13552
ENSG00000232995	RGS5	4.03747	22.7952		ENSG00000232995	RGS5	5.72548	21.612
ENSG00000148057	IDNK	3.47002	13.1918		ENSG00000148057	IDNK	3.96419	9.71307
ENSG00000237054	PRMT5-AS1	0.998218	5.86246		ENSG00000237054	PRMT5-AS1	1.89609	7.48204
ENSG00000134864	GGACT	5.29412	17.2394		ENSG00000134864	GGACT	7.8372	16.1691
ENSG00000172426	RSPH9	0.960309	2.93016		ENSG00000172426	RSPH9	1.22623	2.35218
ENSG00000164741	DLC1	3.02101	6.06784		ENSG00000164741	DLC1	3.64922	4.26586
ENSG00000116774	OLFML3	1.67105	2.56787		ENSG00000116774	OLFML3	1.95549	1.62125
ENSG00000143257	NR1I3	1.29029	2.51399		ENSG00000143257	NR1I3	1.20823	1.36063
ENSG00000250318	-	1.10392	2.06677		ENSG00000250318	-	1.53399	1.64561
ENSG00000232778	RPL23AP50	2.80376	14.7725		ENSG00000232778	RPL23AP50	3.2088	11.3181
ENSG00000186470	BTN3A2	2.04247	4.0301		ENSG00000186470	BTN3A2	2.39986	2.75411
ENSG00000137098	SPAG8	1.34129	4.04486		ENSG00000137098	SPAG8	1.14793	2.1826
ENSG00000105737	GRIK5	1.35939	1.56475		ENSG00000105737	GRIK5	1.55899	0.866476
ENSG00000206754	SNORD101	16.2668	86.0272		ENSG00000206754	SNORD101	24.5816	87.2328
ENSG00000140368	PSTPIP1	1.29306	5.05823		ENSG00000140368	PSTPIP1	1.47345	3.76471
ENSG00000151967	SCHIP1	5.84994	19.7304		ENSG00000151967	SCHIP1	7.7737	16.849
ENSG00000197444	OGDHL	1.09728	2.24763		ENSG00000197444	OGDHL	1.19534	1.44566
ENSG00000243955	GSTA1	1.56876	1.35475		ENSG00000243955	GSTA1	1.67534	0.588499
ENSG00000113070	HBEGF	2.73444	3.95813		ENSG00000113070	HBEGF	3.28358	2.54918
ENSG00000101489	CELF4	5.25365	10.4894		ENSG00000101489	CELF4	6.34551	7.46659
ENSG00000224081	SLC44A3-AS1	1.22586	3.24356		ENSG00000224081	SLC44A3-AS1	1.75048	2.88699
ENSG00000265908	-	2.32809	15.6816		ENSG00000265908	-	3.50953	16.2233
ENSG00000172382	PRSS27	5.27082	7.49235		ENSG00000172382	PRSS27	6.90242	5.24687
ENSG00000269243	-	0.915436	2.59931		ENSG00000269243	-	1.11733	2.00099
ENSG00000199325	RNU4-39P	3.33579	4.24601		ENSG00000199325	RNU4-39P	1.33871	0.874301
ENSG00000149927	DOC2A	2.13789	3.67973		ENSG00000149927	DOC2A	2.1483	2.10482
ENSG00000123349	PFDN5	8.60479	18.9519		ENSG00000123349	PFDN5	10.5106	13.9793
ENSG00000111254	AKAP3	2.68158	3.42822		ENSG00000111254	AKAP3	3.67144	2.4159
ENSG00000260167	-	0.612609	3.01086		ENSG00000260167	-	0.979648	3.24127
ENSG00000158156	XKR8	0.855409	0.999471		ENSG00000158156	XKR8	1.15097	0.668471
ENSG00000272031	ANKRD34A	2.3734	3.2387		ENSG00000272031	ANKRD34A	3.01843	2.18632
ENSG00000090339	ICAM1	17.7785	32.1587		ENSG00000090339	ICAM1	16.8868	17.7137
ENSG00000171992	SYNPO	2.3258	2.51375		ENSG00000171992	SYNPO	2.41456	1.25217
ENSG00000167617	CDC42EP5	3.24717	1.62308		ENSG00000167617	CDC42EP5	3.941	0.377753
ENSG00000271437	-	1.88217	15.0547		ENSG00000271437	-	2.05064	11.4323
ENSG00000222046	DCDC2B	2.3261	10.4041		ENSG00000222046	DCDC2B	2.80884	8.42683
ENSG00000001617	SEMA3F	0.409732	0.398232		ENSG00000001617	SEMA3F	0.540951	0.238921
ENSG00000143851	PTPN7	0.569851	4.34904		ENSG00000143851	PTPN7	0.626035	3.32519
ENSG00000228981	-	1.4638	3.8906		ENSG00000228981	-	2.0595	3.45047
ENSG00000287502	-	0.7177	0.837938		ENSG00000287502	-	1.60623	0.940299
ENSG00000279713	-	1.02021	3.15461		ENSG00000279713	-	1.34812	2.68867
ENSG00000155542	SETD9	6.21764	8.73711		ENSG00000155542	SETD9	9.45796	7.19472
ENSG00000218018	RBM38-AS1	0.65191	3.80669		ENSG00000218018	RBM38-AS1	0.769271	3.08306
ENSG00000213533	STIMATE	4.81109	7.03761		ENSG00000213533	STIMATE	6.98801	5.61352
ENSG00000106366	SERPINE1	1.00878	3.01989		ENSG00000106366	SERPINE1	0.957087	1.8443
ENSG00000268157	-	9.02394	38.685		ENSG00000268157	-	11.8773	34.1577
ENSG00000279583	-	1.08894	5.3936		ENSG00000279583	-	1.38689	4.66668
ENSG00000159674	SPON2	0.90034	2.56855		ENSG00000159674	SPON2	1.95264	3.565
ENSG00000266100	-	1.4365	16.3452		ENSG00000266100	-	1.96618	15.8857
ENSG00000207697	MIR573	6.87252	27.1884		ENSG00000207697	MIR573	6.85055	18.0554
ENSG00000243433	-	0.844634	4.58581		ENSG00000243433	-	0.998135	3.71834
ENSG00000274737	-	1.90624	7.53443		ENSG00000274737	-	3.44882	9.10725
ENSG00000267493	CIRBP-AS1	2.59287	5.61475		ENSG00000267493	CIRBP-AS1	3.72938	4.94986
ENSG00000180539	C9orf139	1.3501	3.96353		ENSG00000180539	C9orf139	1.66241	3.14793
ENSG00000163145	C1QTNF7	3.1405	28.0368		ENSG00000163145	C1QTNF7	4.01459	25.3032
ENSG00000279821	-	1.71391	5.67074		ENSG00000279821	-	2.04338	4.43365
ENSG00000279281	-	4.8767	35.2345		ENSG00000279281	-	5.34661	27.0521
ENSG00000279253	-	1.33451	2.48329		ENSG00000279253	-	0.898683	0.995463
ENSG00000240418	-	1.37827	8.60285		ENSG00000240418	-	1.38551	6.01021
ENSG00000146904	EPHA1	0.671324	3.01465		ENSG00000146904	EPHA1	0.732565	2.23256
ENSG00000115705	TPO	1.17999	2.58374		ENSG00000115705	TPO	1.46507	1.98016
ENSG00000229119	-	2.01268	1.11333		ENSG00000229119	-	2.59346	0.376394
ENSG00000164406	LEAP2	1.87492	7.34		ENSG00000164406	LEAP2	2.17425	5.70688
ENSG00000113083	LOX	3.37146	7.08474		ENSG00000113083	LOX	4.79878	6.1788
ENSG00000234740	-	2.40187	12.7023		ENSG00000234740	-	4.17105	15.1764
ENSG00000266601	-	1.38442	2.9412		ENSG00000266601	-	2.03004	2.65161
ENSG00000223551	TMSB4XP4	1.72408	7.07698		ENSG00000223551	TMSB4XP4	2.67778	7.41436
ENSG00000227741	-	1.24465	3.85872		ENSG00000227741	-	1.50484	3.05235
ENSG00000100097	LGALS1	6.59591	6.93645		ENSG00000100097	LGALS1	6.72568	3.47015
ENSG00000163032	VSNL1	2.16958	6.17866		ENSG00000163032	VSNL1	2.39491	4.4143
ENSG00000205978	NYNRIN	1.4669	1.41124		ENSG00000205978	NYNRIN	1.7785	0.80443
ENSG00000264660	-	5.62787	31.3198		ENSG00000264660	-	5.63638	21.763
ENSG00000257335	MGAM	2.71024	14.4467		ENSG00000257335	MGAM	3.33067	12.2851
ENSG00000233461	-	2.03618	4.1994		ENSG00000233461	-	2.28051	2.89405
ENSG00000122691	TWIST1	5.57941	5.41017		ENSG00000122691	TWIST1	6.62321	3.0427
ENSG00000215210	RBMXP2	1.49338	1.16271		ENSG00000215210	RBMXP2	1.20486	0.382927
ENSG00000283689	-	1.11755	1.9813		ENSG00000283689	-	0.793705	0.837786
ENSG00000273890	-	2.36726	6.91844		ENSG00000273890	-	2.53712	4.84343
ENSG00000142252	GEMIN7	1.3671	4.54656		ENSG00000142252	GEMIN7	1.13179	2.50083
ENSG00000118515	SGK1	7.38482	19.3194		ENSG00000118515	SGK1	8.58714	14.4559
ENSG00000251739	RNU6-1053P	3.35245	18.3011		ENSG00000251739	RNU6-1053P	2.91821	11.0708
ENSG00000259479	SORD2P	1.16447	0.765885		ENSG00000259479	SORD2P	1.31088	0.302551
ENSG00000117480	FAAH	8.66914	21.1726		ENSG00000117480	FAAH	10.9247	17.0023
ENSG00000235374	SSR4P1	0.788254	1.52603		ENSG00000235374	SSR4P1	1.2718	1.50239
ENSG00000177453	NIM1K	2.00749	4.93033		ENSG00000177453	NIM1K	2.17476	3.40967
ENSG00000235236	-	1.10863	3.3596		ENSG00000235236	-	1.67082	3.33444
ENSG00000170835	CEL	0.797997	2.09605		ENSG00000170835	CEL	0.999672	1.69519
ENSG00000157613	CREB3L1	5.88632	6.70722		ENSG00000157613	CREB3L1	5.69584	3.3683
ENSG00000006757	PNPLA4	1.0716	0.969503		ENSG00000006757	PNPLA4	1.62006	0.675597
ENSG00000104901	DKKL1	5.10138	5.20457		ENSG00000104901	DKKL1	5.2816	2.65745
ENSG00000262873	-	1.17992	2.10419		ENSG00000262873	-	1.80223	1.93096
ENSG00000267938	EIF1P6	0.898369	7.77985		ENSG00000267938	EIF1P6	1.51596	9.38303
ENSG00000161647	MPP3	8.34827	24.1423		ENSG00000161647	MPP3	8.36458	15.8689
ENSG00000119723	COQ6	6.24602	17.1961		ENSG00000119723	COQ6	7.57999	13.6159
ENSG00000237513	-	5.55229	17.1416		ENSG00000237513	-	6.68477	13.6727
ENSG00000238199	UBE2V2P3	0.68298	3.4223		ENSG00000238199	UBE2V2P3	1.76349	6.1373
ENSG00000130032	PRRG3	0.850961	0.880458		ENSG00000130032	PRRG3	1.66006	0.858134
ENSG00000213315	-	1.96808	6.79268		ENSG00000213315	-	2.30491	5.34914
ENSG00000285973	-	0.94916	10.8166		ENSG00000285973	-	1.05858	8.73324
ENSG00000253477	-	1.59646	5.84929		ENSG00000253477	-	2.31229	5.73676
ENSG00000219133	-	1.75093	12.2114		ENSG00000219133	-	2.47939	12.2776
ENSG00000222511	Y_RNA	6.59017	58.4496		ENSG00000222511	Y_RNA	9.02437	57.4527
ENSG00000070388	FGF22	0.877597	1.62665		ENSG00000070388	FGF22	0.903535	1.0211
ENSG00000101850	GPR143	2.50466	5.68986		ENSG00000101850	GPR143	2.35204	3.39452
ENSG00000262903	-	1.55511	5.62629		ENSG00000262903	-	1.46107	3.57861
ENSG00000274104	-	1.64633	1.5163		ENSG00000274104	-	1.43057	0.622636
ENSG00000264864	MIR3613	0.977557	4.84621		ENSG00000264864	MIR3613	1.47633	5.10511
ENSG00000272219	-	1.09596	12.725		ENSG00000272219	-	1.38469	11.6853
ENSG00000105261	OVOL3	0.435712	1.74615		ENSG00000105261	OVOL3	1.30982	3.60023
ENSG00000233231	HNRNPA1P49	2.58101	9.47493		ENSG00000233231	HNRNPA1P49	2.77096	6.92486
ENSG00000240583	AQP1	1.57066	2.44687		ENSG00000240583	AQP1	1.39912	1.28568
ENSG00000264304	-	3.709	7.37169		ENSG00000264304	-	3.7009	4.59407
ENSG00000128604	IRF5	0.813699	3.40703		ENSG00000128604	IRF5	0.900659	2.6048
ENSG00000266967	AARSD1	5.24739	18.1734		ENSG00000266967	AARSD1	7.19796	16.9271
ENSG00000278952	-	4.03762	6.94474		ENSG00000278952	-	4.81234	5.01912
ENSG00000170775	GPR37	1.33665	1.57317		ENSG00000170775	GPR37	1.39418	0.885826
ENSG00000249035	CLMAT3	0.92042	3.08951		ENSG00000249035	CLMAT3	1.09897	2.50302
ENSG00000274507	-	1.42105	7.87469		ENSG00000274507	-	1.43737	5.63935
ENSG00000151093	OXSM	2.1842	2.69152		ENSG00000151093	OXSM	3.03845	2.06859
ENSG00000229539	PANK2-AS1	2.6927	6.09318		ENSG00000229539	PANK2-AS1	3.48235	5.07803
ENSG00000205639	MFSD2B	1.14886	4.53781		ENSG00000205639	MFSD2B	1.16725	3.18662
ENSG00000143994	ABHD1	1.1272	4.21559		ENSG00000143994	ABHD1	1.49852	3.85511
ENSG00000278635	-	3.17274	11.4222		ENSG00000278635	-	3.947	9.73997
ENSG00000232545	-	8.06657	22.7828		ENSG00000232545	-	7.54602	14.2148
ENSG00000213440	H2AZP1	1.51523	16.2468		ENSG00000213440	H2AZP1	1.51588	11.8892
ENSG00000261168	-	0.939207	2.98462		ENSG00000261168	-	0.944473	2.03221
ENSG00000224975	INE1	5.31827	25.1369		ENSG00000224975	INE1	6.24108	20.7221
ENSG00000184110	EIF3C	10.7658	10.0598		ENSG00000184110	EIF3C	10.3053	4.73473
ENSG00000185133	INPP5J	2.33929	2.9573		ENSG00000185133	INPP5J	2.78284	1.97121
ENSG00000265179	-	2.69033	3.31682		ENSG00000265179	-	2.77585	1.90104
ENSG00000023892	DEF6	2.36066	2.8108		ENSG00000023892	DEF6	1.89319	1.2372
ENSG00000261924	-	0.390723	1.74926		ENSG00000261924	-	0.683447	2.14279
ENSG00000188488	SERPINA5	1.82659	2.10233		ENSG00000188488	SERPINA5	1.97566	1.23508
ENSG00000213816	CNN2P4	0.756157	0.753656		ENSG00000213816	CNN2P4	1.2204	0.621029
ENSG00000166578	IQCD	1.22319	1.66757		ENSG00000166578	IQCD	1.62333	1.27634
ENSG00000173991	TCAP	0.772156	2.61338		ENSG00000173991	TCAP	0.874821	2.0243
ENSG00000231993	EP300-AS1	1.02877	6.45807		ENSG00000231993	EP300-AS1	1.68632	7.58993
ENSG00000161860	SYCE2	4.09529	11.3493		ENSG00000161860	SYCE2	5.1886	9.60373
ENSG00000267265	GP6-AS1	4.16393	9.40597		ENSG00000267265	GP6-AS1	3.85648	5.64462
ENSG00000239704	CDRT4	4.17622	21.5181		ENSG00000239704	CDRT4	4.15957	15.1931
ENSG00000188393	CLEC2A	2.44816	8.1871		ENSG00000188393	CLEC2A	2.68833	6.14643
ENSG00000177337	DLGAP1-AS1	6.84807	30.1315		ENSG00000177337	DLGAP1-AS1	6.87375	21.2102
ENSG00000128591	FLNC	4.98456	13.0403		ENSG00000128591	FLNC	5.17765	8.99029
ENSG00000270894	-	2.62239	17.631		ENSG00000270894	-	3.23512	15.6719
ENSG00000198974	MIR30E	0.94174	11.4571		ENSG00000198974	MIR30E	0.944202	8.46533
ENSG00000152580	IGSF10	2.45154	7.49019		ENSG00000152580	IGSF10	2.61436	5.41246
ENSG00000135740	SLC9A5	2.52573	6.46412		ENSG00000135740	SLC9A5	2.94467	4.99067
ENSG00000276412	-	0.91378	6.36578		ENSG00000276412	-	1.36462	6.86672
ENSG00000099203	TMED1	8.06153	7.28243		ENSG00000099203	TMED1	7.83761	3.45885
ENSG00000063180	CA11	28.548	26.8254		ENSG00000063180	CA11	32.0299	15.0257
ENSG00000083307	GRHL2	1.41406	9.89923		ENSG00000083307	GRHL2	1.74657	8.84385
ENSG00000223086	RNA5SP155	0.995097	1.44475		ENSG00000223086	RNA5SP155	2.00574	1.72149
ENSG00000272438	-	2.41393	7.13756		ENSG00000272438	-	2.87448	5.74741
ENSG00000172771	EFCAB12	2.0325	3.21559		ENSG00000172771	EFCAB12	2.28227	2.18559
ENSG00000105617	LENG1	4.12728	3.97221		ENSG00000105617	LENG1	4.98329	2.43351
ENSG00000225292	-	1.75748	6.31897		ENSG00000225292	-	2.28501	5.67949
ENSG00000171224	FAM241B	4.09776	3.39716		ENSG00000171224	FAM241B	3.46182	1.34167
ENSG00000230801	-	1.55912	9.19043		ENSG00000230801	-	1.3917	5.88815
ENSG00000212607	SNORA3B	7.41129	22.5293		ENSG00000212607	SNORA3B	7.45543	15.3995
ENSG00000184925	LCN12	0.877146	1.39935		ENSG00000184925	LCN12	1.51187	1.46753
ENSG00000235066	-	1.84414	7.68368		ENSG00000235066	-	2.10596	6.16207
ENSG00000237015	-	3.18033	7.53887		ENSG00000237015	-	4.28387	6.68996
ENSG00000199377	RNU5F-1	2.52374	0.796464		ENSG00000199377	RNU5F-1	1.43724	0
ENSG00000255176	-	1.52724	8.00787		ENSG00000255176	-	1.57045	5.88468
ENSG00000280303	ERICD	0.953364	1.31941		ENSG00000280303	ERICD	1.50802	1.22579
ENSG00000119681	LTBP2	2.46502	4.94657		ENSG00000119681	LTBP2	2.73607	3.52083
ENSG00000252474	RNU6-539P	2.07199	20.9415		ENSG00000252474	RNU6-539P	3.65077	27.1925
ENSG00000261124	-	1.17805	2.27626		ENSG00000261124	-	1.26315	1.55453
ENSG00000228302	-	2.34548	6.32291		ENSG00000228302	-	2.78265	5.04133
ENSG00000200241	Y_RNA	1.92266	4.63789		ENSG00000200241	Y_RNA	1.90622	3.04307
ENSG00000230415	LINC01786	1.92769	3.78178		ENSG00000230415	LINC01786	2.97763	3.73327
ENSG00000264365	-	2.78756	14.0071		ENSG00000264365	-	4.78779	17.1636
ENSG00000285701	-	2.45962	11.9282		ENSG00000285701	-	3.06177	10.5693
ENSG00000105369	CD79A	0.370624	0.116337		ENSG00000105369	CD79A	0.573257	0
ENSG00000268707	-	0.670986	3.41379		ENSG00000268707	-	1.09168	3.96669
ENSG00000080709	KCNN2	0.850327	1.28726		ENSG00000080709	KCNN2	0.995583	0.909436
ENSG00000170421	KRT8	13.9178	15.0448		ENSG00000170421	KRT8	12.3038	7.1889
ENSG00000223589	-	2.23252	19.6838		ENSG00000223589	-	2.12793	13.7849
ENSG00000170482	SLC23A1	2.1205	10.8652		ENSG00000170482	SLC23A1	2.72244	9.97791
ENSG00000261170	-	1.69798	10.9406		ENSG00000261170	-	2.29164	10.7026
ENSG00000105329	TGFB1	6.34474	7.39423		ENSG00000105329	TGFB1	7.46601	4.85596
ENSG00000112357	PEX7	2.88714	7.78511		ENSG00000112357	PEX7	3.85101	6.99965
ENSG00000223756	TSSC2	3.07511	4.51736		ENSG00000223756	TSSC2	4.78033	4.21761
ENSG00000212264	SNORD65C	10.2378	122.639		ENSG00000212264	SNORD65C	14.4984	129.007
ENSG00000199872	RNU6-942P	4.03372	26.2976		ENSG00000199872	RNU6-942P	3.97233	18.81
ENSG00000181019	NQO1	9.56038	11.7961		ENSG00000181019	NQO1	10.496	7.38762
ENSG00000115232	ITGA4	2.38591	4.44395		ENSG00000115232	ITGA4	3.12742	3.70869
ENSG00000172819	RARG	4.18765	4.00503		ENSG00000172819	RARG	5.45154	2.69288
ENSG00000196296	ATP2A1	12.0964	35.3658		ENSG00000196296	ATP2A1	14.4922	28.9419
ENSG00000240481	RN7SL38P	1.01908	0.314819		ENSG00000240481	RN7SL38P	0.861567	0
ENSG00000287979	-	1.09592	0.818539		ENSG00000287979	-	1.26558	0.42553
ENSG00000225264	ZNRF2P2	3.38613	5.91624		ENSG00000225264	ZNRF2P2	4.46652	4.9248
ENSG00000161544	CYGB	1.12714	0.815352		ENSG00000161544	CYGB	1.68208	0.536991
ENSG00000119514	GALNT12	2.59906	3.90389		ENSG00000119514	GALNT12	2.42982	2.22549
ENSG00000207827	MIR30A	4.74654	10.9083		ENSG00000207827	MIR30A	4.12508	6.29943
ENSG00000185269	NOTUM	1.29646	0.856951		ENSG00000185269	NOTUM	1.25171	0.34169
ENSG00000270060	-	2.5105	10.4378		ENSG00000270060	-	3.56081	10.5192
ENSG00000141428	C18orf21	16.2651	16.3762		ENSG00000141428	C18orf21	23.6362	12.7637
ENSG00000221676	RNU6ATAC	10.15	5.01929		ENSG00000221676	RNU6ATAC	12.0407	1.77484
ENSG00000274292	-	0.782335	3.23277		ENSG00000274292	-	0.978226	2.87633
ENSG00000253015	RN7SKP64	1.2916	11.1357		ENSG00000253015	RN7SKP64	1.81419	11.5906
ENSG00000134531	EMP1	2.17726	2.85085		ENSG00000134531	EMP1	2.4756	1.91525
ENSG00000185669	SNAI3	1.29297	3.00079		ENSG00000185669	SNAI3	1.49168	2.31341
ENSG00000213442	RPL18AP3	4.641	2.21908		ENSG00000213442	RPL18AP3	6.20377	0.844133
ENSG00000251733	SCARNA8	2.58471	6.7752		ENSG00000251733	SCARNA8	2.87046	5.12129
ENSG00000238057	ZEB2-AS1	6.58882	24.6717		ENSG00000238057	ZEB2-AS1	10.0575	26.6334
ENSG00000199036	MIR219A1	18.5558	31.3297		ENSG00000199036	MIR219A1	16.2119	17.3017
ENSG00000207307	RNU6-145P	2.80066	16.5588		ENSG00000207307	RNU6-145P	2.44095	10.5339
ENSG00000277369	-	2.20842	3.50143		ENSG00000277369	-	2.80066	2.76769
ENSG00000100249	C22orf31	1.47069	8.49672		ENSG00000100249	C22orf31	1.51396	6.37799
ENSG00000241757	RN7SL714P	0.430764	0.312706		ENSG00000241757	RN7SL714P	1.13481	0.372605
ENSG00000166741	NNMT	3.08434	8.96631		ENSG00000166741	NNMT	3.39378	6.81204
ENSG00000104863	LIN7B	3.00524	4.65899		ENSG00000104863	LIN7B	3.58649	3.45552
ENSG00000180233	ZNRF2	3.86156	5.44441		ENSG00000180233	ZNRF2	5.07292	4.33994
ENSG00000254510	-	2.22607	1.45025		ENSG00000254510	-	4.01296	1.09113
ENSG00000170417	TMEM182	5.10052	9.41751		ENSG00000170417	TMEM182	7.03855	8.39443
ENSG00000122585	NPY	2.70948	2.40362		ENSG00000122585	NPY	3.46708	1.57771
ENSG00000283031	-	2.54542	11.5148		ENSG00000283031	-	2.80953	9.16297
ENSG00000166387	PPFIBP2	4.46149	9.09222		ENSG00000166387	PPFIBP2	4.32569	5.81409
ENSG00000247675	LRP4-AS1	1.15793	5.42136		ENSG00000247675	LRP4-AS1	1.85932	6.29812
ENSG00000182326	C1S	4.70584	23.9402		ENSG00000182326	C1S	4.97884	18.4449
ENSG00000138400	MDH1B	1.67425	2.29143		ENSG00000138400	MDH1B	1.89118	1.5709
ENSG00000185250	PPIL6	1.90037	3.09077		ENSG00000185250	PPIL6	1.89459	1.95215
ENSG00000244723	ASLP1	1.65265	3.85621		ENSG00000244723	ASLP1	2.33684	3.68498
ENSG00000267834	-	0.858812	3.39332		ENSG00000267834	-	1.03373	2.92317
ENSG00000185519	FAM131C	1.88724	0.989609		ENSG00000185519	FAM131C	2.23283	0.399639
ENSG00000105825	TFPI2	2.48005	3.57263		ENSG00000105825	TFPI2	3.13248	2.78375
ENSG00000158089	GALNT14	0.912566	1.24887		ENSG00000158089	GALNT14	0.957943	0.798583
ENSG00000107819	SFXN3	1.60844	3.01194		ENSG00000107819	SFXN3	1.76185	2.15713
ENSG00000008323	PLEKHG6	0.907184	3.60214		ENSG00000008323	PLEKHG6	0.985282	2.80847
ENSG00000145536	ADAMTS16	0.931651	3.0123		ENSG00000145536	ADAMTS16	1.01286	2.30871
ENSG00000239528	RPS14P8	2.99625	10.2048		ENSG00000239528	RPS14P8	2.51396	6.07309
ENSG00000261570	AGK-DT	1.16846	5.89546		ENSG00000261570	AGK-DT	1.57434	5.80489
ENSG00000152137	HSPB8	5.29892	5.1973		ENSG00000152137	HSPB8	5.56241	2.98173
ENSG00000243446	RN7SL284P	1.23705	11.321		ENSG00000243446	RN7SL284P	2.13004	14.6432
ENSG00000185885	IFITM1	14.3839	18.5128		ENSG00000185885	IFITM1	14.6899	11.3752
ENSG00000162745	OLFML2B	8.64672	12.1149		ENSG00000162745	OLFML2B	9.23104	7.96565
ENSG00000095587	TLL2	0.949851	1.67576		ENSG00000095587	TLL2	1.34655	1.54147
ENSG00000206417	H1-10-AS1	2.86192	8.82321		ENSG00000206417	H1-10-AS1	3.53396	7.66268
ENSG00000160117	ANKLE1	1.74649	3.97046		ENSG00000160117	ANKLE1	1.66965	2.57214
ENSG00000180914	OXTR	3.28831	12.0706		ENSG00000180914	OXTR	3.49085	9.1756
ENSG00000041982	TNC	27.2327	131.969		ENSG00000041982	TNC	28.6107	101.338
ENSG00000258017	-	3.32592	15.1517		ENSG00000258017	-	4.19	13.8963
ENSG00000263709	-	0.665659	5.2213		ENSG00000263709	-	1.18144	6.94281
ENSG00000237986	CELF2-AS2	7.23557	71.7963		ENSG00000237986	CELF2-AS2	6.73692	50.5311
ENSG00000273828	-	2.2473	11.756		ENSG00000273828	-	2.43566	9.37666
ENSG00000254087	LYN	1.84755	1.82602		ENSG00000254087	LYN	1.92287	1.05304
ENSG00000201340	Y_RNA	0.356644	3.18586		ENSG00000201340	Y_RNA	0.710677	4.78507
ENSG00000224421	ATP5MFP1	0.717031	3.29571		ENSG00000224421	ATP5MFP1	1.27794	4.29221
ENSG00000179915	NRXN1	3.91537	8.09484		ENSG00000179915	NRXN1	5.3102	7.37667
ENSG00000265828	MIR3939	4.0267	15.6796		ENSG00000265828	MIR3939	5.25658	14.7827
ENSG00000211451	GNRHR2	1.42156	2.34245		ENSG00000211451	GNRHR2	1.46489	1.55659
ENSG00000168993	CPLX1	0.659282	0.2546		ENSG00000168993	CPLX1	1.08659	0.087282
ENSG00000123095	BHLHE41	4.75904	6.73822		ENSG00000123095	BHLHE41	4.3435	3.83461
ENSG00000102359	SRPX2	2.35392	7.07176		ENSG00000102359	SRPX2	1.9112	4.055
ENSG00000222344	RNU6-613P	0.802223	8.44434		ENSG00000222344	RNU6-613P	1.94196	15.5082
ENSG00000196358	NTNG2	3.55217	4.42484		ENSG00000196358	NTNG2	4.41661	3.31597
ENSG00000265519	-	3.44049	1.89299		ENSG00000265519	-	3.08099	0.644466
ENSG00000188010	MORN2	11.1147	7.33295		ENSG00000188010	MORN2	11.8105	3.48652
ENSG00000213176	RPL13P6	1.77379	9.73421		ENSG00000213176	RPL13P6	1.75643	7.13974
ENSG00000133597	ADCK2	4.28527	3.76202		ENSG00000133597	ADCK2	4.67772	2.18222
ENSG00000100218	RSPH14	1.80562	2.66375		ENSG00000100218	RSPH14	2.54056	2.37137
ENSG00000196811	CHRNG	0.790856	2.88257		ENSG00000196811	CHRNG	0.578329	1.52022
ENSG00000213801	ZNF321P	2.22589	2.77297		ENSG00000213801	ZNF321P	2.60713	1.9675
ENSG00000236782	ZNF593OS	1.61685	4.79876		ENSG00000236782	ZNF593OS	1.53617	3.22751
ENSG00000169241	SLC50A1	9.84518	9.44931		ENSG00000169241	SLC50A1	10.3962	5.53104
ENSG00000280055	TMEM75	4.14766	25.0959		ENSG00000280055	TMEM75	3.71866	16.7776
ENSG00000231064	THBS3-AS1	23.9181	79.6061		ENSG00000231064	THBS3-AS1	29.3232	69.9091
ENSG00000199082	MIR342	4.26315	11.8351		ENSG00000199082	MIR342	5.20832	10.1729
ENSG00000197747	S100A10	11.3405	9.5703		ENSG00000197747	S100A10	11.6202	5.14181
ENSG00000184524	CEND1	3.72109	4.05745		ENSG00000184524	CEND1	4.58796	2.91523
ENSG00000105499	PLA2G4C	1.11237	4.46106		ENSG00000105499	PLA2G4C	0.664583	1.94057
ENSG00000159214	CCDC24	3.89792	7.40536		ENSG00000159214	CCDC24	3.99571	5.06977
ENSG00000124915	MYRF-AS1	0.649086	2.22631		ENSG00000124915	MYRF-AS1	0.684758	1.68868
ENSG00000148908	RGS10	3.8966	3.29535		ENSG00000148908	RGS10	4.09795	1.82024
ENSG00000280388	-	2.27171	6.53638		ENSG00000280388	-	2.43483	4.95204
ENSG00000267119	RPL10P15	2.57756	4.45193		ENSG00000267119	RPL10P15	3.76043	4.26456
ENSG00000204511	MCCD1	0.415884	5.26279		ENSG00000204511	MCCD1	0.651967	6.31478
ENSG00000156959	LHFPL4	4.39215	6.39511		ENSG00000156959	LHFPL4	5.27614	4.86958
ENSG00000268093	-	2.07981	4.18618		ENSG00000268093	-	2.50212	3.40681
ENSG00000275936	-	0.934918	4.87347		ENSG00000275936	-	0.938982	3.6351
ENSG00000274614	-	2.48147	25.2896		ENSG00000274614	-	1.97662	15.3804
ENSG00000146677	RPL32P18	3.02838	6.48859		ENSG00000146677	RPL32P18	5.995	8.78888
ENSG00000160180	TFF3	1.70047	0.466394		ENSG00000160180	TFF3	0.464008	0
ENSG00000259170	-	0.879275	3.75855		ENSG00000259170	-	1.40905	4.42438
ENSG00000250906	-	0.965606	3.48437		ENSG00000250906	-	1.52066	3.98012
ENSG00000273209	-	2.03519	1.86375		ENSG00000273209	-	2.31959	1.16879
ENSG00000158813	EDA	3.71127	7.1118		ENSG00000158813	EDA	5.2027	6.70831
ENSG00000187475	H1-6	3.24029	1.1647		ENSG00000187475	H1-6	2.28059	0.153365
ENSG00000110660	SLC35F2	2.42379	2.49326		ENSG00000110660	SLC35F2	2.51205	1.48951
ENSG00000140481	CCDC33	1.38792	2.64243		ENSG00000140481	CCDC33	1.39871	1.79067
ENSG00000164687	FABP5	8.85922	10.9343		ENSG00000164687	FABP5	10.9896	8.29094
ENSG00000181804	SLC9A9	1.50965	3.24393		ENSG00000181804	SLC9A9	1.92765	2.83926
ENSG00000228150	-	2.3231	5.15917		ENSG00000228150	-	2.32685	3.56129
ENSG00000204396	VWA7	1.29615	4.30527		ENSG00000204396	VWA7	1.6389	3.92705
ENSG00000203761	MSTO2P	3.49861	10.5807		ENSG00000203761	MSTO2P	3.47863	7.52275
ENSG00000113721	PDGFRB	16.0401	21.9315		ENSG00000113721	PDGFRB	11.8705	10.2155
ENSG00000243649	CFB	1.55023	7.00188		ENSG00000243649	CFB	2.49333	8.31941
ENSG00000126524	SBDS	20.3572	14.3063		ENSG00000126524	SBDS	23.2337	7.86842
ENSG00000235590	GNAS-AS1	1.79304	6.16241		ENSG00000235590	GNAS-AS1	1.95106	4.8549
ENSG00000118894	EEF2KMT	5.4665	6.49691		ENSG00000118894	EEF2KMT	6.39	4.60829
ENSG00000255345	-	3.60381	17.0457		ENSG00000255345	-	3.18779	11.1837
ENSG00000287737	-	1.37116	3.46333		ENSG00000287737	-	1.71057	3.03565
ENSG00000173614	NMNAT1	9.8951	10.4824		ENSG00000173614	NMNAT1	11.1961	6.9501
ENSG00000252743	RNU6-850P	14.5039	38.1755		ENSG00000252743	RNU6-850P	11.1328	20.6941
ENSG00000119866	BCL11A	5.32705	13.3359		ENSG00000119866	BCL11A	6.02099	10.5881
ENSG00000132688	NES	359.768	538.991		ENSG00000132688	NES	332.932	322.001
ENSG00000272288	ILRUN-AS1	2.05332	4.40216		ENSG00000272288	ILRUN-AS1	2.84396	4.19971
ENSG00000117242	PINK1-AS	1.95212	1.83293		ENSG00000117242	PINK1-AS	2.19611	1.15836
ENSG00000266643	MIR3677	1.41746	3.5135		ENSG00000266643	MIR3677	4.28137	7.45433
ENSG00000140876	NUDT7	2.8898	2.99405		ENSG00000140876	NUDT7	3.49245	2.11874
ENSG00000137691	CFAP300	6.72418	9.82917		ENSG00000137691	CFAP300	7.84688	7.401
ENSG00000020181	ADGRA2	0.761373	1.15094		ENSG00000020181	ADGRA2	0.779726	0.767702
ENSG00000265293	ARGFXP2	1.29694	8.05983		ENSG00000265293	ARGFXP2	1.52671	7.18316
ENSG00000143374	TARS2	28.445	51.9784		ENSG00000143374	TARS2	31.143	38.497
ENSG00000274403	-	1.81395	11.1304		ENSG00000274403	-	2.82924	13.1398
ENSG00000239197	-	5.36378	36.9939		ENSG00000239197	-	5.05941	26.5527
ENSG00000184347	SLIT3	6.61784	9.54335		ENSG00000184347	SLIT3	6.56774	6.12271
ENSG00000225434	LINC01504	2.2791	11.1583		ENSG00000225434	LINC01504	2.86065	10.4865
ENSG00000273391	-	2.21661	3.11515		ENSG00000273391	-	2.77195	2.50509
ENSG00000274602	PI4KAP1	4.00836	9.48385		ENSG00000274602	PI4KAP1	4.01499	6.6845
ENSG00000231119	-	3.36719	23.1447		ENSG00000231119	-	3.90544	20.4407
ENSG00000201643	SNORA14A	0.939073	5.37494		ENSG00000201643	SNORA14A	1.9166	8.29412
ENSG00000284651	-	7.07254	37.7658		ENSG00000284651	-	7.20446	28.989
ENSG00000021300	PLEKHB1	2.60962	6.10032		ENSG00000021300	PLEKHB1	3.38284	5.56441
ENSG00000288393	-	2.87214	18.4061		ENSG00000288393	-	3.14015	15.2979
ENSG00000273893	-	3.53022	7.19286		ENSG00000273893	-	4.07487	5.73713
ENSG00000123965	PMS2P5	1.99328	3.48748		ENSG00000123965	PMS2P5	3.29128	3.88543
ENSG00000251456	-	4.82533	39.3976		ENSG00000251456	-	4.66481	29.2395
ENSG00000085831	TTC39A	1.31725	1.85822		ENSG00000085831	TTC39A	1.11166	1.01366
ENSG00000101460	MAP1LC3A	2.01032	4.98414		ENSG00000101460	MAP1LC3A	1.54303	2.71515
ENSG00000223462	-	1.31759	3.34643		ENSG00000223462	-	1.30668	2.36235
ENSG00000201988	Y_RNA	0.751845	2.7387		ENSG00000201988	Y_RNA	1.12364	3.01501
ENSG00000130055	GDPD2	8.88678	19.151		ENSG00000130055	GDPD2	10.1921	15.3214
ENSG00000223188	Y_RNA	5.15899	13.7913		ENSG00000223188	Y_RNA	4.34351	8.31633
ENSG00000149489	ROM1	2.88956	3.47419		ENSG00000149489	ROM1	3.55278	2.65618
ENSG00000109107	ALDOC	7.64851	9.16743		ENSG00000109107	ALDOC	7.68706	5.72604
ENSG00000170270	GON7	6.5263	5.84347		ENSG00000170270	GON7	7.86424	3.96613
ENSG00000240718	RN7SL851P	0.423655	4.78955		ENSG00000240718	RN7SL851P	0.841662	7.38052
ENSG00000280836	-	2.99869	2.82383		ENSG00000280836	-	2.09973	1.13731
ENSG00000269176	-	1.10838	2.39053		ENSG00000269176	-	1.16861	1.7606
ENSG00000202417	Y_RNA	2.65536	21.914		ENSG00000202417	Y_RNA	2.65766	16.8699
ENSG00000164318	EGFLAM	3.43453	5.20865		ENSG00000164318	EGFLAM	3.82641	3.82183
ENSG00000206530	CFAP44	16.3493	96.9473		ENSG00000206530	CFAP44	19.6872	88.6902
ENSG00000134107	BHLHE40	4.53917	5.50995		ENSG00000134107	BHLHE40	3.7752	2.86552
ENSG00000227560	RPS15AP30	2.60051	29.7689		ENSG00000227560	RPS15AP30	2.06356	18.3531
ENSG00000124570	SERPINB6	3.91051	8.93658		ENSG00000124570	SERPINB6	4.593	7.40131
ENSG00000287817	-	1.30148	1.87584		ENSG00000287817	-	2.0406	1.92033
ENSG00000113758	DBN1	459.708	519.716		ENSG00000113758	DBN1	476.943	331.004
ENSG00000272144	-	0.895047	5.63771		ENSG00000272144	-	1.2232	5.87598
ENSG00000104213	PDGFRL	0.593544	0.783681		ENSG00000104213	PDGFRL	0.983226	0.831337
ENSG00000287769	-	1.12025	1.36823		ENSG00000287769	-	1.37004	1.05078
ENSG00000197815	-	1.85046	3.49793		ENSG00000197815	-	1.84952	2.40478
ENSG00000124302	CHST8	1.1753	0.987798		ENSG00000124302	CHST8	0.993534	0.46219
ENSG00000172638	EFEMP2	6.23811	19.1617		ENSG00000172638	EFEMP2	6.50961	14.5983
ENSG00000203739	PRDX6-AS1	4.32034	13.2751		ENSG00000203739	PRDX6-AS1	4.52664	10.1553
ENSG00000134072	CAMK1	3.87231	5.25389		ENSG00000134072	CAMK1	3.54405	3.10792
ENSG00000143369	ECM1	3.05824	9.77503		ENSG00000143369	ECM1	2.57353	6.028
ENSG00000042832	TG	0.943357	1.52085		ENSG00000042832	TG	1.06868	1.15499
ENSG00000169612	RAMAC	2.32863	2.57205		ENSG00000169612	RAMAC	3.26621	2.21138
ENSG00000101134	DOK5	5.42691	4.48673		ENSG00000101134	DOK5	5.36723	2.44627
ENSG00000205220	PSMB10	3.84107	10.9751		ENSG00000205220	PSMB10	4.18235	8.67921
ENSG00000106565	TMEM176B	1.37729	1.11942		ENSG00000106565	TMEM176B	2.43527	1.0852
ENSG00000164929	BAALC	23.9917	15.0261		ENSG00000164929	BAALC	27.0619	8.04424
ENSG00000120306	CYSTM1	17.6513	12.8067		ENSG00000120306	CYSTM1	22.7662	8.57411
ENSG00000172936	MYD88	2.89928	2.24741		ENSG00000172936	MYD88	2.72153	1.13446
ENSG00000116132	PRRX1	10.9415	18.9073		ENSG00000116132	PRRX1	11.0798	13.047
ENSG00000166888	STAT6	5.80926	10.9309		ENSG00000166888	STAT6	6.29949	8.19697
ENSG00000136068	FLNB	33.4091	123.447		ENSG00000136068	FLNB	34.7552	95.556
ENSG00000187595	ZNF385C	1.61932	2.34508		ENSG00000187595	ZNF385C	2.08723	1.9943
ENSG00000198892	SHISA4	2.13143	0.536509		ENSG00000198892	SHISA4	0.973517	0
ENSG00000245849	RAD51-AS1	9.80081	8.82592		ENSG00000245849	RAD51-AS1	9.72736	5.04482
ENSG00000263412	NFE2L1-DT	1.4781	2.07346		ENSG00000263412	NFE2L1-DT	1.89784	1.74619
ENSG00000214595	EML6	5.52935	30.9831		ENSG00000214595	EML6	6.5464	28.0042
ENSG00000117013	KCNQ4	1.36885	1.51066		ENSG00000117013	KCNQ4	1.70835	1.16434
ENSG00000134121	CHL1	3.98116	9.57664		ENSG00000134121	CHL1	4.35797	7.51288
ENSG00000274038	-	1.43704	6.60157		ENSG00000274038	-	1.14385	3.97651
ENSG00000178404	CEP295NL	1.80545	17.8394		ENSG00000178404	CEP295NL	1.95838	15.0952
ENSG00000265137	MIR3192	4.93928	17.3196		ENSG00000265137	MIR3192	4.44013	11.5767
ENSG00000279757	-	2.3109	21.2668		ENSG00000279757	-	2.03723	14.6028
ENSG00000261251	EFCAB6-DT	0.921844	4.33285		ENSG00000261251	EFCAB6-DT	1.35216	4.81948
ENSG00000089820	ARHGAP4	2.11061	5.04111		ENSG00000089820	ARHGAP4	2.27087	3.89091
ENSG00000090674	MCOLN1	20.6852	20.301		ENSG00000090674	MCOLN1	23.3087	13.6748
ENSG00000241404	EGFL8	3.08833	7.54162		ENSG00000241404	EGFL8	3.24576	5.7026
ENSG00000003436	TFPI	5.71653	16.7898		ENSG00000003436	TFPI	6.22027	13.3985
ENSG00000165695	AK8	1.02034	1.54309		ENSG00000165695	AK8	1.18793	1.20334
ENSG00000176658	MYO1D	7.70243	10.7272		ENSG00000176658	MYO1D	9.59063	8.79761
ENSG00000019582	CD74	3.5906	8.50208		ENSG00000019582	CD74	3.00301	5.1033
ENSG00000162650	ATXN7L2	9.62497	15.7023		ENSG00000162650	ATXN7L2	10.1024	11.2062
ENSG00000100345	MYH9	641.926	793.001		ENSG00000100345	MYH9	612.728	485.655
ENSG00000004848	ARX	11.9066	15.4442		ENSG00000004848	ARX	9.33228	7.86598
ENSG00000270115	-	4.05803	12.4294		ENSG00000270115	-	5.15978	11.6705
ENSG00000151743	AMN1	4.98338	7.02358		ENSG00000151743	AMN1	7.30481	6.82581
ENSG00000140575	IQGAP1	150.558	633.883		ENSG00000140575	IQGAP1	145.503	463.222
ENSG00000272787	-	2.05003	7.03206		ENSG00000272787	-	1.91204	4.88967
ENSG00000102287	GABRE	1.29175	11.44		ENSG00000102287	GABRE	1.16988	8.08919
ENSG00000118162	KPTN	17.2011	19.8734		ENSG00000118162	KPTN	17.973	13.1358
ENSG00000087076	HSD17B14	3.21133	6.87056		ENSG00000087076	HSD17B14	3.27177	4.97722
ENSG00000282386	-	0.962768	1.41574		ENSG00000282386	-	1.60457	1.57924
ENSG00000145703	IQGAP2	89.8424	267.913		ENSG00000145703	IQGAP2	94.6333	208.06
ENSG00000278390	-	4.88256	20.4083		ENSG00000278390	-	5.44996	17.2332
ENSG00000158747	NBL1	1.76287	0.874777		ENSG00000158747	NBL1	1.41232	0.285662
ENSG00000226200	SGMS1-AS1	4.08257	7.86949		ENSG00000226200	SGMS1-AS1	4.24474	5.74199
ENSG00000272667	-	2.7611	2.86366		ENSG00000272667	-	3.91011	2.49219
ENSG00000223803	RPS20P14	1.06088	0.258851		ENSG00000223803	RPS20P14	1.07034	0
ENSG00000274925	ZKSCAN2-DT	3.09398	9.63108		ENSG00000274925	ZKSCAN2-DT	3.15846	7.28606
ENSG00000177873	ZNF619	2.15022	3.58837		ENSG00000177873	ZNF619	1.98378	2.27366
ENSG00000241061	RPL5P1	2.55251	11.5716		ENSG00000241061	RPL5P1	2.75545	9.50552
ENSG00000275506	H3P25	2.93452	17.1878		ENSG00000275506	H3P25	2.93792	13.2668
ENSG00000139832	RAB20	1.46308	1.16775		ENSG00000139832	RAB20	1.32252	0.590476
ENSG00000182492	BGN	12.9398	13.397		ENSG00000182492	BGN	9.85907	6.28488
ENSG00000164850	GPER1	1.07596	6.19808		ENSG00000164850	GPER1	1.72302	7.64885
ENSG00000086289	EPDR1	12.8192	10.4618		ENSG00000086289	EPDR1	14.3826	6.63646
ENSG00000176945	MUC20	2.89791	11.786		ENSG00000176945	MUC20	2.89952	8.92772
ENSG00000207561	MIR635	3.89711	20.0616		ENSG00000207561	MIR635	6.07199	23.9842
ENSG00000149403	GRIK4	3.75035	7.45543		ENSG00000149403	GRIK4	4.18703	5.88681
ENSG00000256594	-	7.19575	20.8665		ENSG00000256594	-	8.33474	17.8426
ENSG00000179277	MEIS3P1	1.55774	0.900954		ENSG00000179277	MEIS3P1	1.7216	0.466868
ENSG00000157388	CACNA1D	2.39761	11.0067		ENSG00000157388	CACNA1D	2.51632	8.81486
ENSG00000164088	PPM1M	1.63607	4.71939		ENSG00000164088	PPM1M	2.22582	4.74223
ENSG00000258515	-	3.45785	14.9853		ENSG00000258515	-	5.5325	18.2492
ENSG00000284693	LINC02606	2.32386	1.50758		ENSG00000284693	LINC02606	2.83476	0.931973
ENSG00000267169	ADGRL1-AS1	12.8187	30.8329		ENSG00000267169	ADGRL1-AS1	15.6001	27.2214
ENSG00000273702	-	1.67653	1.41323		ENSG00000273702	-	3.17511	1.5423
ENSG00000198948	MFAP3L	7.16975	9.41489		ENSG00000198948	MFAP3L	9.19741	7.95498
ENSG00000143554	SLC27A3	18.8662	37.4298		ENSG00000143554	SLC27A3	22.2839	31.3502
ENSG00000265996	MIR3671	0.492273	3.7322		ENSG00000265996	MIR3671	1.932	11.4445
ENSG00000197948	FCHSD1	7.03059	18.1869		ENSG00000197948	FCHSD1	7.85255	14.8751
ENSG00000104859	CLASRP	76.5847	134.871		ENSG00000104859	CLASRP	83.2866	102.277
ENSG00000112562	SMOC2	17.7171	24.0902		ENSG00000112562	SMOC2	19.5171	17.6519
ENSG00000147889	CDKN2A	3.02624	3.42773		ENSG00000147889	CDKN2A	2.81516	2.03238
ENSG00000047617	ANO2	4.70035	8.15305		ENSG00000047617	ANO2	6.03092	7.28539
ENSG00000277440	-	1.30969	5.74563		ENSG00000277440	-	1.37641	4.61092
ENSG00000104368	PLAT	2.68636	6.7407		ENSG00000104368	PLAT	3.15427	5.78421
ENSG00000227371	-	4.36493	41.9802		ENSG00000227371	-	4.48299	33.9594
ENSG00000154645	CHODL	2.09072	1.48254		ENSG00000154645	CHODL	2.34458	0.891736
ENSG00000259404	EFL1P1	3.87313	14.8471		ENSG00000259404	EFL1P1	4.59896	13.3565
ENSG00000092036	HAUS4	18.1029	22.309		ENSG00000092036	HAUS4	19.7236	15.8479
ENSG00000159588	CCDC17	1.52122	9.38534		ENSG00000159588	CCDC17	1.80669	8.66409
ENSG00000123810	B9D2	8.62502	7.72156		ENSG00000123810	B9D2	10.1165	5.3837
ENSG00000271869	DCTN6-DT	3.48012	1.86118		ENSG00000271869	DCTN6-DT	4.62218	1.11369
ENSG00000184451	CCR10	1.19561	1.31911		ENSG00000184451	CCR10	1.17205	0.821168
ENSG00000272711	HK2-DT	1.56254	1.07036		ENSG00000272711	HK2-DT	1.61851	0.586591
ENSG00000174132	FAM174A	8.04716	7.57854		ENSG00000174132	FAM174A	8.17069	4.65791
ENSG00000166908	PIP4K2C	18.6046	14.2243		ENSG00000166908	PIP4K2C	20.3558	8.68843
ENSG00000276853	-	2.91581	13.9837		ENSG00000276853	-	3.64822	13.4501
ENSG00000126368	NR1D1	2.14711	1.58453		ENSG00000126368	NR1D1	2.09671	0.850896
ENSG00000269907	PTMAP11	5.52891	19.8912		ENSG00000269907	PTMAP11	5.11256	13.904
ENSG00000279069	-	2.72181	6.23052		ENSG00000279069	-	3.25535	5.41037
ENSG00000125997	BPIFB9P	0.732507	4.65202		ENSG00000125997	BPIFB9P	0.941188	4.65891
ENSG00000267904	-	13.3368	14.143		ENSG00000267904	-	13.7839	9.21123
ENSG00000104998	IL27RA	1.00742	0.698043		ENSG00000104998	IL27RA	1.02014	0.378505
ENSG00000238363	SNORA13	6.06883	11.6122		ENSG00000238363	SNORA13	10.5251	14.3097
ENSG00000228838	-	1.19814	6.66714		ENSG00000228838	-	1.18952	5.13866
ENSG00000006025	OSBPL7	8.31535	15.0461		ENSG00000006025	OSBPL7	8.73561	11.1539
ENSG00000231566	LINC02595	9.44864	48.5354		ENSG00000231566	LINC02595	13.0646	51.9247
ENSG00000207779	MIR15B	8.74332	43.9268		ENSG00000207779	MIR15B	8.23108	31.963
ENSG00000165644	COMTD1	1.65508	2.84607		ENSG00000165644	COMTD1	1.86539	2.24754
ENSG00000239922	-	1.97676	4.85239		ENSG00000239922	-	2.31421	4.16792
ENSG00000129009	ISLR	2.93601	2.90246		ENSG00000129009	ISLR	2.52021	1.54343
ENSG00000259290	-	1.84193	14.7803		ENSG00000259290	-	3.0773	19.4416
ENSG00000157045	NTAN1	17.7247	27.5449		ENSG00000157045	NTAN1	21.7102	23.2549
ENSG00000121410	A1BG	1.13471	3.4024		ENSG00000121410	A1BG	1.21627	2.72756
ENSG00000272192	PDE7A-DT	1.17307	0.524131		ENSG00000272192	PDE7A-DT	1.10405	0.191441
ENSG00000241852	C8orf58	7.04558	6.66429		ENSG00000241852	C8orf58	7.42785	4.29718
ENSG00000222414	RNU2-59P	1.34416	2.07949		ENSG00000222414	RNU2-59P	1.09807	1.17084
ENSG00000143507	DUSP10	4.32785	4.35549		ENSG00000143507	DUSP10	5.13922	3.22861
ENSG00000240639	RN7SL666P	0.966067	0.613067		ENSG00000240639	RN7SL666P	1.11852	0.36525
ENSG00000253263	-	2.54406	9.49238		ENSG00000253263	-	2.1409	6.07935
ENSG00000164949	GEM	5.12042	3.82088		ENSG00000164949	GEM	6.0887	2.53983
ENSG00000133026	MYH10	661.483	1258.76		ENSG00000133026	MYH10	637.658	864.674
ENSG00000269609	C10orf95-AS1	2.72498	3.92731		ENSG00000269609	C10orf95-AS1	3.82843	3.75701
ENSG00000257591	ZNF625	2.20712	3.82177		ENSG00000257591	ZNF625	2.35515	2.86673
ENSG00000226091	LINC00937	3.17866	12.2331		ENSG00000226091	LINC00937	4.0899	12.007
ENSG00000274300	MIR6864	3.02603	6.02314		ENSG00000274300	MIR6864	7.85376	11.2149
ENSG00000177469	CAVIN1	7.02684	8.32611		ENSG00000177469	CAVIN1	7.08548	5.48439
ENSG00000051596	THOC3	9.89171	18.3645		ENSG00000051596	THOC3	11.7971	15.5852
ENSG00000187953	PMS2CL	13.0809	18.28		ENSG00000187953	PMS2CL	13.9013	13.1957
ENSG00000213445	SIPA1	16.9508	15.1617		ENSG00000213445	SIPA1	17.6726	9.55039
ENSG00000118523	CCN2	11.5539	27.122		ENSG00000118523	CCN2	11.214	19.322
ENSG00000187961	KLHL17	11.5288	28.4711		ENSG00000187961	KLHL17	12.7887	23.3135
ENSG00000251718	RNU2-13P	5.26843	21.0893		ENSG00000251718	RNU2-13P	4.49724	13.8118
ENSG00000141294	LRRC46	2.42733	6.35923		ENSG00000141294	LRRC46	2.43502	4.74176
ENSG00000266970	SOCS3-DT	1.20921	1.29353		ENSG00000266970	SOCS3-DT	1.54291	1.0574
ENSG00000197816	CCDC180	3.51677	14.5799		ENSG00000197816	CCDC180	3.9643	12.6538
ENSG00000278829	-	3.21914	23.1063		ENSG00000278829	-	3.61693	20.4789
ENSG00000204305	AGER	10.0061	38.1441		ENSG00000204305	AGER	9.58384	27.9915
ENSG00000238417	RNU7-63P	5.48693	19.2185		ENSG00000238417	RNU7-63P	3.38277	9.02989
ENSG00000142871	CCN1	15.7983	37.4593		ENSG00000142871	CCN1	15.1132	26.4088
ENSG00000201264	SNORD73B	1.73864	15.5944		ENSG00000201264	SNORD73B	3.49036	24.8694
ENSG00000286331	-	1.7734	0.651655		ENSG00000286331	-	1.94888	0.2234
ENSG00000106624	AEBP1	40.9572	79.5638		ENSG00000106624	AEBP1	40.8892	57.1937
ENSG00000101447	FAM83D	14.6436	11.85		ENSG00000101447	FAM83D	15.9402	7.57128
ENSG00000261775	-	3.17824	16.2706		ENSG00000261775	-	2.94606	11.7527
ENSG00000286305	-	0.777213	4.88632		ENSG00000286305	-	1.10076	5.43958
ENSG00000266897	-	1.62931	7.42319		ENSG00000266897	-	1.29496	4.57156
ENSG00000149925	ALDOA	6.8295	9.08369		ENSG00000149925	ALDOA	8.5444	7.69031
ENSG00000224316	GTF2IP5	1.22924	4.48045		ENSG00000224316	GTF2IP5	1.26393	3.52344
ENSG00000185864	NPIPB4	7.64529	30.2548		ENSG00000185864	NPIPB4	6.68915	20.3607
ENSG00000261888	-	1.60164	1.00594		ENSG00000261888	-	1.54284	0.50636
ENSG00000132016	BRME1	6.62239	10.8161		ENSG00000132016	BRME1	9.27653	10.6564
ENSG00000103599	IQCH	5.57305	13.8561		ENSG00000103599	IQCH	7.25685	13.3882
ENSG00000286681	-	1.318	4.30589		ENSG00000286681	-	1.4964	3.71494
ENSG00000267470	ZNF571-AS1	6.13413	31.297		ENSG00000267470	ZNF571-AS1	7.89369	31.4264
ENSG00000207864	MIR27B	1.73714	6.01603		ENSG00000207864	MIR27B	1.30497	3.45016
ENSG00000011465	DCN	24.5785	38.3855		ENSG00000011465	DCN	24.2696	26.5
ENSG00000112773	TENT5A	2.97803	4.25452		ENSG00000112773	TENT5A	3.13879	3.08731
ENSG00000100926	TM9SF1	5.24761	6.58703		ENSG00000100926	TM9SF1	5.30386	4.46791
ENSG00000263624	-	1.65812	9.13586		ENSG00000263624	-	1.89224	8.17113
ENSG00000272677	HNRNPD-DT	3.3816	3.69111		ENSG00000272677	HNRNPD-DT	2.83208	2.0088
ENSG00000223901	-	8.50617	32.3356		ENSG00000223901	-	9.60391	28.0837
ENSG00000167103	PIP5KL1	3.68486	8.75015		ENSG00000167103	PIP5KL1	4.30989	7.57793
ENSG00000125657	TNFSF9	3.09446	2.50552		ENSG00000125657	TNFSF9	3.27185	1.5696
ENSG00000273355	-	2.19278	1.6035		ENSG00000273355	-	1.66623	0.69289
ENSG00000162851	TFB2M	4.57744	4.99297		ENSG00000162851	TFB2M	4.50971	3.2013
ENSG00000115648	MLPH	0.845969	2.65872		ENSG00000115648	MLPH	1.08784	2.59852
ENSG00000231793	DOC2GP	2.39569	6.14264		ENSG00000231793	DOC2GP	2.39116	4.57984
ENSG00000163818	LZTFL1	20.7132	23.1841		ENSG00000163818	LZTFL1	25.4989	18.7061
ENSG00000112667	DNPH1	18.6496	8.858		ENSG00000112667	DNPH1	19.4828	4.02495
ENSG00000182220	ATP6AP2	27.2042	31.3775		ENSG00000182220	ATP6AP2	32.6784	24.8957
ENSG00000265800	-	6.51075	10.1128		ENSG00000265800	-	7.19779	7.83872
ENSG00000267309	ZNF566-AS1	1.1343	0.824164		ENSG00000267309	ZNF566-AS1	0.971761	0.401075
ENSG00000225891	DHDDS-AS1	1.9952	9.61814		ENSG00000225891	DHDDS-AS1	2.28335	8.59172
ENSG00000136059	VILL	0.608312	2.64896		ENSG00000136059	VILL	1.07299	3.63016
ENSG00000254812	-	1.38045	2.7349		ENSG00000254812	-	1.21532	1.75125
ENSG00000236519	LINC01424	0.989884	1.9499		ENSG00000236519	LINC01424	1.4366	2.05683
ENSG00000131378	RFTN1	19.9628	47.343		ENSG00000131378	RFTN1	18.5821	32.7183
ENSG00000113140	SPARC	818.966	754.118		ENSG00000113140	SPARC	862.634	494.259
ENSG00000143630	HCN3	8.15488	15.3481		ENSG00000143630	HCN3	8.98525	12.2435
ENSG00000255320	-	1.92	3.48233		ENSG00000255320	-	2.36943	3.09618
ENSG00000260051	-	0.895236	2.58889		ENSG00000260051	-	1.34223	2.94113
ENSG00000242759	LINC00882	3.83097	15.1355		ENSG00000242759	LINC00882	4.13352	12.647
ENSG00000230844	ZNF674-AS1	2.10279	3.13754		ENSG00000230844	ZNF674-AS1	2.57902	2.69119
ENSG00000254688	-	2.08054	18.5468		ENSG00000254688	-	1.63438	11.6633
ENSG00000286747	-	0.590607	1.75924		ENSG00000286747	-	0.741143	1.6797
ENSG00000121005	CRISPLD1	25.6929	30.6891		ENSG00000121005	CRISPLD1	27.2617	21.854
ENSG00000162817	C1orf115	0.885846	0.469749		ENSG00000162817	C1orf115	1.06306	0.272624
ENSG00000108387	SEPTIN4	1.32887	1.9769		ENSG00000108387	SEPTIN4	1.4754	1.53828
ENSG00000140323	DISP2	11.9726	8.90995		ENSG00000140323	DISP2	13.4985	5.83382
ENSG00000268403	-	2.3755	1.09878		ENSG00000268403	-	2.91046	0.584908
ENSG00000142303	ADAMTS10	11.3891	25.9541		ENSG00000142303	ADAMTS10	12.606	21.3369
ENSG00000128394	APOBEC3F	1.51408	1.3188		ENSG00000128394	APOBEC3F	2.47275	1.32684
ENSG00000161653	NAGS	1.46955	2.07664		ENSG00000161653	NAGS	1.08796	1.06842
ENSG00000139540	SLC39A5	0.903107	4.35853		ENSG00000139540	SLC39A5	1.25414	4.74764
ENSG00000226626	NOP56P2	4.58037	39.553		ENSG00000226626	NOP56P2	4.53953	31.3908
ENSG00000065989	PDE4A	2.1324	1.74708		ENSG00000065989	PDE4A	2.27791	1.1265
ENSG00000234093	RPS15AP11	1.30887	6.50723		ENSG00000234093	RPS15AP11	2.22731	8.70071
ENSG00000169231	THBS3	44.3839	139.79		ENSG00000169231	THBS3	52.7288	127.14
ENSG00000234409	CCDC188	1.69166	5.47587		ENSG00000234409	CCDC188	1.40969	3.50084
ENSG00000163874	ZC3H12A	2.3769	2.96958		ENSG00000163874	ZC3H12A	2.42809	2.06298
ENSG00000232909	-	2.0364	2.10302		ENSG00000232909	-	2.47642	1.66439
ENSG00000109390	NDUFC1	35.6436	22.4619		ENSG00000109390	NDUFC1	43.7053	14.9122
ENSG00000185070	FLRT2	6.00563	11.4623		ENSG00000185070	FLRT2	6.39152	8.90339
ENSG00000215022	-	10.546	49.5315		ENSG00000215022	-	11.7368	43.2754
ENSG00000228889	UBAC2-AS1	1.50723	2.72812		ENSG00000228889	UBAC2-AS1	1.87762	2.46417
ENSG00000164488	DACT2	1.77312	1.77701		ENSG00000164488	DACT2	2.01102	1.30245
ENSG00000239035	SNORD13D	5.70903	35.3554		ENSG00000239035	SNORD13D	9.82647	48.344
ENSG00000166407	LMO1	2.05034	2.90598		ENSG00000166407	LMO1	2.60663	2.58007
ENSG00000143498	TAF1A	9.42264	19.1615		ENSG00000143498	TAF1A	13.5306	20.2644
ENSG00000274828	-	4.16979	5.00235		ENSG00000274828	-	4.77291	3.87719
ENSG00000124251	TP53TG5	4.6585	18.1431		ENSG00000124251	TP53TG5	4.41666	13.3973
ENSG00000183067	IGSF5	2.41147	5.35528		ENSG00000183067	IGSF5	2.35345	3.89342
ENSG00000196476	C20orf96	19.2899	22.3646		ENSG00000196476	C20orf96	19.207	14.9766
ENSG00000224152	-	3.30278	9.11247		ENSG00000224152	-	4.31814	9.06169
ENSG00000089692	LAG3	2.01395	6.68587		ENSG00000089692	LAG3	1.86568	4.78136
ENSG00000184481	FOXO4	3.67403	1.9608		ENSG00000184481	FOXO4	3.75941	0.997453
ENSG00000165698	SPACA9	3.22295	2.31799		ENSG00000165698	SPACA9	2.98128	1.24856
ENSG00000157429	ZNF19	7.44864	15.9875		ENSG00000157429	ZNF19	8.48606	13.5486
ENSG00000047457	CP	4.97837	15.6923		ENSG00000047457	CP	5.9566	14.4589
ENSG00000128918	ALDH1A2	11.202	20.6735		ENSG00000128918	ALDH1A2	11.899	16.0512
ENSG00000249776	-	4.24613	7.93999		ENSG00000249776	-	5.53867	7.58856
ENSG00000258388	PPT2-EGFL8	1.06289	2.39791		ENSG00000258388	PPT2-EGFL8	1.34526	2.27212
ENSG00000102796	DHRS12	4.04405	15.176		ENSG00000102796	DHRS12	5.01111	14.6619
ENSG00000140307	GTF2A2	65.9368	39.4097		ENSG00000140307	GTF2A2	85.079	27.2299
ENSG00000173705	SUSD5	1.48364	1.92256		ENSG00000173705	SUSD5	1.30712	1.17304
ENSG00000225193	RPS12P26	2.68659	7.50307		ENSG00000225193	RPS12P26	2.3801	5.08249
ENSG00000260751	-	2.02938	3.61464		ENSG00000260751	-	2.35051	3.05744
ENSG00000162461	SLC25A34	3.7599	10.8055		ENSG00000162461	SLC25A34	3.89229	8.58327
ENSG00000100151	PICK1	19.0605	33.4779		ENSG00000100151	PICK1	22.1948	28.4275
ENSG00000121281	ADCY7	5.60142	9.82877		ENSG00000121281	ADCY7	7.05842	9.03229
ENSG00000240877	RN7SL521P	1.56155	1.89792		ENSG00000240877	RN7SL521P	2.70972	2.25889
ENSG00000237310	GS1-124K5.4	5.66616	6.06298		ENSG00000237310	GS1-124K5.4	4.89055	3.48851
ENSG00000103253	HAGHL	3.97579	11.2488		ENSG00000103253	HAGHL	4.8983	10.6328
ENSG00000076706	MCAM	27.7138	32.4075		ENSG00000076706	MCAM	26.146	20.8329
ENSG00000140939	NOL3	2.74961	7.29284		ENSG00000140939	NOL3	3.49936	7.08703
ENSG00000152953	STK32B	10.8991	10.6128		ENSG00000152953	STK32B	9.50769	6.03997
ENSG00000147592	LACTB2	9.19209	8.3243		ENSG00000147592	LACTB2	13.9667	8.08714
ENSG00000162951	LRRTM1	2.19869	3.7982		ENSG00000162951	LRRTM1	2.29695	2.8945
ENSG00000110200	ANAPC15	10.2944	7.89171		ENSG00000110200	ANAPC15	8.95374	4.15669
ENSG00000006740	ARHGAP44	5.64108	9.47182		ENSG00000006740	ARHGAP44	6.77071	8.26458
ENSG00000101997	CCDC22	22.6003	20.7011		ENSG00000101997	CCDC22	23.9586	14.0959
ENSG00000165046	LETM2	7.45562	21.1364		ENSG00000165046	LETM2	8.75726	19.085
ENSG00000273175	-	1.49977	1.04508		ENSG00000273175	-	2.06214	0.838911
ENSG00000119699	TGFB3	4.97578	11.6481		ENSG00000119699	TGFB3	5.18888	9.18509
ENSG00000196118	CCDC189	1.55119	1.78584		ENSG00000196118	CCDC189	1.58915	1.2461
ENSG00000119899	SLC17A5	7.79931	6.21289		ENSG00000119899	SLC17A5	9.85608	4.82983
ENSG00000234664	HMGN2P5	30.7772	19.842		ENSG00000234664	HMGN2P5	29.2497	10.649
ENSG00000133315	MACROD1	10.56	13.1264		ENSG00000133315	MACROD1	11.7763	10.1331
ENSG00000236204	LINC01376	3.11966	9.39016		ENSG00000236204	LINC01376	3.98963	9.28316
ENSG00000185608	MRPL40	18.0328	14.3955		ENSG00000185608	MRPL40	20.4876	10.0837
ENSG00000197971	MBP	4.30398	15.3995		ENSG00000197971	MBP	4.45967	12.4839
ENSG00000107295	SH3GL2	3.34555	2.77796		ENSG00000107295	SH3GL2	4.16276	2.16067
ENSG00000263017	-	3.45983	63.4071		ENSG00000263017	-	4.19815	63.1454
ENSG00000101843	PSMD10	33.2342	24.0535		ENSG00000101843	PSMD10	37.6637	16.2326
ENSG00000187678	SPRY4	1.61637	2.12828		ENSG00000187678	SPRY4	1.5022	1.38742
ENSG00000157227	MMP14	15.0494	23.6127		ENSG00000157227	MMP14	12.6607	14.3598
ENSG00000264630	PRKCA-AS1	3.04258	27.0457		ENSG00000264630	PRKCA-AS1	3.29691	23.7927
ENSG00000126522	ASL	7.19264	12.7089		ENSG00000126522	ASL	7.81202	10.1483
ENSG00000236924	-	1.84881	3.97001		ENSG00000236924	-	3.16027	5.10478
ENSG00000152422	XRCC4	4.64132	8.29137		ENSG00000152422	XRCC4	5.82525	7.66579
ENSG00000158122	PRXL2C	2.67855	0.958688		ENSG00000158122	PRXL2C	3.64477	0.468918
ENSG00000286177	-	1.31734	4.34245		ENSG00000286177	-	1.22817	3.15838
ENSG00000205085	FAM71F2	2.95246	12.9623		ENSG00000205085	FAM71F2	2.86253	9.96952
ENSG00000115306	SPTBN1	103.014	394.073		ENSG00000115306	SPTBN1	100.962	304.22
ENSG00000202058	RN7SKP80	4.35474	9.94291		ENSG00000202058	RN7SKP80	3.87211	6.70304
ENSG00000187244	BCAM	18.0368	14.6399		ENSG00000187244	BCAM	19.6932	9.99623
ENSG00000101463	SYNDIG1	3.49214	4.51584		ENSG00000101463	SYNDIG1	3.91993	3.56418
ENSG00000188710	QRFP	1.60006	6.53674		ENSG00000188710	QRFP	2.3431	7.57831
ENSG00000087842	PIR	6.9318	6.71546		ENSG00000087842	PIR	7.59129	4.8541
ENSG00000162913	OBSCN-AS1	1.9531	4.79248		ENSG00000162913	OBSCN-AS1	1.67652	3.14528
ENSG00000227123	RPL12P44	1.27856	4.15072		ENSG00000227123	RPL12P44	2.28051	5.785
ENSG00000257740	-	4.48712	9.48029		ENSG00000257740	-	3.69599	5.88678
ENSG00000273058	-	2.35818	6.41152		ENSG00000273058	-	1.96204	4.11554
ENSG00000286408	-	1.22532	1.07613		ENSG00000286408	-	2.14219	1.20922
ENSG00000218537	MIF-AS1	2.13195	3.89249		ENSG00000218537	MIF-AS1	2.18855	2.96343
ENSG00000261575	-	1.85972	5.10379		ENSG00000261575	-	2.30059	4.87598
ENSG00000228929	RPS13P2	2.06309	1.74586		ENSG00000228929	RPS13P2	3.65341	1.96598
ENSG00000160055	TMEM234	10.1022	28.6188		ENSG00000160055	TMEM234	13.0579	28.6428
ENSG00000196388	INCA1	2.1922	3.02073		ENSG00000196388	INCA1	2.29284	2.24994
ENSG00000159899	NPR2	5.02474	8.07648		ENSG00000159899	NPR2	4.53434	5.31951
ENSG00000277459	-	3.72796	2.78166		ENSG00000277459	-	3.50859	1.59853
ENSG00000270504	-	2.15391	1.34614		ENSG00000270504	-	2.1696	0.769744
ENSG00000172348	RCAN2	4.72017	2.57326		ENSG00000172348	RCAN2	4.46103	1.2865
ENSG00000115129	TP53I3	16.9217	22.0465		ENSG00000115129	TP53I3	19.2922	17.7527
ENSG00000204950	LRRC10B	3.3882	1.15547		ENSG00000204950	LRRC10B	3.75169	0.444348
ENSG00000158710	TAGLN2	9.09795	7.39822		ENSG00000158710	TAGLN2	9.55832	4.89686
ENSG00000175040	CHST2	0.983659	0.45696		ENSG00000175040	CHST2	0.976432	0.216339
ENSG00000279632	-	2.28086	7.28138		ENSG00000279632	-	2.59932	6.49051
ENSG00000103496	STX4	17.3953	20.1208		ENSG00000103496	STX4	19.8625	15.8695
ENSG00000228606	-	4.36888	12.676		ENSG00000228606	-	4.50604	10.1596
ENSG00000120738	EGR1	8.66438	11.973		ENSG00000120738	EGR1	5.41695	5.34807
ENSG00000202337	RNU6-8	9.94289	1.97019		ENSG00000202337	RNU6-8	10.2933	0
ENSG00000120664	SPART-AS1	2.50565	9.2637		ENSG00000120664	SPART-AS1	2.73084	7.97532
ENSG00000119523	ALG2	7.79366	8.78595		ENSG00000119523	ALG2	9.13109	7.08299
ENSG00000235204	-	1.09934	16.03		ENSG00000235204	-	1.63186	19.5989
ENSG00000286724	-	1.05581	2.18926		ENSG00000286724	-	1.40896	2.20731
ENSG00000174038	C9orf131	3.18373	14.8895		ENSG00000174038	C9orf131	2.61911	9.79817
ENSG00000140104	CLBA1	8.2477	13.0186		ENSG00000140104	CLBA1	9.53827	11.0106
ENSG00000231587	SNORD62B	16.2895	69.6663		ENSG00000231587	SNORD62B	13.7304	46.8062
ENSG00000102032	RENBP	10.7016	13.4191		ENSG00000102032	RENBP	11.0388	9.75493
ENSG00000102024	PLS3	29.9273	42.1711		ENSG00000102024	PLS3	32.7832	33.2257
ENSG00000168040	FADD	2.6316	1.17969		ENSG00000168040	FADD	3.1014	0.65283
ENSG00000270640	-	0.287322	2.84878		ENSG00000270640	-	0.280909	2.2823
ENSG00000218283	MORF4L1P1	5.01314	3.99517		ENSG00000218283	MORF4L1P1	5.29638	2.66031
ENSG00000154832	CXXC1	48.2908	46.871		ENSG00000154832	CXXC1	54.9895	35.6244
ENSG00000269091	-	1.27524	5.46189		ENSG00000269091	-	1.49137	5.0976
ENSG00000254093	PINX1	15.1873	18.3136		ENSG00000254093	PINX1	15.737	13.294
ENSG00000213261	EEF1B2P6	1.9694	0.764942		ENSG00000213261	EEF1B2P6	3.09326	0.499589
ENSG00000266651	-	8.54582	20.8036		ENSG00000266651	-	10.5893	19.8362
ENSG00000106397	PLOD3	35.6815	42.018		ENSG00000106397	PLOD3	38.8767	31.9566
ENSG00000221634	MIR1276	2.06853	31.3069		ENSG00000221634	MIR1276	2.04838	25.6056
ENSG00000180884	ZNF792	2.25247	2.09592		ENSG00000180884	ZNF792	2.46028	1.51482
ENSG00000148834	GSTO1	12.9206	11.8099		ENSG00000148834	GSTO1	12.996	7.82487
ENSG00000112186	CAP2	26.1103	29.7596		ENSG00000112186	CAP2	26.7507	21.1776
ENSG00000166153	DEPDC4	4.31185	13.462		ENSG00000166153	DEPDC4	5.31028	13.0214
ENSG00000161040	FBXL13	3.35007	9.99292		ENSG00000161040	FBXL13	4.66284	10.8913
ENSG00000268764	-	1.16438	7.06985		ENSG00000268764	-	1.17477	5.78341
ENSG00000276523	-	2.0466	6.01901		ENSG00000276523	-	2.03612	4.6853
ENSG00000061656	SPAG4	1.7875	6.19323		ENSG00000061656	SPAG4	2.43875	6.68438
ENSG00000179820	MYADM	64.6827	46.9736		ENSG00000179820	MYADM	67.1829	29.9986
ENSG00000087303	NID2	7.40724	13.935		ENSG00000087303	NID2	7.87247	11.1378
ENSG00000179163	FUCA1	2.33199	1.30554		ENSG00000179163	FUCA1	2.66573	0.819817
ENSG00000006534	ALDH3B1	3.11838	4.41499		ENSG00000006534	ALDH3B1	2.33578	2.39494
ENSG00000100526	CDKN3	16.3859	14.5643		ENSG00000100526	CDKN3	19.7161	11.5059
ENSG00000260806	PAPOLA-DT	1.34785	0.496067		ENSG00000260806	PAPOLA-DT	1.01323	0.148933
ENSG00000095380	NANS	8.44645	7.67422		ENSG00000095380	NANS	8.63579	5.18596
ENSG00000160766	GBAP1	5.8666	15.5249		ENSG00000160766	GBAP1	5.76545	11.8667
ENSG00000252973	RNU6-1028P	1.81185	3.53155		ENSG00000252973	RNU6-1028P	4.0833	6.01993
ENSG00000280828	-	2.00339	9.18958		ENSG00000280828	-	2.41087	8.89076
ENSG00000267278	MAP3K14-AS1	3.19136	9.88244		ENSG00000267278	MAP3K14-AS1	3.2345	7.88404
ENSG00000173262	SLC2A14	4.93628	4.36331		ENSG00000173262	SLC2A14	4.79202	2.78375
ENSG00000234500	-	3.22735	10.0883		ENSG00000234500	-	2.99527	7.37557
ENSG00000137563	GGH	23.8816	27.3935		ENSG00000137563	GGH	30.0182	24.0724
ENSG00000163520	FBLN2	14.6371	16.312		ENSG00000163520	FBLN2	16.067	12.4491
ENSG00000273619	-	3.1133	8.18226		ENSG00000273619	-	3.36258	6.87804
ENSG00000151948	GLT1D1	0.948859	1.38386		ENSG00000151948	GLT1D1	1.08685	1.15606
ENSG00000136379	ABHD17C	12.2787	9.5522		ENSG00000136379	ABHD17C	13.0835	6.45007
ENSG00000224973	LARGE-AS1	6.63669	54.7505		ENSG00000224973	LARGE-AS1	7.0492	47.7096
ENSG00000136149	RPL13AP25	1.32408	0.841187		ENSG00000136149	RPL13AP25	1.45695	0.544295
ENSG00000285676	-	1.60859	5.63083		ENSG00000285676	-	1.78386	4.96039
ENSG00000116962	NID1	5.11422	6.64548		ENSG00000116962	NID1	4.75652	4.43163
ENSG00000133169	BEX1	32.3843	14.0597		ENSG00000133169	BEX1	35.0303	7.17597
ENSG00000143845	ETNK2	21.2798	14.839		ENSG00000143845	ETNK2	24.6191	10.4925
ENSG00000155052	CNTNAP5	1.80402	2.50681		ENSG00000155052	CNTNAP5	1.55676	1.56973
ENSG00000129214	SHBG	3.76032	5.16645		ENSG00000129214	SHBG	4.90041	4.87899
ENSG00000259682	-	3.78407	24.1645		ENSG00000259682	-	5.10679	26.6013
ENSG00000105722	ERF	152.762	95.8884		ENSG00000105722	ERF	162.021	59.6813
ENSG00000259370	-	2.21653	12.5121		ENSG00000259370	-	2.14383	9.83318
ENSG00000072195	SPEG	13.9206	16.0718		ENSG00000072195	SPEG	12.3427	10.0203
ENSG00000231784	DBIL5P	2.59801	14.8465		ENSG00000231784	DBIL5P	2.9012	13.4835
ENSG00000173171	MTX1	11.468	16.4517		ENSG00000173171	MTX1	11.1329	11.6646
ENSG00000178947	SMIM10L2A	1.49545	1.00215		ENSG00000178947	SMIM10L2A	1.85259	0.749921
ENSG00000162729	IGSF8	20.6331	17.2743		ENSG00000162729	IGSF8	20.9714	11.4372
ENSG00000139926	FRMD6	20.6757	27.0474		ENSG00000139926	FRMD6	19.8766	18.7164
ENSG00000131981	LGALS3	9.58471	17.7276		ENSG00000131981	LGALS3	11.4181	15.9637
ENSG00000125787	GNRH2	1.85271	7.8041		ENSG00000125787	GNRH2	2.15824	7.3092
ENSG00000174514	MFSD4A	2.91135	9.35662		ENSG00000174514	MFSD4A	3.05334	7.77792
ENSG00000272986	-	1.49901	0.565933		ENSG00000272986	-	1.89146	0.302264
ENSG00000107968	MAP3K8	5.87759	11.731		ENSG00000107968	MAP3K8	6.37249	9.70162
ENSG00000164776	PHKG1	5.1118	15.6358		ENSG00000164776	PHKG1	5.40109	13.0589
ENSG00000134056	MRPS36	6.41201	3.92214		ENSG00000134056	MRPS36	7.57212	2.70674
ENSG00000167925	GHDC	7.68297	9.69545		ENSG00000167925	GHDC	7.62006	6.89778
ENSG00000070759	TESK2	0.848884	1.80823		ENSG00000070759	TESK2	0.922019	1.5093
ENSG00000123329	ARHGAP9	1.57845	1.32558		ENSG00000123329	ARHGAP9	1.20411	0.662261
ENSG00000130433	CACNG6	1.26516	0.413909		ENSG00000130433	CACNG6	1.16585	0.137729
ENSG00000017483	SLC38A5	0.862016	1.29315		ENSG00000017483	SLC38A5	0.96943	1.07256
ENSG00000163156	SCNM1	28.579	21.9147		ENSG00000163156	SCNM1	33.1865	16.2154
ENSG00000111057	KRT18	7.22159	8.02184		ENSG00000111057	KRT18	6.60853	5.1453
ENSG00000242861	-	2.3011	6.45287		ENSG00000242861	-	1.46031	3.22202
ENSG00000184867	ARMCX2	32.2576	36.9157		ENSG00000184867	ARMCX2	32.2106	26.0082
ENSG00000082781	ITGB5	18.0399	14.1551		ENSG00000082781	ITGB5	18.268	9.2205
ENSG00000106483	SFRP4	5.51143	10.3478		ENSG00000106483	SFRP4	5.91188	8.43259
ENSG00000273253	-	1.14302	2.05717		ENSG00000273253	-	1.559	2.12314
ENSG00000260519	-	0.774624	0.543296		ENSG00000260519	-	1.18652	0.516466
ENSG00000267508	ZNF285	2.63004	3.85501		ENSG00000267508	ZNF285	3.36433	3.6341
ENSG00000215788	TNFRSF25	6.56195	22.2761		ENSG00000215788	TNFRSF25	6.56914	17.7864
ENSG00000235545	-	2.41621	5.5295		ENSG00000235545	-	2.25813	4.00766
ENSG00000075223	SEMA3C	79.7928	144.149		ENSG00000075223	SEMA3C	80.998	110.88
ENSG00000237883	DGUOK-AS1	3.70305	8.36513		ENSG00000237883	DGUOK-AS1	4.17074	7.3033
ENSG00000287601	-	1.46134	3.22763		ENSG00000287601	-	1.94802	3.32869
ENSG00000158201	ABHD3	15.6668	26.2431		ENSG00000158201	ABHD3	17.6893	22.2712
ENSG00000055955	ITIH4	2.55857	5.42324		ENSG00000055955	ITIH4	2.82243	4.61313
ENSG00000280131	-	2.97691	34.326		ENSG00000280131	-	3.2542	31.1819
ENSG00000228544	CCDC183-AS1	1.24889	3.90419		ENSG00000228544	CCDC183-AS1	1.52966	3.80079
ENSG00000149929	HIRIP3	27.1776	27.7479		ENSG00000149929	HIRIP3	28.9103	20.4397
ENSG00000264070	DND1P1	2.24264	9.62436		ENSG00000264070	DND1P1	2.0068	6.96275
ENSG00000272342	LINC01115	1.68539	1.33436		ENSG00000272342	LINC01115	2.63901	1.35516
ENSG00000250635	CXXC5-AS1	0.873335	4.26511		ENSG00000250635	CXXC5-AS1	1.3195	5.24169
ENSG00000101146	RAE1	33.3405	40.6683		ENSG00000101146	RAE1	36.9399	32.3642
ENSG00000269386	RAB11B-AS1	9.72475	13.3184		ENSG00000269386	RAB11B-AS1	10.6195	10.6493
ENSG00000175445	LPL	26.0057	35.8624		ENSG00000175445	LPL	23.5744	23.8354
ENSG00000171132	PRKCE	49.4583	105.349		ENSG00000171132	PRKCE	54.3717	89.5193
ENSG00000108639	SYNGR2	11.2101	7.24854		ENSG00000108639	SYNGR2	11.3986	4.47098
ENSG00000226823	SUGT1P1	2.48801	5.31454		ENSG00000226823	SUGT1P1	4.13486	6.83025
ENSG00000233114	-	7.12182	43.3206		ENSG00000233114	-	8.62657	43.0541
ENSG00000131061	ZNF341	1.43879	1.87179		ENSG00000131061	ZNF341	1.60046	1.51559
ENSG00000261840	-	5.47297	8.40568		ENSG00000261840	-	5.86936	6.72529
ENSG00000165424	ZCCHC24	6.40717	4.6221		ENSG00000165424	ZCCHC24	6.45629	2.95137
ENSG00000242088	-	3.70607	16.6159		ENSG00000242088	-	3.04337	11.0835
ENSG00000088881	EBF4	6.74908	8.63609		ENSG00000088881	EBF4	7.37512	6.85926
ENSG00000125870	SNRPB2	33.3502	27.2921		ENSG00000125870	SNRPB2	40.057	21.6161
ENSG00000173418	NAA20	21.4835	19.2986		ENSG00000173418	NAA20	25.7746	15.655
ENSG00000121058	COIL	18.9145	20.3616		ENSG00000121058	COIL	21.8887	16.5979
ENSG00000135454	B4GALNT1	7.44147	9.58989		ENSG00000135454	B4GALNT1	8.05374	7.55461
ENSG00000214026	MRPL23	8.57257	4.29152		ENSG00000214026	MRPL23	9.29256	2.51718
ENSG00000155066	PROM2	6.03338	21.6304		ENSG00000155066	PROM2	5.96625	17.2109
ENSG00000105856	HBP1	29.3009	63.1046		ENSG00000105856	HBP1	31.4811	52.644
ENSG00000122873	CISD1	19.4408	13.1619		ENSG00000122873	CISD1	20.172	8.50106
ENSG00000141543	EIF4A3	109.102	123.437		ENSG00000141543	EIF4A3	121.559	98.0856
ENSG00000119673	ACOT2	1.42874	0.919666		ENSG00000119673	ACOT2	1.44508	0.568843
ENSG00000251050	RBX1P2	3.26085	3.89739		ENSG00000251050	RBX1P2	6.25469	5.38819
ENSG00000175482	POLD4	4.10574	11.3832		ENSG00000175482	POLD4	2.94859	6.48489
ENSG00000231134	TCF7L1-IT1	4.89479	25.4657		ENSG00000231134	TCF7L1-IT1	4.75529	20.2617
ENSG00000027847	B4GALT7	20.0031	27.8634		ENSG00000027847	B4GALT7	20.2715	20.8741
ENSG00000260625	-	1.26505	0.983125		ENSG00000260625	-	1.64337	0.834163
ENSG00000272758	WDR5B-DT	9.38636	36.7805		ENSG00000272758	WDR5B-DT	10.8576	34.4579
ENSG00000237457	LINC01351	1.95842	1.40517		ENSG00000237457	LINC01351	2.44596	1.11883
ENSG00000198984	MIR345	1.73566	1.20024		ENSG00000198984	MIR345	2.60228	1.13302
ENSG00000159423	ALDH4A1	9.11948	7.21405		ENSG00000159423	ALDH4A1	9.83936	5.1156
ENSG00000125122	LRRC29	3.91965	9.07054		ENSG00000125122	LRRC29	4.37842	7.93637
ENSG00000225921	NOL7	35.9883	27.8125		ENSG00000225921	NOL7	40.942	20.6631
ENSG00000173175	ADCY5	5.1701	6.38349		ENSG00000173175	ADCY5	6.15047	5.51561
ENSG00000168389	MFSD2A	9.63809	9.13682		ENSG00000168389	MFSD2A	11.1242	7.26915
ENSG00000287837	-	2.21708	7.16156		ENSG00000287837	-	2.49463	6.46326
ENSG00000133398	MED10	24.0144	19.3668		ENSG00000133398	MED10	27.3971	14.6157
ENSG00000143545	RAB13	8.11157	5.66558		ENSG00000143545	RAB13	8.7094	3.84779
ENSG00000105298	CACTIN	13.4682	12.3493		ENSG00000105298	CACTIN	13.2465	8.31219
ENSG00000184163	C1QTNF12	1.77579	3.50856		ENSG00000184163	C1QTNF12	2.04369	3.1204
ENSG00000229337	-	4.3613	7.59288		ENSG00000229337	-	5.29862	7.03512
ENSG00000137221	TJAP1	20.9406	33.5956		ENSG00000137221	TJAP1	22.939	27.7981
ENSG00000239523	MYLK-AS1	16.6904	44.1327		ENSG00000239523	MYLK-AS1	19.9137	41.7207
ENSG00000101825	MXRA5	1.19091	1.91029		ENSG00000101825	MXRA5	1.01656	1.23174
ENSG00000182771	GRID1	4.7418	8.03656		ENSG00000182771	GRID1	4.57154	5.8942
ENSG00000227929	SRGAP3-AS3	6.82404	37.3046		ENSG00000227929	SRGAP3-AS3	6.81479	30.626
ENSG00000183527	PSMG1	31.1699	29.7961		ENSG00000183527	PSMG1	42.8402	28.3509
ENSG00000161265	U2AF1L4	5.36651	8.15148		ENSG00000161265	U2AF1L4	4.70354	5.363
ENSG00000277182	-	0.666969	0.724491		ENSG00000277182	-	0.826643	0.638809
ENSG00000265653	MIR548AK	2.22412	7.39684		ENSG00000265653	MIR548AK	4.40888	11.7973
ENSG00000223764	LINC02593	3.57561	7.90312		ENSG00000223764	LINC02593	4.19024	7.24166
ENSG00000164972	C9orf24	1.1389	5.34662		ENSG00000164972	C9orf24	0.928659	3.56588
ENSG00000128045	RASL11B	1.6658	2.18434		ENSG00000128045	RASL11B	1.94347	1.87425
ENSG00000160606	TLCD1	4.67972	5.69551		ENSG00000160606	TLCD1	5.93888	5.25415
ENSG00000157110	RBPMS	29.7075	90.5038		ENSG00000157110	RBPMS	31.5249	76.9207
ENSG00000088727	KIF9	7.44887	15.3319		ENSG00000088727	KIF9	9.46748	15.1485
ENSG00000135439	AGAP2	1.99789	2.01542		ENSG00000135439	AGAP2	1.95735	1.38542
ENSG00000135473	PAN2	48.9144	116.877		ENSG00000135473	PAN2	53.8391	101.311
ENSG00000212232	SNORD17	63.7611	128.854		ENSG00000212232	SNORD17	75.6222	118.62
ENSG00000259736	CRTC3-AS1	3.5946	6.51935		ENSG00000259736	CRTC3-AS1	4.99504	6.9576
ENSG00000101457	DNTTIP1	33.1426	18.0881		ENSG00000101457	DNTTIP1	34.5551	10.8852
ENSG00000200579	Y_RNA	2.9261	15.8601		ENSG00000200579	Y_RNA	1.22278	5.45822
ENSG00000268006	PTOV1-AS1	3.0289	8.8496		ENSG00000268006	PTOV1-AS1	2.9569	6.91421
ENSG00000118298	CA14	14.2382	19.4591		ENSG00000118298	CA14	15.9071	16.1449
ENSG00000221514	SNORD111B	1.06309	3.49449		ENSG00000221514	SNORD111B	3.16456	8.38612
ENSG00000143258	USP21	28.7741	44.3782		ENSG00000143258	USP21	31.9727	37.2369
ENSG00000102901	CENPT	60.1162	123.308		ENSG00000102901	CENPT	61.3072	97.9703
ENSG00000224821	COL4A2-AS2	0.867691	5.00943		ENSG00000224821	COL4A2-AS2	1.00046	4.76965
ENSG00000275582	-	2.533	15.6918		ENSG00000275582	-	3.55232	18.2145
ENSG00000169991	IFFO2	28.9869	20.8213		ENSG00000169991	IFFO2	29.4264	13.6399
ENSG00000130958	SLC35D2	4.54113	5.87808		ENSG00000130958	SLC35D2	4.63165	4.4199
ENSG00000100983	GSS	34.475	29.3795		ENSG00000100983	GSS	39.13	22.6165
ENSG00000265948	-	2.96471	20.4386		ENSG00000265948	-	2.70543	15.4911
ENSG00000143575	HAX1	48.8591	26.1984		ENSG00000143575	HAX1	48.7524	15.0618
ENSG00000147255	IGSF1	2.45461	7.24718		ENSG00000147255	IGSF1	3.06427	7.25623
ENSG00000182718	ANXA2	63.7916	85.502		ENSG00000182718	ANXA2	66.9331	66.5499
ENSG00000004399	PLXND1	17.9822	15.0443		ENSG00000004399	PLXND1	16.127	9.11325
ENSG00000172602	RND1	4.06093	3.36377		ENSG00000172602	RND1	4.09943	2.28885
ENSG00000188163	FAM166A	0.970772	2.29214		ENSG00000188163	FAM166A	0.931601	1.73731
ENSG00000259083	-	1.58964	5.17081		ENSG00000259083	-	1.29015	3.3873
ENSG00000266802	-	3.9175	30.175		ENSG00000266802	-	4.98006	31.9673
ENSG00000204219	TCEA3	2.04826	7.20777		ENSG00000204219	TCEA3	2.22144	6.33719
ENSG00000254694	-	3.07179	7.3131		ENSG00000254694	-	3.77266	7.10211
ENSG00000115594	IL1R1	3.05641	4.33886		ENSG00000115594	IL1R1	3.07214	3.26747
ENSG00000160051	IQCC	5.0576	10.6553		ENSG00000160051	IQCC	5.76774	9.5186
ENSG00000153132	CLGN	7.74115	7.26528		ENSG00000153132	CLGN	9.65059	6.30879
ENSG00000242976	RN7SL177P	0.713762	2.34508		ENSG00000242976	RN7SL177P	0.423353	1.12449
ENSG00000077454	LRCH4	16.7055	26.2623		ENSG00000077454	LRCH4	19.5588	23.3602
ENSG00000183562	-	6.26055	29.5658		ENSG00000183562	-	7.47736	29.0356
ENSG00000142655	PEX14	38.7595	38.4657		ENSG00000142655	PEX14	43.0216	30.1272
ENSG00000070808	CAMK2A	1.38237	2.40347		ENSG00000070808	CAMK2A	1.29713	1.73462
ENSG00000269903	-	2.0458	9.62431		ENSG00000269903	-	1.47028	5.68832
ENSG00000258096	-	1.08513	1.4935		ENSG00000258096	-	1.21724	1.25206
ENSG00000139174	PRICKLE1	1.27268	3.034		ENSG00000139174	PRICKLE1	1.0892	2.05743
ENSG00000085117	CD82	21.8463	17.8847		ENSG00000085117	CD82	18.638	10.3001
ENSG00000126950	TMEM35A	8.74549	4.56087		ENSG00000126950	TMEM35A	11.284	3.37391
ENSG00000213199	ASIC3	2.88319	7.87982		ENSG00000213199	ASIC3	2.26845	4.96248
ENSG00000122735	DNAI1	6.01746	18.9756		ENSG00000122735	DNAI1	6.0578	15.4283
ENSG00000007402	CACNA2D2	3.0379	2.88247		ENSG00000007402	CACNA2D2	2.67255	1.77559
ENSG00000166682	TMPRSS5	3.20202	11.2846		ENSG00000166682	TMPRSS5	3.02063	8.65349
ENSG00000107438	PDLIM1	42.9591	25.0682		ENSG00000107438	PDLIM1	45.4187	16.0377
ENSG00000271709	-	2.45466	33.9808		ENSG00000271709	-	3.06829	35.858
ENSG00000157224	CLDN12	63.7958	44.0514		ENSG00000157224	CLDN12	66.3535	29.5274
ENSG00000196154	S100A4	3.41307	0.809542		ENSG00000196154	S100A4	3.5518	0.204344
ENSG00000123374	CDK2	47.9808	33.6815		ENSG00000123374	CDK2	56.0088	25.4784
ENSG00000006210	CX3CL1	2.81386	1.54104		ENSG00000006210	CX3CL1	2.8322	0.914891
ENSG00000014138	POLA2	12.2126	23.5299		ENSG00000014138	POLA2	13.1204	19.7089
ENSG00000226334	-	0.988869	3.88908		ENSG00000226334	-	1.63128	5.24837
ENSG00000261117	-	0.37103	0.633219		ENSG00000261117	-	0.941047	1.23685
ENSG00000171097	KYAT1	2.41412	9.58749		ENSG00000171097	KYAT1	2.64478	8.59925
ENSG00000275371	-	3.80374	8.99724		ENSG00000275371	-	3.70306	6.9555
ENSG00000229990	-	0.983912	4.46112		ENSG00000229990	-	1.28039	4.78001
ENSG00000158402	CDC25C	14.4807	27.7344		ENSG00000158402	CDC25C	16.7445	25.0075
ENSG00000242294	STAG3L5P	36.7116	107.709		ENSG00000242294	STAG3L5P	32.6701	77.2658
ENSG00000163040	CCDC74A	6.89134	9.69765		ENSG00000163040	CCDC74A	6.60687	6.99767
ENSG00000115657	ABCB6	2.25622	10.4988		ENSG00000115657	ABCB6	2.75902	10.5879
ENSG00000170175	CHRNB1	4.39965	3.30814		ENSG00000170175	CHRNB1	3.95034	1.97236
ENSG00000130402	ACTN4	141.59	168.798		ENSG00000130402	ACTN4	144.895	126.977
ENSG00000143367	TUFT1	7.63943	9.40058		ENSG00000143367	TUFT1	8.45987	7.69305
ENSG00000046604	DSG2	14.5291	20.5467		ENSG00000046604	DSG2	13.9911	14.9238
ENSG00000266235	MIR3176	2.83492	6.26312		ENSG00000266235	MIR3176	2.8336	4.95225
ENSG00000277020	-	0.388665	0.341968		ENSG00000277020	-	1.01215	0.616923
ENSG00000184986	TMEM121	1.25923	0.632563		ENSG00000184986	TMEM121	1.28715	0.368567
ENSG00000248103	-	33.2019	71.962		ENSG00000248103	-	31.8634	54.5694
ENSG00000261777	DDX19A-DT	0.836709	1.60654		ENSG00000261777	DDX19A-DT	1.21484	1.82325
ENSG00000178821	TMEM52	2.32925	0.869012		ENSG00000178821	TMEM52	2.43608	0.428856
ENSG00000143543	JTB	11.5029	6.29096		ENSG00000143543	JTB	13.7734	4.4754
ENSG00000049769	PPP1R3F	4.84816	4.55601		ENSG00000049769	PPP1R3F	4.76555	3.15226
ENSG00000221968	FADS3	15.9651	16.7601		ENSG00000221968	FADS3	16.0134	12.1035
ENSG00000138029	HADHB	50.4491	51.2482		ENSG00000138029	HADHB	55.7102	40.4984
ENSG00000275348	-	3.20919	18.6495		ENSG00000275348	-	3.18005	15.3778
ENSG00000199121	MIR26B	2.18834	3.63063		ENSG00000199121	MIR26B	1.12814	1.44203
ENSG00000201592	-	10.1492	10.846		ENSG00000201592	-	12.7047	9.813
ENSG00000281849	-	2.37384	4.021		ENSG00000281849	-	2.11147	2.76262
ENSG00000129932	DOHH	9.11261	5.12906		ENSG00000129932	DOHH	9.49687	3.22245
ENSG00000271335	CCNY-AS1	4.75615	9.34863		ENSG00000271335	CCNY-AS1	4.69028	7.23054
ENSG00000167107	ACSF2	36.7648	69.423		ENSG00000167107	ACSF2	36.5572	53.9539
ENSG00000151136	BTBD11	3.88299	4.17654		ENSG00000151136	BTBD11	3.9572	3.08498
ENSG00000170345	FOS	12.9163	28.2374		ENSG00000170345	FOS	9.12091	15.7976
ENSG00000100038	TOP3B	4.38887	11.7435		ENSG00000100038	TOP3B	5.30289	11.4122
ENSG00000126583	PRKCG	8.44104	15.5786		ENSG00000126583	PRKCG	8.20933	11.8233
ENSG00000072110	ACTN1	48.2643	68.8922		ENSG00000072110	ACTN1	48.1612	52.0939
ENSG00000085465	OVGP1	4.3126	11.8056		ENSG00000085465	OVGP1	5.30718	11.7068
ENSG00000197114	ZGPAT	4.50634	6.90414		ENSG00000197114	ZGPAT	3.77715	4.42687
ENSG00000167705	RILP	1.36418	1.58122		ENSG00000167705	RILP	1.49472	1.27451
ENSG00000221995	TIAF1	0.962155	3.33		ENSG00000221995	TIAF1	1.18507	3.35127
ENSG00000287002	-	2.75282	7.05429		ENSG00000287002	-	3.10249	6.38244
ENSG00000240305	-	1.06088	5.75679		ENSG00000240305	-	1.26913	5.73101
ENSG00000183196	CHST6	1.38994	1.19942		ENSG00000183196	CHST6	1.19418	0.715261
ENSG00000165264	NDUFB6	28.2219	16.1834		ENSG00000165264	NDUFB6	33.1112	11.6086
ENSG00000122386	ZNF205	9.07114	6.40632		ENSG00000122386	ZNF205	9.71641	4.51484
ENSG00000256746	MADD-AS1	3.255	15.9848		ENSG00000256746	MADD-AS1	3.427	13.9616
ENSG00000250479	CHCHD10	15.7743	8.10808		ENSG00000250479	CHCHD10	18.1338	5.43545
ENSG00000113583	C5orf15	82.8734	48.2075		ENSG00000113583	C5orf15	92.4655	33.1092
ENSG00000128342	LIF	2.95115	2.4061		ENSG00000128342	LIF	3.67486	2.05312
ENSG00000055211	GINM1	10.5241	13.504		ENSG00000055211	GINM1	11.9226	11.4508
ENSG00000214826	DDX12P	3.2589	9.25483		ENSG00000214826	DDX12P	3.96658	9.11241
ENSG00000130529	TRPM4	9.04836	14.7982		ENSG00000130529	TRPM4	9.11803	11.5173
ENSG00000174292	TNK1	8.56448	24.9545		ENSG00000174292	TNK1	7.61561	17.9815
ENSG00000125844	RRBP1	19.5389	36.1623		ENSG00000125844	RRBP1	17.5327	25.3927
ENSG00000175324	LSM1	6.93593	5.11397		ENSG00000175324	LSM1	9.01771	4.43954
ENSG00000103966	EHD4	2.02602	1.46274		ENSG00000103966	EHD4	1.88548	0.90358
ENSG00000196569	LAMA2	30.7585	74.2109		ENSG00000196569	LAMA2	31.9114	61.6419
ENSG00000131966	ACTR10	52.337	65.2518		ENSG00000131966	ACTR10	65.7393	61.1593
ENSG00000169972	PUSL1	10.5654	8.4864		ENSG00000169972	PUSL1	13.6615	7.50475
ENSG00000180964	TCEAL8	29.2428	14.205		ENSG00000180964	TCEAL8	35.0204	9.69002
ENSG00000138744	NAAA	6.41877	9.40503		ENSG00000138744	NAAA	6.53719	7.31214
ENSG00000265565	MIR3143	0.662339	1.47915		ENSG00000265565	MIR3143	2.00924	3.5744
ENSG00000203497	PDCD4-AS1	1.36542	1.44319		ENSG00000203497	PDCD4-AS1	1.31118	1.00705
ENSG00000078328	RBFOX1	4.20529	14.0951		ENSG00000078328	RBFOX1	4.45476	12.2116
ENSG00000111186	WNT5B	8.37622	16.7486		ENSG00000111186	WNT5B	8.64149	13.6455
ENSG00000117408	IPO13	94.11	84.4607		ENSG00000117408	IPO13	93.2923	58.9173
ENSG00000130758	MAP3K10	33.1914	33.283		ENSG00000130758	MAP3K10	34.9145	25.2121
ENSG00000162300	ZFPL1	4.16943	2.71303		ENSG00000162300	ZFPL1	5.00973	2.10169
ENSG00000162552	WNT4	7.30604	18.2123		ENSG00000162552	WNT4	7.63391	15.2958
ENSG00000102312	PORCN	6.31331	9.99571		ENSG00000102312	PORCN	6.89494	8.4239
ENSG00000105486	LIG1	183.664	208.753		ENSG00000105486	LIG1	192.349	161.131
ENSG00000211514	MIR454	5.9302	31.761		ENSG00000211514	MIR454	7.81816	34.9217
ENSG00000278963	-	3.05113	15.0368		ENSG00000278963	-	3.69038	15.1273
ENSG00000122359	ANXA11	8.6542	8.09675		ENSG00000122359	ANXA11	9.61138	6.39072
ENSG00000276744	-	2.07595	5.21621		ENSG00000276744	-	1.68555	3.40741
ENSG00000279900	-	4.80332	13.1909		ENSG00000279900	-	4.22131	9.39003
ENSG00000185129	PURA	25.2691	24.2762		ENSG00000185129	PURA	26.7478	18.4071
ENSG00000187653	TMSB4XP8	22.2877	11.4739		ENSG00000187653	TMSB4XP8	24.5165	7.46009
ENSG00000229833	PET100	22.529	21.5984		ENSG00000229833	PET100	29.0791	19.9714
ENSG00000156463	SH3RF2	2.2485	3.89791		ENSG00000156463	SH3RF2	2.07289	2.80706
ENSG00000213366	GSTM2	9.49913	23.2362		ENSG00000213366	GSTM2	10.817	21.2887
ENSG00000077238	IL4R	7.42191	8.77256		ENSG00000077238	IL4R	6.60362	5.80697
ENSG00000185000	DGAT1	21.5505	30.3474		ENSG00000185000	DGAT1	23.5769	25.3273
ENSG00000166793	YPEL4	32.726	105.085		ENSG00000166793	YPEL4	28.4055	74.6244
ENSG00000205325	-	6.49481	3.75223		ENSG00000205325	-	7.50653	2.69453
ENSG00000158301	GPRASP2	5.65676	8.10412		ENSG00000158301	GPRASP2	6.07778	6.6599
ENSG00000239382	ALKBH6	4.44978	9.62607		ENSG00000239382	ALKBH6	5.88885	10.16
ENSG00000184371	CSF1	34.2516	28.7855		ENSG00000184371	CSF1	31.8021	18.6266
ENSG00000134954	ETS1	4.56211	6.01238		ENSG00000134954	ETS1	3.41504	3.40543
ENSG00000168952	STXBP6	4.4059	3.43905		ENSG00000168952	STXBP6	4.46096	2.38308
ENSG00000071205	ARHGAP10	6.87919	15.7224		ENSG00000071205	ARHGAP10	6.97398	12.7695
ENSG00000255966	-	0.975623	1.80946		ENSG00000255966	-	0.803909	1.1737
ENSG00000262133	-	3.6454	37.4016		ENSG00000262133	-	3.20641	27.9059
ENSG00000189227	C15orf61	6.62888	6.23166		ENSG00000189227	C15orf61	7.70612	5.17764
ENSG00000169071	ROR2	13.4521	20.9246		ENSG00000169071	ROR2	11.8406	14.2357
ENSG00000204839	MROH6	2.02589	3.84631		ENSG00000204839	MROH6	2.04542	3.06438
ENSG00000186222	BLOC1S4	8.97481	4.19248		ENSG00000186222	BLOC1S4	11.3171	2.99346
ENSG00000150244	TRIM48	13.4315	7.51934		ENSG00000150244	TRIM48	16.6024	5.7181
ENSG00000285077	ARHGAP11B	7.37486	56.4853		ENSG00000285077	ARHGAP11B	8.86814	57.3286
ENSG00000107798	LIPA	52.4185	44.6059		ENSG00000107798	LIPA	57.6787	34.3784
ENSG00000137038	DMAC1	49.5864	26.0727		ENSG00000137038	DMAC1	56.3212	17.7855
ENSG00000160318	CLDND2	2.29397	2.28476		ENSG00000160318	CLDND2	2.43127	1.75421
ENSG00000176919	C8G	0.702484	2.66542		ENSG00000176919	C8G	0.960366	3.01091
ENSG00000183098	GPC6	13.6291	12.5097		ENSG00000183098	GPC6	13.9889	9.15774
ENSG00000235530	-	2.28446	7.54125		ENSG00000235530	-	2.25468	6.1142
ENSG00000200597	RNVU1-33	2.01049	17.7384		ENSG00000200597	RNVU1-33	2.02205	15.1233
ENSG00000115128	SF3B6	44.5421	25.5724		ENSG00000115128	SF3B6	55.4659	19.9031
ENSG00000260708	-	6.9121	3.24903		ENSG00000260708	-	7.4608	2.0073
ENSG00000081189	MEF2C	22.42	32.1838		ENSG00000081189	MEF2C	26.1682	28.8524
ENSG00000235655	H3P6	4.45477	1.41984		ENSG00000235655	H3P6	5.90601	0.818061
ENSG00000121152	NCAPH	34.5672	36.2725		ENSG00000121152	NCAPH	37.525	28.872
ENSG00000172977	KAT5	26.3123	26.3623		ENSG00000172977	KAT5	26.7168	19.4746
ENSG00000204370	SDHD	14.9822	13.3618		ENSG00000204370	SDHD	19.6406	12.4534
ENSG00000176973	FAM89B	6.43778	1.85553		ENSG00000176973	FAM89B	7.41535	0.836312
ENSG00000094914	AAAS	42.9215	39.6274		ENSG00000094914	AAAS	46.2269	30.5831
ENSG00000204227	RING1	30.5793	61.1344		ENSG00000204227	RING1	31.5862	50.2618
ENSG00000138650	PCDH10	1.68819	1.66789		ENSG00000138650	PCDH10	1.73546	1.24554
ENSG00000186665	C17orf58	6.57782	4.96426		ENSG00000186665	C17orf58	7.06446	3.64766
ENSG00000255561	FDXACB1	0.811053	0.582381		ENSG00000255561	FDXACB1	1.04718	0.507573
ENSG00000258584	FAM181A-AS1	2.98127	2.31513		ENSG00000258584	FAM181A-AS1	3.74883	2.0072
ENSG00000166192	SENP8	8.49111	21.543		ENSG00000166192	SENP8	8.64986	17.7985
ENSG00000244926	ALKBH3-AS1	1.38077	8.18022		ENSG00000244926	ALKBH3-AS1	1.57477	7.85242
ENSG00000136052	SLC41A2	6.09328	9.48885		ENSG00000136052	SLC41A2	7.58587	9.18623
ENSG00000167524	RSKR	23.4635	78.3559		ENSG00000167524	RSKR	24.7694	68.1617
ENSG00000205155	PSENEN	23.263	8.91624		ENSG00000205155	PSENEN	25.3338	4.96563
ENSG00000223478	-	0.861319	1.24401		ENSG00000223478	-	1.47939	1.6472
ENSG00000136997	MYC	2.67452	2.82332		ENSG00000136997	MYC	2.16996	1.68705
ENSG00000100078	PLA2G3	1.14303	0.801408		ENSG00000100078	PLA2G3	1.37034	0.645385
ENSG00000223949	ROR1-AS1	2.9864	20.351		ENSG00000223949	ROR1-AS1	2.67048	15.3758
ENSG00000163719	MTMR14	23.3545	19.341		ENSG00000163719	MTMR14	25.9432	15.0727
ENSG00000181274	FRAT2	1.00894	0.366683		ENSG00000181274	FRAT2	1.40356	0.251415
ENSG00000185100	ADSS1	4.12392	5.56106		ENSG00000185100	ADSS1	4.02292	4.14843
ENSG00000147383	NSDHL	18.823	13.3549		ENSG00000147383	NSDHL	19.058	9.12116
ENSG00000131370	SH3BP5	2.11824	2.28043		ENSG00000131370	SH3BP5	1.8725	1.49109
ENSG00000067057	PFKP	20.6498	32.5607		ENSG00000067057	PFKP	23.0906	28.3797
ENSG00000139370	SLC15A4	12.3735	22.1743		ENSG00000139370	SLC15A4	14.3978	20.3779
ENSG00000064545	TMEM161A	32.2971	38.5289		ENSG00000064545	TMEM161A	33.1513	29.7409
ENSG00000213965	NUDT19	2.1906	1.88797		ENSG00000213965	NUDT19	2.77053	1.69337
ENSG00000135842	NIBAN1	13.5136	18.5123		ENSG00000135842	NIBAN1	14.9475	15.7094
ENSG00000168476	REEP4	26.35	19.7148		ENSG00000168476	REEP4	25.6167	13.1404
ENSG00000165072	MAMDC2	2.15348	10.0203		ENSG00000165072	MAMDC2	2.39528	9.32356
ENSG00000132522	GPS2	2.77543	9.50084		ENSG00000132522	GPS2	2.82198	7.9836
ENSG00000200455	RNU6-1112P	2.5772	19.859		ENSG00000200455	RNU6-1112P	3.45344	22.5731
ENSG00000247092	SNHG10	7.04968	8.76455		ENSG00000247092	SNHG10	7.90676	7.44844
ENSG00000187626	ZKSCAN4	2.3932	2.7329		ENSG00000187626	ZKSCAN4	2.74174	2.34255
ENSG00000170142	UBE2E1	26.3993	30.7946		ENSG00000170142	UBE2E1	29.3531	25.7094
ENSG00000168701	TMEM208	19.1381	15.9996		ENSG00000168701	TMEM208	22.5309	13.2876
ENSG00000178695	KCTD12	5.91905	2.6713		ENSG00000178695	KCTD12	6.2181	1.59722
ENSG00000146072	TNFRSF21	7.9123	4.87562		ENSG00000146072	TNFRSF21	7.85278	3.13988
ENSG00000272100	-	0.435026	2.45745		ENSG00000272100	-	0.541152	2.57574
ENSG00000207233	SNORA37	3.60754	15.963		ENSG00000207233	SNORA37	4.9207	18.2085
ENSG00000145779	TNFAIP8	6.71535	8.2513		ENSG00000145779	TNFAIP8	7.27122	6.77143
ENSG00000132541	RIDA	13.9342	8.78806		ENSG00000132541	RIDA	15.0545	6.21865
ENSG00000116729	WLS	233.608	233.053		ENSG00000116729	WLS	246.38	180.221
ENSG00000141519	CCDC40	32.3442	84.4021		ENSG00000141519	CCDC40	33.9355	72.253
ENSG00000092969	TGFB2	29.3717	44.1633		ENSG00000092969	TGFB2	29.5657	34.6043
ENSG00000184381	PLA2G6	8.88621	10.4077		ENSG00000184381	PLA2G6	9.41389	8.30579
ENSG00000178226	PRSS36	1.25012	0.507258		ENSG00000178226	PRSS36	1.31467	0.287596
ENSG00000170619	COMMD5	12.5936	13.1807		ENSG00000170619	COMMD5	12.5042	9.6831
ENSG00000118292	C1orf54	17.4434	13.4184		ENSG00000118292	C1orf54	20.5873	10.993
ENSG00000035862	TIMP2	21.1417	12.6338		ENSG00000035862	TIMP2	20.7407	7.99269
ENSG00000131408	NR1H2	18.4893	13.931		ENSG00000131408	NR1H2	18.7321	9.75153
ENSG00000105612	DNASE2	15.1137	8.14656		ENSG00000105612	DNASE2	17.2761	5.78151
ENSG00000224114	-	42.2777	19.3156		ENSG00000224114	-	51.9312	13.681
ENSG00000103888	CEMIP	2.17526	10.1058		ENSG00000103888	CEMIP	1.89426	7.3811
ENSG00000177045	SIX5	7.30346	5.05032		ENSG00000177045	SIX5	7.4568	3.48312
ENSG00000071282	LMCD1	8.2626	10.2376		ENSG00000071282	LMCD1	7.25083	6.83286
ENSG00000224046	-	1.99692	0.822406		ENSG00000224046	-	2.59656	0.583637
ENSG00000269019	HOMER3-AS1	2.21383	4.58467		ENSG00000269019	HOMER3-AS1	2.21814	3.69125
ENSG00000186340	THBS2	4.94428	6.64363		ENSG00000186340	THBS2	5.53931	5.72354
ENSG00000140694	PARN	14.7231	32.454		ENSG00000140694	PARN	16.3343	29.0785
ENSG00000197102	DYNC1H1	283.124	456.289		ENSG00000197102	DYNC1H1	279.444	353.839
ENSG00000066827	ZFAT	3.38858	5.88748		ENSG00000066827	ZFAT	4.3973	6.04932
ENSG00000273768	RNVU1-29	15.8799	5.98011		ENSG00000273768	RNVU1-29	20.9645	4.08129
ENSG00000260563	-	1.66648	2.53109		ENSG00000260563	-	2.13564	2.53353
ENSG00000129518	EAPP	15.4913	11.7522		ENSG00000129518	EAPP	18.9173	9.96697
ENSG00000132661	NXT1	12.0336	4.38578		ENSG00000132661	NXT1	13.6503	2.52102
ENSG00000107949	BCCIP	39.9936	39.5164		ENSG00000107949	BCCIP	44.0422	31.9841
ENSG00000105245	NUMBL	44.3097	43.8235		ENSG00000105245	NUMBL	45.3766	32.9994
ENSG00000288079	-	11.8259	48.5716		ENSG00000288079	-	10.6102	36.4543
ENSG00000204536	CCHCR1	63.5181	105.718		ENSG00000204536	CCHCR1	61.1977	80.4315
ENSG00000145721	LIX1	16.975	10.3346		ENSG00000145721	LIX1	18.0693	7.18989
ENSG00000263499	-	2.50244	13.5592		ENSG00000263499	-	2.52461	11.5561
ENSG00000050405	LIMA1	29.5625	43.9321		ENSG00000050405	LIMA1	28.7393	33.3472
ENSG00000133983	COX16	6.67701	8.75213		ENSG00000133983	COX16	7.42095	7.48345
ENSG00000244671	RN7SL280P	3.85554	8.78375		ENSG00000244671	RN7SL280P	2.93875	5.43545
ENSG00000135451	TROAP	63.0369	86.3597		ENSG00000135451	TROAP	63.394	67.206
ENSG00000100299	ARSA	9.19941	18.1572		ENSG00000100299	ARSA	9.17669	14.5446
ENSG00000237954	-	1.90461	1.1661		ENSG00000237954	-	2.37279	0.952719
ENSG00000125520	SLC2A4RG	87.4369	58.1487		ENSG00000125520	SLC2A4RG	93.7246	41.9332
ENSG00000261556	SMG1P7	4.23238	12.5202		ENSG00000261556	SMG1P7	5.01329	12.2369
ENSG00000260025	CRIM1-DT	3.73533	1.33981		ENSG00000260025	CRIM1-DT	3.35002	0.606755
ENSG00000260577	-	1.08569	1.19793		ENSG00000260577	-	1.36457	1.13058
ENSG00000175279	CENPS	2.62042	5.69054		ENSG00000175279	CENPS	2.60989	4.58632
ENSG00000181458	TMEM45A	9.93092	7.68526		ENSG00000181458	TMEM45A	12.0101	6.5113
ENSG00000178127	NDUFV2	13.9375	41.8133		ENSG00000178127	NDUFV2	16.1337	39.9839
ENSG00000145335	SNCA	3.83948	7.4695		ENSG00000145335	SNCA	3.95475	6.17493
ENSG00000135919	SERPINE2	16.5857	12.2356		ENSG00000135919	SERPINE2	19.2386	9.84112
ENSG00000164919	COX6C	119.484	59.7695		ENSG00000164919	COX6C	134.803	41.1092
ENSG00000166710	B2M	114.922	83.7888		ENSG00000166710	B2M	132.86	66.9734
ENSG00000249859	PVT1	78.8934	398.832		ENSG00000249859	PVT1	80.5568	343.808
ENSG00000139329	LUM	11.6857	21.7608		ENSG00000139329	LUM	11.1764	16.6617
ENSG00000165752	STK32C	9.21255	9.02743		ENSG00000165752	STK32C	11.1312	8.05123
ENSG00000198680	TUSC1	1.14269	0.348784		ENSG00000198680	TUSC1	1.11992	0.152566
ENSG00000023697	DERA	27.2011	28.8393		ENSG00000023697	DERA	32.2802	25.6157
ENSG00000135211	TMEM60	17.6277	9.29108		ENSG00000135211	TMEM60	19.3839	6.38551
ENSG00000108840	HDAC5	32.9791	42.43		ENSG00000108840	HDAC5	34.9401	34.6127
ENSG00000153814	JAZF1	11.8435	17.6099		ENSG00000153814	JAZF1	10.2951	11.994
ENSG00000115756	HPCAL1	9.25321	8.09783		ENSG00000115756	HPCAL1	9.55557	6.04374
ENSG00000231327	LINC01816	1.72834	1.41454		ENSG00000231327	LINC01816	2.31701	1.35124
ENSG00000176383	B3GNT4	1.22091	4.28464		ENSG00000176383	B3GNT4	1.1417	3.34128
ENSG00000185222	TCEAL9	23.7918	19.2155		ENSG00000185222	TCEAL9	27.8795	16.0035
ENSG00000171790	SLFNL1	2.39672	9.49469		ENSG00000171790	SLFNL1	2.4342	8.08293
ENSG00000136161	RCBTB2	4.30295	5.83953		ENSG00000136161	RCBTB2	4.53443	4.77326
ENSG00000206503	HLA-A	6.06327	6.54732		ENSG00000206503	HLA-A	6.01657	4.88306
ENSG00000279891	FLJ42393	2.24374	15.8683		ENSG00000279891	FLJ42393	1.99489	12.0319
ENSG00000171497	PPID	22.6564	24.252		ENSG00000171497	PPID	23.8202	19.1447
ENSG00000167136	ENDOG	3.00197	1.08334		ENSG00000167136	ENDOG	3.14963	0.584569
ENSG00000161638	ITGA5	42.9392	44.6776		ENSG00000161638	ITGA5	42.0682	32.7183
ENSG00000170549	IRX1	15.324	11.3212		ENSG00000170549	IRX1	15.9834	8.23196
ENSG00000099256	PRTFDC1	3.99335	3.29447		ENSG00000099256	PRTFDC1	4.55694	2.69016
ENSG00000130203	APOE	22.397	28.4005		ENSG00000130203	APOE	20.5619	20.0783
ENSG00000171004	HS6ST2	16.6823	14.4204		ENSG00000171004	HS6ST2	18.1899	11.3666
ENSG00000104907	TRMT1	76.5128	89.4505		ENSG00000104907	TRMT1	85.4198	76.0975
ENSG00000151468	CCDC3	3.13348	1.4941		ENSG00000151468	CCDC3	2.6248	0.754741
ENSG00000068028	RASSF1	10.7158	8.81668		ENSG00000068028	RASSF1	10.8461	6.39022
ENSG00000198832	SELENOM	9.45633	4.34185		ENSG00000198832	SELENOM	8.90427	2.42386
ENSG00000187049	TMEM216	13.3323	10.6967		ENSG00000187049	TMEM216	14.4389	8.25151
ENSG00000005194	CIAPIN1	83.0393	59.0985		ENSG00000005194	CIAPIN1	88.8489	43.7584
ENSG00000103274	NUBP1	15.5463	10.338		ENSG00000103274	NUBP1	15.9689	7.2192
ENSG00000118507	AKAP7	6.00274	4.92567		ENSG00000118507	AKAP7	8.23706	4.84238
ENSG00000235016	SEMA3F-AS1	2.32968	11.8022		ENSG00000235016	SEMA3F-AS1	2.35564	10.1075
ENSG00000185022	MAFF	1.91607	3.42459		ENSG00000185022	MAFF	1.82947	2.61821
ENSG00000272148	-	3.18928	8.612		ENSG00000272148	-	3.54974	7.90724
ENSG00000002587	HS3ST1	10.1101	27.8943		ENSG00000002587	HS3ST1	10.2795	23.4262
ENSG00000260949	-	1.4972	4.75221		ENSG00000260949	-	1.53456	4.05294
ENSG00000251129	LINC02506	4.12726	6.5467		ENSG00000251129	LINC02506	4.26814	5.36082
ENSG00000257365	FNTB	19.5587	32.5872		ENSG00000257365	FNTB	19.2633	25.5383
ENSG00000178971	CTC1	39.9175	94.8749		ENSG00000178971	CTC1	41.9339	81.5904
ENSG00000099840	IZUMO4	2.11073	6.37028		ENSG00000099840	IZUMO4	2.78789	6.98426
ENSG00000198860	TSEN15	24.393	20.4354		ENSG00000198860	TSEN15	25.9709	15.6671
ENSG00000197324	LRP10	35.2645	20.1456		ENSG00000197324	LRP10	32.0469	11.8843
ENSG00000122547	EEPD1	15.5516	17.6313		ENSG00000122547	EEPD1	15.0276	12.9507
ENSG00000127080	IPPK	4.36211	8.38917		ENSG00000127080	IPPK	4.73104	7.33681
ENSG00000100116	GCAT	52.7208	28.3145		ENSG00000100116	GCAT	55.5819	18.9727
ENSG00000163359	COL6A3	60.3237	121.259		ENSG00000163359	COL6A3	51.6299	84.0187
ENSG00000204335	SP5	6.93411	3.00881		ENSG00000204335	SP5	8.47151	2.13265
ENSG00000001497	LAS1L	18.4532	35.1408		ENSG00000001497	LAS1L	19.4316	29.8357
ENSG00000272654	-	1.56165	2.11581		ENSG00000272654	-	1.86236	1.96641
ENSG00000234160	-	7.4849	9.32948		ENSG00000234160	-	8.83078	8.4903
ENSG00000261338	-	0.874402	1.69245		ENSG00000261338	-	1.08192	1.69137
ENSG00000196497	IPO4	3.32162	5.27365		ENSG00000196497	IPO4	4.0611	5.11535
ENSG00000135424	ITGA7	25.3573	40.4735		ENSG00000135424	ITGA7	25.7865	32.6739
ENSG00000108679	LGALS3BP	19.1945	24.2183		ENSG00000108679	LGALS3BP	18.3511	17.8972
ENSG00000108448	TRIM16L	10.012	7.81425		ENSG00000108448	TRIM16L	9.40334	5.21919
ENSG00000154654	NCAM2	10.1678	16.5076		ENSG00000154654	NCAM2	10.5538	13.6293
ENSG00000200847	Y_RNA	1.24289	5.96071		ENSG00000200847	Y_RNA	0.815187	3.31158
ENSG00000124574	ABCC10	51.6226	102.135		ENSG00000124574	ABCC10	52.2164	83.6437
ENSG00000231550	PTCHD3P2	4.05498	13.1172		ENSG00000231550	PTCHD3P2	3.43613	9.27537
ENSG00000110104	CCDC86	10.3222	6.612		ENSG00000110104	CCDC86	8.9736	3.88758
ENSG00000228222	-	2.31313	3.95788		ENSG00000228222	-	2.12203	2.90428
ENSG00000240449	REPIN1-AS1	4.63331	2.51513		ENSG00000240449	REPIN1-AS1	5.58233	1.94326
ENSG00000184271	POU6F1	16.2976	20.0167		ENSG00000184271	POU6F1	14.9651	14.1715
ENSG00000102096	PIM2	11.7456	11.8835		ENSG00000102096	PIM2	13.9013	10.5366
ENSG00000120708	TGFBI	1.89823	1.47142		ENSG00000120708	TGFBI	1.56535	0.862928
ENSG00000255198	SNHG9	11.1981	4.4026		ENSG00000255198	SNHG9	11.0259	2.39817
ENSG00000104973	MED25	41.3973	49.4727		ENSG00000104973	MED25	44.0029	40.4094
ENSG00000001036	FUCA2	33.6371	29.889		ENSG00000001036	FUCA2	38.928	25.3292
ENSG00000130635	COL5A1	106.787	192.492		ENSG00000130635	COL5A1	103.478	150.016
ENSG00000269947	-	6.62816	6.08774		ENSG00000269947	-	7.12189	4.82142
ENSG00000137843	PAK6	0.780648	0.468522		ENSG00000137843	PAK6	1.20206	0.479634
ENSG00000177511	ST8SIA3	30.1264	31.7187		ENSG00000177511	ST8SIA3	34.5416	27.4548
ENSG00000272172	-	2.85677	1.36321		ENSG00000272172	-	3.43915	1.00282
ENSG00000204954	C12orf73	18.934	25.0237		ENSG00000204954	C12orf73	25.179	25.9385
ENSG00000227081	-	3.81986	1.28798		ENSG00000227081	-	5.17808	0.87698
ENSG00000184967	NOC4L	19.692	13.4544		ENSG00000184967	NOC4L	23.093	10.9
ENSG00000109472	CPE	163.855	101.023		ENSG00000109472	CPE	172.035	71.1688
ENSG00000167004	PDIA3	226.034	212.643		ENSG00000167004	PDIA3	231.963	161.736
ENSG00000165637	VDAC2	66.3253	48.7103		ENSG00000165637	VDAC2	80.6501	41.7374
ENSG00000106236	NPTX2	9.34647	5.96696		ENSG00000106236	NPTX2	11.0272	4.78124
ENSG00000235410	-	3.45504	28.4504		ENSG00000235410	-	3.23991	22.941
ENSG00000090975	PITPNM2	13.8993	22.2282		ENSG00000090975	PITPNM2	14.5131	18.4978
ENSG00000104872	PIH1D1	42.1483	33.3716		ENSG00000104872	PIH1D1	46.5674	26.4548
ENSG00000177628	GBA	25.3255	20.8135		ENSG00000177628	GBA	25.5033	15.1659
ENSG00000170037	CNTROB	94.7392	111.389		ENSG00000170037	CNTROB	90.0444	81.4427
ENSG00000105327	BBC3	13.038	7.85854		ENSG00000105327	BBC3	13.3584	5.38296
ENSG00000135845	PIGC	28.746	27.6449		ENSG00000135845	PIGC	33.9471	24.3489
ENSG00000149761	NUDT22	11.0885	12.0231		ENSG00000149761	NUDT22	10.7038	8.8277
ENSG00000109099	PMP22	9.35843	7.02876		ENSG00000109099	PMP22	8.35706	4.45453
ENSG00000142669	SH3BGRL3	43.0775	16.3811		ENSG00000142669	SH3BGRL3	43.814	9.13171
ENSG00000124216	SNAI1	1.07291	1.15578		ENSG00000124216	SNAI1	0.720216	0.589769
ENSG00000206654	RNU6-608P	2.43798	39.4094		ENSG00000206654	RNU6-608P	2.45215	34.4046
ENSG00000237594	-	3.04347	3.90081		ENSG00000237594	-	2.32347	2.3191
ENSG00000168546	GFRA2	28.7345	35.7443		ENSG00000168546	GFRA2	29.5271	28.496
ENSG00000139890	REM2	8.81273	7.81821		ENSG00000139890	REM2	9.1455	5.96888
ENSG00000187391	MAGI2	12.3636	41.629		ENSG00000187391	MAGI2	14.0778	39.7641
ENSG00000101335	MYL9	9.09658	8.1561		ENSG00000101335	MYL9	8.78694	5.80881
ENSG00000241411	-	2.21507	0.77713		ENSG00000241411	-	1.94901	0.356874
ENSG00000145423	SFRP2	48.0431	25.4076		ENSG00000145423	SFRP2	48.2544	16.3608
ENSG00000166289	PLEKHF1	1.73525	1.15902		ENSG00000166289	PLEKHF1	2.35391	1.08499
ENSG00000284634	-	1.74136	7.8822		ENSG00000284634	-	1.83343	7.04147
ENSG00000158270	COLEC12	11.401	14.3542		ENSG00000158270	COLEC12	10.8719	10.6407
ENSG00000225037	EIF1AX-AS1	2.27943	7.36731		ENSG00000225037	EIF1AX-AS1	2.94814	7.9806
ENSG00000134970	TMED7	86.0173	44.2096		ENSG00000134970	TMED7	103.413	33.7344
ENSG00000179943	FIZ1	54.1416	32.5686		ENSG00000179943	FIZ1	60.5874	24.4194
ENSG00000249609	-	4.60772	15.5086		ENSG00000249609	-	4.08604	11.5419
ENSG00000169689	CENPX	37.5327	21.5145		ENSG00000169689	CENPX	42.103	15.9274
ENSG00000254656	RTL1	0.622189	0.390533		ENSG00000254656	RTL1	0.874532	0.372566
ENSG00000078814	MYH7B	7.48296	37.4603		ENSG00000078814	MYH7B	8.4245	35.9092
ENSG00000207169	RNU6-24P	0.404861	3.71199		ENSG00000207169	RNU6-24P	0.794466	6.28455
ENSG00000110786	PTPN5	1.41803	1.31675		ENSG00000110786	PTPN5	1.44075	0.994163
ENSG00000120910	PPP3CC	9.48011	17.1673		ENSG00000120910	PPP3CC	10.6547	15.5946
ENSG00000023839	ABCC2	5.1988	13.8107		ENSG00000023839	ABCC2	5.74591	12.6699
ENSG00000124257	NEURL2	1.71493	2.08506		ENSG00000124257	NEURL2	1.40788	1.32667
ENSG00000069399	BCL3	9.73761	5.15541		ENSG00000069399	BCL3	9.24156	3.14845
ENSG00000199150	MIRLET7G	2.02494	14.7669		ENSG00000199150	MIRLET7G	2.96961	18.6173
ENSG00000171951	SCG2	9.70407	7.54214		ENSG00000171951	SCG2	11.2259	6.26335
ENSG00000143248	RGS5	42.3161	47.3691		ENSG00000143248	RGS5	40.2198	34.507
ENSG00000287355	-	2.49104	6.87374		ENSG00000287355	-	2.82069	6.47616
ENSG00000122861	PLAU	6.53411	6.89667		ENSG00000122861	PLAU	6.50612	5.21907
ENSG00000138794	CASP6	14.3307	16.8275		ENSG00000138794	CASP6	15.6518	14.1874
ENSG00000135452	TSPAN31	32.3037	58.583		ENSG00000135452	TSPAN31	34.158	50.1164
ENSG00000185033	SEMA4B	108.088	100.522		ENSG00000185033	SEMA4B	112.825	78.1458
ENSG00000068400	GRIPAP1	71.8373	124.429		ENSG00000068400	GRIPAP1	69.8929	97.5984
ENSG00000104332	SFRP1	9.97538	6.16358		ENSG00000104332	SFRP1	10.054	4.21389
ENSG00000267871	ZNF460-AS1	3.2383	7.4786		ENSG00000267871	ZNF460-AS1	4.50846	8.57943
ENSG00000198925	ATG9A	35.2775	27.3135		ENSG00000198925	ATG9A	38.2621	21.2875
ENSG00000129038	LOXL1	9.00636	4.64201		ENSG00000129038	LOXL1	7.95465	2.62049
ENSG00000167553	TUBA1C	73.5455	48.5176		ENSG00000167553	TUBA1C	75.6654	34.5052
ENSG00000158805	ZNF276	7.59882	20.1969		ENSG00000158805	ZNF276	8.56525	18.9221
ENSG00000126947	ARMCX1	9.28893	7.36921		ENSG00000126947	ARMCX1	8.99002	5.15517
ENSG00000163634	THOC7	32.3426	19.5732		ENSG00000163634	THOC7	38.4062	15.6856
ENSG00000287191	-	1.96702	10.4113		ENSG00000287191	-	1.86889	8.45063
ENSG00000228824	MIR4500HG	2.38976	6.73663		ENSG00000228824	MIR4500HG	2.93597	6.90245
ENSG00000159882	ZNF230	2.65388	2.58264		ENSG00000159882	ZNF230	2.97694	2.17754
ENSG00000134755	DSC2	3.37834	3.16559		ENSG00000134755	DSC2	3.52545	2.46845
ENSG00000101361	NOP56	162.257	232.906		ENSG00000101361	NOP56	167.445	190.526
ENSG00000182916	TCEAL7	5.60106	2.26602		ENSG00000182916	TCEAL7	8.20705	1.91347
ENSG00000162772	ATF3	38.2882	23.1937		ENSG00000162772	ATF3	44.8319	18.3725
ENSG00000277531	PNMA8C	0.742536	0.782906		ENSG00000277531	PNMA8C	0.720889	0.579437
ENSG00000114388	NPRL2	11.5078	20.2092		ENSG00000114388	NPRL2	12.0919	17.1741
ENSG00000091073	DTX2	17.137	18.8014		ENSG00000091073	DTX2	17.6166	14.8271
ENSG00000140848	CPNE2	23.9426	21.6235		ENSG00000140848	CPNE2	24.8147	16.6592
ENSG00000213906	LTB4R2	2.09041	5.92614		ENSG00000213906	LTB4R2	2.23668	5.2962
ENSG00000153093	ACOXL	2.03707	1.71742		ENSG00000153093	ACOXL	1.07473	0.664887
ENSG00000100288	CHKB	1.32139	4.13683		ENSG00000100288	CHKB	1.56658	4.11668
ENSG00000163900	TMEM41A	26.7694	44.9811		ENSG00000163900	TMEM41A	29.2634	39.6265
ENSG00000110446	SLC15A3	3.32426	4.64851		ENSG00000110446	SLC15A3	3.44801	3.81533
ENSG00000099949	LZTR1	14.9382	34.6931		ENSG00000099949	LZTR1	16.6949	32.0243
ENSG00000186594	MIR22HG	11.8287	18.5615		ENSG00000186594	MIR22HG	12.6479	15.8982
ENSG00000164465	DCBLD1	21.1249	23.3782		ENSG00000164465	DCBLD1	27.3275	23.2512
ENSG00000101294	HM13	130.591	149.07		ENSG00000101294	HM13	149.552	131.83
ENSG00000163795	ZNF513	18.8176	17.5022		ENSG00000163795	ZNF513	21.1518	14.7198
ENSG00000162396	PARS2	4.1221	2.73233		ENSG00000162396	PARS2	4.11328	1.89706
ENSG00000165506	DNAAF2	9.72824	8.50466		ENSG00000165506	DNAAF2	10.97	7.09828
ENSG00000184508	HDDC3	4.89413	4.26032		ENSG00000184508	HDDC3	5.902	3.79978
ENSG00000150867	PIP4K2A	76.9007	48.4342		ENSG00000150867	PIP4K2A	81.9699	35.4376
ENSG00000166262	FAM227B	10.952	26.7834		ENSG00000166262	FAM227B	14.232	28.8627
ENSG00000111671	SPSB2	8.62758	16.0939		ENSG00000111671	SPSB2	10.2998	15.6371
ENSG00000082146	STRADB	42.8382	29.4314		ENSG00000082146	STRADB	50.4188	24.3379
ENSG00000125434	SLC25A35	1.75262	2.15692		ENSG00000125434	SLC25A35	1.62598	1.56186
ENSG00000153250	RBMS1	14.9286	20.9263		ENSG00000153250	RBMS1	15.9703	17.7431
ENSG00000167549	CORO6	2.44128	6.63051		ENSG00000167549	CORO6	2.57147	5.82733
ENSG00000182165	TP53TG1	8.68415	6.13938		ENSG00000182165	TP53TG1	9.79738	4.90203
ENSG00000164002	EXO5	1.72479	3.8888		ENSG00000164002	EXO5	1.80225	3.35349
ENSG00000171792	RHNO1	42.7832	23.8288		ENSG00000171792	RHNO1	46.5318	17.1492
ENSG00000103042	SLC38A7	78.3605	68.962		ENSG00000103042	SLC38A7	81.8238	53.408
ENSG00000160284	SPATC1L	4.93091	3.2121		ENSG00000160284	SPATC1L	4.69627	2.12189
ENSG00000149596	JPH2	1.21841	1.35619		ENSG00000149596	JPH2	1.27793	1.09622
ENSG00000185215	TNFAIP2	1.49165	1.5986		ENSG00000185215	TNFAIP2	2.04753	1.68222
ENSG00000241170	-	2.6863	19.1081		ENSG00000241170	-	2.39515	14.6911
ENSG00000163017	ACTG2	8.66903	9.94844		ENSG00000163017	ACTG2	7.7378	6.87451
ENSG00000102886	GDPD3	20.3099	34.8554		ENSG00000102886	GDPD3	22.3813	31.0805
ENSG00000259202	-	2.50572	26.9532		ENSG00000259202	-	2.35707	22.0132
ENSG00000134153	EMC7	30.5671	20.4711		ENSG00000134153	EMC7	36.4953	17.0997
ENSG00000184903	IMMP2L	5.92338	15.8474		ENSG00000184903	IMMP2L	6.3381	14.161
ENSG00000100522	GNPNAT1	16.6626	12.1481		ENSG00000100522	GNPNAT1	20.7187	10.8061
ENSG00000152229	PSTPIP2	12.95	14.7599		ENSG00000152229	PSTPIP2	14.4059	12.7201
ENSG00000135736	CCDC102A	6.18314	3.28229		ENSG00000135736	CCDC102A	6.02912	2.09301
ENSG00000166173	LARP6	30.2386	15.9194		ENSG00000166173	LARP6	30.3543	10.4228
ENSG00000137414	FAM8A1	8.20898	5.07707		ENSG00000137414	FAM8A1	8.24407	3.4993
ENSG00000250251	PKD1P6	9.78763	18.9557		ENSG00000250251	PKD1P6	11.059	17.5261
ENSG00000287623	-	4.02841	18.7896		ENSG00000287623	-	5.22348	20.8213
ENSG00000183011	NAA38	48.3111	24.0358		ENSG00000183011	NAA38	54.6823	17.403
ENSG00000154723	ATP5PF	51.341	25.386		ENSG00000154723	ATP5PF	70.5309	22.2607
ENSG00000230629	RPS23P8	7.58584	2.19884		ENSG00000230629	RPS23P8	7.47602	1.01414
ENSG00000142627	EPHA2	136.934	87.9026		ENSG00000142627	EPHA2	139.696	62.2579
ENSG00000173530	TNFRSF10D	2.89659	3.05955		ENSG00000173530	TNFRSF10D	2.80882	2.27654
ENSG00000154719	MRPL39	14.7932	19.62		ENSG00000154719	MRPL39	17.6748	18.5288
ENSG00000163512	AZI2	16.3225	20.8281		ENSG00000163512	AZI2	19.925	20.0101
ENSG00000183283	DAZAP2	162.672	81.2271		ENSG00000183283	DAZAP2	179.65	57.5589
ENSG00000008118	CAMK1G	2.32011	1.09781		ENSG00000008118	CAMK1G	2.30058	0.684494
ENSG00000152377	SPOCK1	131.403	90.0283		ENSG00000152377	SPOCK1	121.983	59.0799
ENSG00000104976	SNAPC2	35.4624	15.4219		ENSG00000104976	SNAPC2	33.9294	8.95524
ENSG00000137331	IER3	4.30397	3.62467		ENSG00000137331	IER3	3.74457	2.33187
ENSG00000059804	SLC2A3	215.205	165.774		ENSG00000059804	SLC2A3	221.01	123.652
ENSG00000068976	PYGM	1.34147	1.33949		ENSG00000068976	PYGM	1.36411	1.03772
ENSG00000107105	ELAVL2	52.0805	64.2732		ENSG00000107105	ELAVL2	55.8902	54.1204
ENSG00000141499	WRAP53	19.1472	18.6843		ENSG00000141499	WRAP53	20.1517	14.9297
ENSG00000147065	MSN	481.615	449.59		ENSG00000147065	MSN	487.039	342.68
ENSG00000140538	NTRK3	10.8976	16.0524		ENSG00000140538	NTRK3	11.934	14.0702
ENSG00000263531	-	1.68963	11.4635		ENSG00000263531	-	1.74574	10.2299
ENSG00000213190	MLLT11	53.8276	27.1347		ENSG00000213190	MLLT11	64.1889	20.8918
ENSG00000136156	ITM2B	79.6989	61.3062		ENSG00000136156	ITM2B	98.1467	54.8785
ENSG00000137574	TGS1	12.6723	19.1254		ENSG00000137574	TGS1	14.7228	17.834
ENSG00000160111	CPAMD8	9.79031	20.1919		ENSG00000160111	CPAMD8	11.0293	18.739
ENSG00000111664	GNB3	10.6046	39.4503		ENSG00000111664	GNB3	11.3108	35.7425
ENSG00000119630	PGF	1.74253	1.76071		ENSG00000119630	PGF	1.95222	1.50724
ENSG00000149743	TRPT1	22.621	28.4345		ENSG00000149743	TRPT1	24.1048	23.8496
ENSG00000277972	CISD3	1.29904	1.51119		ENSG00000277972	CISD3	1.59178	1.44349
ENSG00000173706	HEG1	53.4671	52.7824		ENSG00000173706	HEG1	48.5271	36.4759
ENSG00000140682	TGFB1I1	8.65706	6.84962		ENSG00000140682	TGFB1I1	8.90997	5.15874
ENSG00000185127	C6orf120	10.841	6.51312		ENSG00000185127	C6orf120	10.4972	4.31568
ENSG00000087191	PSMC5	102.237	84.6513		ENSG00000087191	PSMC5	111.125	67.9626
ENSG00000116035	VAX2	8.16392	5.50702		ENSG00000116035	VAX2	7.63832	3.63853
ENSG00000135094	SDS	1.59265	4.67281		ENSG00000135094	SDS	1.23254	3.04264
ENSG00000198960	ARMCX6	22.2329	17.7137		ENSG00000198960	ARMCX6	22.9933	13.4326
ENSG00000149480	MTA2	321.492	220.281		ENSG00000149480	MTA2	333.559	162.138
ENSG00000237001	WASF3-AS1	5.34886	41.1509		ENSG00000237001	WASF3-AS1	4.94476	32.9662
ENSG00000105656	ELL	14.7057	18.472		ENSG00000105656	ELL	13.7934	13.6536
ENSG00000176454	LPCAT4	28.2835	61.4867		ENSG00000176454	LPCAT4	26.5387	47.7589
ENSG00000140057	AK7	3.81523	5.96514		ENSG00000140057	AK7	5.33975	6.73433
ENSG00000100462	PRMT5	108.905	89.9586		ENSG00000100462	PRMT5	120.849	73.816
ENSG00000232956	SNHG15	30.5943	35.9744		ENSG00000232956	SNHG15	31.4525	28.9192
ENSG00000204619	PPP1R11	27.3211	11.7008		ENSG00000204619	PPP1R11	29.279	7.61773
ENSG00000160789	LMNA	56.8788	84.8956		ENSG00000160789	LMNA	55.0067	65.9768
ENSG00000169439	SDC2	150.462	121.55		ENSG00000169439	SDC2	152.243	90.6379
ENSG00000178999	AURKB	89.6376	96.9752		ENSG00000178999	AURKB	99.5021	83.3171
ENSG00000133256	PDE6B	1.91463	6.54888		ENSG00000133256	PDE6B	1.59942	4.64073
ENSG00000100092	SH3BP1	2.43049	3.24345		ENSG00000100092	SH3BP1	3.09602	3.28334
ENSG00000203685	STUM	3.07923	3.34671		ENSG00000203685	STUM	2.72773	2.29666
ENSG00000272994	C2orf49-DT	3.62989	7.68589		ENSG00000272994	C2orf49-DT	3.85215	6.74732
ENSG00000197043	ANXA6	100.479	123.422		ENSG00000197043	ANXA6	100.555	97.2266
ENSG00000231925	TAPBP	22.1826	22.5932		ENSG00000231925	TAPBP	22.141	17.3106
ENSG00000118369	USP35	14.1112	22.4803		ENSG00000118369	USP35	14.6987	18.9485
ENSG00000196205	EEF1A1P5	4.67773	1.43631		ENSG00000196205	EEF1A1P5	6.27375	0.966004
ENSG00000135069	PSAT1	91.8479	65.515		ENSG00000135069	PSAT1	104.103	53.3679
ENSG00000167371	PRRT2	17.1135	34.5416		ENSG00000167371	PRRT2	15.5415	25.8757
ENSG00000090263	MRPS33	28.7487	16.7038		ENSG00000090263	MRPS33	34.4619	13.645
ENSG00000100395	L3MBTL2	12.9285	15.5468		ENSG00000100395	L3MBTL2	13.9686	13.1969
ENSG00000154678	PDE1C	16.6807	32.3346		ENSG00000154678	PDE1C	15.3109	24.4149
ENSG00000247095	MIR210HG	6.28706	7.60063		ENSG00000247095	MIR210HG	6.04906	5.74945
ENSG00000166033	HTRA1	21.9615	13.5595		ENSG00000166033	HTRA1	24.2914	10.4012
ENSG00000119203	CPSF3	74.2807	71.447		ENSG00000119203	CPSF3	82.5159	60.4317
ENSG00000175606	TMEM70	25.3575	20.8344		ENSG00000175606	TMEM70	28.8897	17.5825
ENSG00000075089	ACTR6	18.6532	24.9784		ENSG00000075089	ACTR6	22.4571	23.9309
ENSG00000130176	CNN1	7.76668	6.02831		ENSG00000130176	CNN1	9.02661	5.13198
ENSG00000204568	MRPS18B	33.3344	17.6193		ENSG00000204568	MRPS18B	35.9892	12.5932
ENSG00000178537	SLC25A20	4.19021	2.94368		ENSG00000178537	SLC25A20	4.49323	2.26279
ENSG00000174327	SLC16A13	2.23568	3.07396		ENSG00000174327	SLC16A13	2.94534	3.2326
ENSG00000183340	JRKL	8.97044	11.9482		ENSG00000183340	JRKL	10.0771	10.6774
ENSG00000227268	KLLN	1.18844	0.759617		ENSG00000227268	KLLN	1.14528	0.512817
ENSG00000198715	GLMP	10.3839	10.0767		ENSG00000198715	GLMP	11.1119	8.2288
ENSG00000079385	CEACAM1	3.57883	25.4674		ENSG00000079385	CEACAM1	3.53758	21.8297
ENSG00000004866	ST7	20.0383	31.7047		ENSG00000004866	ST7	23.7418	30.4246
ENSG00000085978	ATG16L1	28.9851	51.0041		ENSG00000085978	ATG16L1	29.9769	43.117
ENSG00000170293	CMTM8	3.72109	2.57801		ENSG00000170293	CMTM8	5.82994	2.89067
ENSG00000137868	STRA6	7.4065	13.082		ENSG00000137868	STRA6	7.6498	11.0497
ENSG00000140451	PIF1	26.4832	60.6629		ENSG00000140451	PIF1	24.5068	46.7554
ENSG00000177971	IMP3	9.94139	4.42226		ENSG00000177971	IMP3	12.4757	3.45373
ENSG00000131504	DIAPH1	71.8847	68.7607		ENSG00000131504	DIAPH1	74.0627	54.0026
ENSG00000232305	CLCP1	3.06051	31.1114		ENSG00000232305	CLCP1	3.05292	27.0771
ENSG00000261790	-	2.30451	6.83186		ENSG00000261790	-	2.42032	6.06165
ENSG00000159176	CSRP1	30.423	23.6276		ENSG00000159176	CSRP1	30.487	17.3963
ENSG00000082014	SMARCD3	60.7377	79.7332		ENSG00000082014	SMARCD3	61.3982	64.143
ENSG00000227014	FKBP14-AS1	1.74315	4.21047		ENSG00000227014	FKBP14-AS1	1.98868	4.01691
ENSG00000145623	OSMR	8.587	33.9604		ENSG00000145623	OSMR	7.80321	26.3834
ENSG00000277782	-	0.866336	1.26059		ENSG00000277782	-	1.96676	2.30354
ENSG00000145982	FARS2	10.0554	20.4349		ENSG00000145982	FARS2	10.9239	18.3713
ENSG00000166562	SEC11C	32.0935	22.0146		ENSG00000166562	SEC11C	35.0657	17.2209
ENSG00000141756	FKBP10	301.839	307.919		ENSG00000141756	FKBP10	309.358	243.373
ENSG00000160345	C9orf116	18.3695	7.83046		ENSG00000160345	C9orf116	18.9918	4.96724
ENSG00000123444	KBTBD4	11.6223	8.23659		ENSG00000123444	KBTBD4	13.6884	6.99991
ENSG00000266975	FARSA-AS1	2.65001	9.0515		ENSG00000266975	FARSA-AS1	1.59885	4.64608
ENSG00000141504	SAT2	71.3714	64.2357		ENSG00000141504	SAT2	76.8316	52.3032
ENSG00000105204	DYRK1B	26.1079	17.7871		ENSG00000105204	DYRK1B	28.2895	13.7899
ENSG00000279203	-	3.16107	11.2284		ENSG00000279203	-	3.33558	10.0993
ENSG00000083444	PLOD1	49.8874	39.6214		ENSG00000083444	PLOD1	47.4126	27.8601
ENSG00000157064	NMNAT2	4.37604	3.15105		ENSG00000157064	NMNAT2	4.39231	2.29338
ENSG00000168781	PPIP5K1	10.2059	11.2783		ENSG00000168781	PPIP5K1	9.71244	8.38035
ENSG00000230536	-	0.723666	2.72374		ENSG00000230536	-	0.772991	2.48579
ENSG00000166965	RCCD1	6.05451	13.5287		ENSG00000166965	RCCD1	5.77327	10.7523
ENSG00000173825	TIGD3	2.38489	1.53515		ENSG00000173825	TIGD3	2.66128	1.20991
ENSG00000273247	RAB33B-AS1	13.6871	81.8527		ENSG00000273247	RAB33B-AS1	15.3886	79.6764
ENSG00000100325	ASCC2	108.165	91.8414		ENSG00000100325	ASCC2	113.39	72.1708
ENSG00000280365	-	5.5027	37.0708		ENSG00000280365	-	4.22961	24.7324
ENSG00000128254	C22orf24	3.597	3.619		ENSG00000128254	C22orf24	3.92172	3.0417
ENSG00000135404	CD63	249.447	97.2911		ENSG00000135404	CD63	260.485	59.9932
ENSG00000252759	Y_RNA	5.76672	31.4117		ENSG00000252759	Y_RNA	5.70734	26.862
ENSG00000255435	-	3.88279	24.7316		ENSG00000255435	-	3.61769	19.9808
ENSG00000242028	HYPK	1.32754	4.56558		ENSG00000242028	HYPK	1.25604	3.67926
ENSG00000100234	TIMP3	4.02406	3.1825		ENSG00000100234	TIMP3	3.9874	2.33336
ENSG00000005486	RHBDD2	107.266	45.6551		ENSG00000005486	RHBDD2	113.325	29.6876
ENSG00000123975	CKS2	65.9455	28.3501		ENSG00000123975	CKS2	79.9222	21.2414
ENSG00000088882	CPXM1	48.5687	54.0168		ENSG00000088882	CPXM1	48.9922	42.612
ENSG00000166831	RBPMS2	9.91896	7.73878		ENSG00000166831	RBPMS2	10.9377	6.29945
ENSG00000188603	CLN3	3.77611	9.76125		ENSG00000188603	CLN3	3.65159	7.93784
ENSG00000113552	GNPDA1	40.4001	25.5156		ENSG00000113552	GNPDA1	44.4067	19.7409
ENSG00000150459	SAP18	95.3658	47.072		ENSG00000150459	SAP18	118.175	38.1051
ENSG00000140968	IRF8	2.47621	1.17001		ENSG00000140968	IRF8	1.67888	0.510019
ENSG00000154582	ELOC	29.7807	21.1169		ENSG00000154582	ELOC	37.469	19.2355
ENSG00000150907	FOXO1	25.662	31.5635		ENSG00000150907	FOXO1	25.7221	25.0715
ENSG00000169299	PGM2	12.9161	14.5762		ENSG00000169299	PGM2	13.3865	11.8484
ENSG00000089723	OTUB2	3.90789	5.67579		ENSG00000089723	OTUB2	4.7936	5.61805
ENSG00000275832	ARHGAP23	62.2723	82.0006		ENSG00000275832	ARHGAP23	61.3091	64.4925
ENSG00000232907	DLGAP4-AS1	4.9291	19.1657		ENSG00000232907	DLGAP4-AS1	5.92933	19.7424
ENSG00000155115	GTF3C6	40.9511	21.4385		ENSG00000155115	GTF3C6	55.9868	19.5697
ENSG00000079482	OPHN1	15.1766	41.669		ENSG00000079482	OPHN1	16.1625	37.4665
ENSG00000167333	TRIM68	11.4124	9.33527		ENSG00000167333	TRIM68	11.9477	7.29673
ENSG00000101132	PFDN4	40.214	17.0216		ENSG00000101132	PFDN4	47.3959	12.3803
ENSG00000198910	L1CAM	128.106	113.918		ENSG00000198910	L1CAM	130.438	87.9347
ENSG00000135116	HRK	7.69838	4.3296		ENSG00000135116	HRK	6.71667	2.58374
ENSG00000138166	DUSP5	1.93669	1.56745		ENSG00000138166	DUSP5	1.57383	0.949884
ENSG00000275888	-	2.56394	7.45828		ENSG00000275888	-	2.37543	5.85514
ENSG00000106245	BUD31	34.078	21.8036		ENSG00000106245	BUD31	37.7227	17.1097
ENSG00000168765	GSTM4	18.4293	14.8582		ENSG00000168765	GSTM4	16.6714	10.0211
ENSG00000184497	TMEM255B	2.46382	4.79875		ENSG00000184497	TMEM255B	2.69686	4.35166
ENSG00000222041	CYTOR	9.03557	19.9651		ENSG00000222041	CYTOR	9.14935	16.8892
ENSG00000105223	PLD3	360.012	242.073		ENSG00000105223	PLD3	365.137	176.356
ENSG00000269321	-	0.835808	3.19564		ENSG00000269321	-	1.04744	3.43259
ENSG00000158850	B4GALT3	49.5483	35.4592		ENSG00000158850	B4GALT3	48.5851	25.3309
ENSG00000274805	MIR6768	4.68062	2.92792		ENSG00000274805	MIR6768	3.54199	1.5638
ENSG00000149503	INCENP	103.192	180.789		ENSG00000149503	INCENP	95.1751	137.093
ENSG00000176014	TUBB6	99.6597	77.7513		ENSG00000176014	TUBB6	96.2988	55.7321
ENSG00000140526	ABHD2	153.136	105.257		ENSG00000140526	ABHD2	145.485	72.247
ENSG00000068697	LAPTM4A	52.6737	37.9676		ENSG00000068697	LAPTM4A	62.6345	32.9792
ENSG00000181234	TMEM132C	3.89984	4.74161		ENSG00000181234	TMEM132C	3.6912	3.56457
ENSG00000115318	LOXL3	12.072	19.4085		ENSG00000115318	LOXL3	11.4553	15.0487
ENSG00000144395	CCDC150	18.8573	87.2319		ENSG00000144395	CCDC150	19.974	79.7289
ENSG00000234745	HLA-B	177.09	108.727		ENSG00000234745	HLA-B	181.297	78.3255
ENSG00000283154	IQCJ-SCHIP1	2.2302	2.9234		ENSG00000283154	IQCJ-SCHIP1	2.94568	3.09398
ENSG00000116819	TFAP2E	1.56365	3.83632		ENSG00000116819	TFAP2E	1.7598	3.63255
ENSG00000257438	-	5.14005	34.7029		ENSG00000257438	-	4.6912	27.5762
ENSG00000205544	TMEM256	30.5639	13.4882		ENSG00000205544	TMEM256	34.1217	9.51984
ENSG00000116157	GPX7	1.8933	1.06831		ENSG00000116157	GPX7	2.18914	0.84963
ENSG00000273314	-	1.02863	0.564342		ENSG00000273314	-	1.21784	0.45607
ENSG00000099260	PALMD	4.67461	9.24192		ENSG00000099260	PALMD	5.18987	8.52378
ENSG00000150625	GPM6A	166.735	165.541		ENSG00000150625	GPM6A	175.929	135.266
ENSG00000167720	SRR	24.7332	22.7109		ENSG00000167720	SRR	26.4303	18.5718
ENSG00000230461	PROX1-AS1	4.96548	6.82263		ENSG00000230461	PROX1-AS1	5.25762	5.82149
ENSG00000166794	PPIB	58.8453	40.4142		ENSG00000166794	PPIB	60.4118	30.0475
ENSG00000253729	PRKDC	1781.42	2445.49		ENSG00000253729	PRKDC	1823.87	2017.84
ENSG00000127922	SEM1	59.6865	57.5344		ENSG00000127922	SEM1	65.8647	48.9692
ENSG00000163705	FANCD2OS	0.899772	3.82618		ENSG00000163705	FANCD2OS	1.70778	6.25544
ENSG00000155660	PDIA4	104.444	66.1593		ENSG00000155660	PDIA4	109.785	49.4327
ENSG00000172458	IL17D	3.03383	2.21616		ENSG00000172458	IL17D	3.44923	1.85115
ENSG00000126756	UXT	52.911	17.7344		ENSG00000126756	UXT	56.6226	10.5154
ENSG00000248740	LINC02428	4.08096	12.6958		ENSG00000248740	LINC02428	4.10875	10.8919
ENSG00000141570	CBX8	34.6822	28.3338		ENSG00000141570	CBX8	35.3863	21.7138
ENSG00000124549	BTN2A3P	5.09804	14.8477		ENSG00000124549	BTN2A3P	5.73014	14.1803
ENSG00000115539	PDCL3	16.8393	14.8192		ENSG00000115539	PDCL3	18.1378	12.147
ENSG00000237436	CAMTA1-DT	1.63563	0.673636		ENSG00000237436	CAMTA1-DT	2.12169	0.538867
ENSG00000179218	CALR	200.233	133.844		ENSG00000179218	CALR	200.221	96.4854
ENSG00000104221	BRF2	11.5128	9.68129		ENSG00000104221	BRF2	13.9509	8.86058
ENSG00000044574	HSPA5	67.4016	95.4008		ENSG00000044574	HSPA5	68.1257	78.0323
ENSG00000163430	FSTL1	556.7	470.544		ENSG00000163430	FSTL1	534.602	341.653
ENSG00000182197	EXT1	36.9949	60.4183		ENSG00000182197	EXT1	39.7937	53.2838
ENSG00000120899	PTK2B	25.507	34.1508		ENSG00000120899	PTK2B	27.6196	29.7642
ENSG00000279181	-	1.3853	10.823		ENSG00000279181	-	1.39028	9.49372
ENSG00000121440	PDZRN3	10.9969	12.4255		ENSG00000121440	PDZRN3	10.5923	9.45071
ENSG00000185420	SMYD3	27.8207	70.0322		ENSG00000185420	SMYD3	33.3758	70.9246
ENSG00000126106	TMEM53	4.90141	5.07043		ENSG00000126106	TMEM53	5.34555	4.31717
ENSG00000204592	HLA-E	42.4912	24.5024		ENSG00000204592	HLA-E	43.707	17.5195
ENSG00000140105	WARS1	163.267	126.174		ENSG00000140105	WARS1	173.202	99.6377
ENSG00000256897	-	2.30438	7.41016		ENSG00000256897	-	1.73739	4.77099
ENSG00000142089	IFITM3	259.11	114.938		ENSG00000142089	IFITM3	250.913	70.9578
ENSG00000108523	RNF167	94.6411	61.3077		ENSG00000108523	RNF167	104.414	48.4769
ENSG00000116171	SCP2	40.6107	30.5495		ENSG00000116171	SCP2	42.834	23.8635
ENSG00000179981	TSHZ1	4.48003	3.54637		ENSG00000179981	TSHZ1	4.87945	2.88929
ENSG00000249115	HAUS5	10.6742	22.4018		ENSG00000249115	HAUS5	11.6542	20.4405
ENSG00000123892	RAB38	3.58544	3.7394		ENSG00000123892	RAB38	3.96021	3.23014
ENSG00000219355	RPL31P52	3.14798	13.5862		ENSG00000219355	RPL31P52	3.83961	14.3005
ENSG00000212534	SNORD70	2.86315	11.7001		ENSG00000212534	SNORD70	2.87687	10.1296
ENSG00000287625	-	1.66758	4.65747		ENSG00000287625	-	1.4201	3.3676
ENSG00000115289	PCGF1	12.1716	10.5018		ENSG00000115289	PCGF1	13.0348	8.54894
ENSG00000177879	AP3S1	51.8278	28.0054		ENSG00000177879	AP3S1	63.4362	23.4246
ENSG00000203709	MIR29B2CHG	13.8098	28.9228		ENSG00000203709	MIR29B2CHG	14.6861	25.7112
ENSG00000269994	LINC02893	6.12397	5.32017		ENSG00000269994	LINC02893	6.60705	4.36949
ENSG00000143198	MGST3	48.7435	52.1327		ENSG00000143198	MGST3	53.0024	44.5199
ENSG00000076716	GPC4	24.5888	25.024		ENSG00000076716	GPC4	23.6543	18.7791
ENSG00000242612	DECR2	17.6893	28.7861		ENSG00000242612	DECR2	18.8983	25.2472
ENSG00000107537	PHYH	16.9013	12.9787		ENSG00000107537	PHYH	18.9509	10.8372
ENSG00000185909	KLHDC8B	36.1539	18.4801		ENSG00000185909	KLHDC8B	34.7687	11.9507
ENSG00000196923	PDLIM7	154.975	176.163		ENSG00000196923	PDLIM7	150.596	135.54
ENSG00000101945	SUV39H1	10.7031	10.3055		ENSG00000101945	SUV39H1	9.63906	7.18552
ENSG00000116761	CTH	6.89766	10.2232		ENSG00000116761	CTH	7.20575	8.69919
ENSG00000177822	TENM3-AS1	26.2132	36.8828		ENSG00000177822	TENM3-AS1	25.8042	29.4314
ENSG00000266852	MIR4482	6.69368	11.6972		ENSG00000266852	MIR4482	6.63936	9.58413
ENSG00000240925	RPS20P31	0.894186	7.47243		ENSG00000240925	RPS20P31	1.51949	11.1259
ENSG00000254860	TMEM9B-AS1	4.42734	7.49519		ENSG00000254860	TMEM9B-AS1	4.90145	6.83853
ENSG00000120885	CLU	107.703	92.434		ENSG00000120885	CLU	116.928	76.3334
ENSG00000133142	TCEAL4	32.868	23.5625		ENSG00000133142	TCEAL4	31.4156	16.563
ENSG00000115317	HTRA2	9.06008	10.2915		ENSG00000115317	HTRA2	10.1604	9.14634
ENSG00000249992	TMEM158	4.40103	1.09247		ENSG00000249992	TMEM158	4.97693	0.550187
ENSG00000064042	LIMCH1	16.3434	36.4085		ENSG00000064042	LIMCH1	16.2077	30.3362
ENSG00000105011	ASF1B	57.9658	24.0844		ENSG00000105011	ASF1B	54.104	14.0337
ENSG00000224808	SRGAP3-AS1	1.79582	6.95275		ENSG00000224808	SRGAP3-AS1	2.97925	9.93477
ENSG00000115414	FN1	269.375	741.877		ENSG00000115414	FN1	255.855	598.856
ENSG00000111275	ALDH2	33.5992	22.0211		ENSG00000111275	ALDH2	36.2089	17.1337
ENSG00000271122	HERPUD2-AS1	3.52302	3.36331		ENSG00000271122	HERPUD2-AS1	3.31123	2.44891
ENSG00000160191	PDE9A	7.70698	13.1185		ENSG00000160191	PDE9A	7.93328	11.1483
ENSG00000179859	RNF227	2.32425	2.44196		ENSG00000179859	RNF227	3.10794	2.56558
ENSG00000163754	GYG1	86.1987	57.7789		ENSG00000163754	GYG1	94.3563	45.9444
[truncated: 13,741 more rows]
