# Supplementary material for: Dengue and Zika RNA-RNA interactomes reveal pro- and anti-viral RNA in human cells
Source: Genome Biol. 2023 Dec 5;24:279. doi: 10.1186/s13059-023-03110-9 (PMC10696742; doi:10.1186/s13059-023-03110-9)
Supplement: Supplementary file 4 — Additional file 4: Supplementary Table S3. RNA sequencing ZIKV infection. [file 13059_2023_3110_MOESM4_ESM.xlsx]

## Sheet: min RPKM
Name	hNPC 0hr	hNPC 2hr	hNPC 16hr	hNPC 24hr		ZIKV+hNPC 0hr	ZIKV+hNPC 2hr	ZIKV+hNPC 16hr	ZIKV+hNPC 24hr
RNY5	3.87077	7.5028	15.348	15.945		0.01	0	9.3017	16.906
SNORA10	1087.73	1045.6	1240.8	814.88		1513.77	1336.2	720.63	1153.2
hsnrna-RNU4ATAC	263.317	251.15	287.3	196.47		308.277	310.44	162.43	245.09
ACA34	5.1987	2.5192	5.9844	3.7791		3.15035	0	1.8739	2.2705
U107	163.107	114.69	139.08	114.94		156.41	140.52	91.781	140.1
SNORA2A	111.12	138.22	162.12	74.465		148.253	149.47	60.854	115.04
SNORA1	227.363	226.9	251.56	151.67		252.693	221.94	154.86	235.01
HBII-99	84.0813	68.77	73.636	55.129		87.6847	60.313	49.681	93.318
SNORA80E	55.1437	70.572	65.772	36.061		60.3117	77.055	29.536	48.085
U31	146.077	105.97	104.25	90.543		81.019	86.425	90.396	94.508
TRUB2	13.1467	10.985	11.822	8.0653		10.473	11.522	7.8647	9.8355
U72	1128	1108.6	1174.2	689.01		1196.07	1506.8	656.4	909.28
U66	31.126	36.676	43.322	18.491		40.3913	35.49	19.464	28.066
SNORD22	10841.3	8341	10613	6335.4		12202	14550	5147.8	9290.9
VTRNA2-1	168.71	149.1	226.14	97.076		230.09	253.71	86.859	130.87
U34	31.0247	23.706	26.57	17.65		30.2523	42.016	21.718	32.318
SNORA28	368.473	303.68	399.81	208.19		393.903	466.86	192.54	295.19
PTCH2	1.30497	0.82442	0.76832	0.69265		1.58173	0.67266	0.84122	1.0339
SNORA5C	124.443	100.77	81.787	64.245		111.733	127.91	85.263	99.092
U62A	5.176	6.421	5.5611	2.5084		12.1613	9.6049	4.9753	3.617
SNORD15A	1239.77	1023.7	1174.4	546.89		1061.93	1634.9	765.26	953.9
SNORD56	7.52347	13.935	16.359	10.938		6.02617	25.761	6.6291	16.899
SNORD88C	42.6783	55.268	67.148	61.826		49.5007	40.754	32.642	47.186
SNORD87	24.014	23.614	39.555	34.629		53.1697	49.686	38.847	42.099
HIST1H1C	3057.7	3503	3836.9	4189.4		2784.63	3526.4	4196.9	3916.2
U83B	59.8303	83.87	101.38	79.331		101.723	101.51	50.149	101.54
SNORA81	18.5057	23.784	26.484	23.027		20.0307	14.585	13.702	17.101
MALAT1	372.993	428.31	360.16	463.91		404.157	421.53	378.28	415.48
ZNF485	8.55617	9.0355	9.5639	10.456		9.53113	8.6708	10.629	10.088
U79	52.893	40.874	66.982	63.956		64.878	36.095	37.25	73.452
SNORD88A	38.089	36.055	38.504	45.814		55.3813	44.403	39.038	50.622
LRRC75A-AS1	353.997	372.51	354.64	423.93		389.8	326.95	352.77	365.51
U33	124.423	131.95	231.03	148.15		217.65	199.04	103.36	182.84
SNHG16	147.447	156.46	151.8	169.43		134.02	159.11	154.77	164.28
SNORD32A	247.537	270.49	303.56	283.6		290.457	297.17	225.94	292.64
VIM	636.137	655.63	669.82	726.61		614.057	668.83	613.09	683.47
PAIP2	27.7363	28.795	26.998	30.785		38.8163	22.004	23.371	27.572
HIST1H3I	2574.17	2689.7	2820.3	2851.6		2319.9	2806.2	3165.3	2761.5
UHRF1BP1	3.401	3.6688	4.0876	3.7622		3.95303	3.6015	3.9621	4.0133
RPL34	266.18	230.25	277.51	292.62		296.51	180.95	226.77	250.44
RPL13A	316.01	308.69	313.66	345.01		308.243	254.26	280.31	319.67
ATAD5	7.83283	8.5533	10.019	8.541		9.54953	8.1735	9.5049	8.7095
EEF2	964.037	941.97	916.62	1046.1		951.747	934.15	896.28	986.95
HIST1H2AM	5178.1	5810.1	5507.8	5607.8		4860.7	5881.3	6365.3	5502.1
HIST1H3F	6660.27	6841	7424.2	7190.2		5954	7463.9	8209.4	7108
GLUL	32.182	33.073	33.807	34.729		34.1353	28.995	32.131	33.681
HIST1H3B	6596.23	6967.9	6933.7	7096.6		5945	7435	7569.9	6939.2
HIST2H2AA3	6520	7332.7	6804.6	6996.6		5946.23	7528.4	8084.2	6840.8
EEF1A1	566.257	526.53	581.82	607.6		557.47	450.04	515.66	546.27
EEF1G	1358.83	1110.6	1231.3	1455.4		1338.97	999.73	1161.1	1259.3
ACTG1	1446.83	1340.3	1389.6	1548.1		1367.77	1414.3	1380.4	1532.3
RPS27	568.91	467.65	539.76	606.73		558.423	372.5	480.6	537.49
RPL31	325.787	279.81	313.71	346.53		353.96	230.99	279.29	307.11
USP11	16.317	15.861	13.381	17.35		18.048	16.23	15.444	16.796
RPL4	2359.5	2210.4	2361.7	2505.2		2400.03	1906.8	2102.4	2315.6
RPS23	177.53	157.43	166.67	188.23		184.75	136.68	153.54	161.79
HSP90AB1	293.483	288.51	308.94	311		286.623	269.2	297.16	306.34
SCARNA5	1197.53	1305.6	1274.4	1266.4		1019.53	1484	1201.6	1260.3
YWHAE	463.823	474.03	457.44	489.3		481.927	487.29	428.18	487.73
RPL5	827.24	741.34	816.57	868.04		867.753	628.02	711.66	781.06
RPS24	101.537	82.766	97.964	106.2		115.77	62.188	84.291	91.732
CHD4	56.6333	57.126	59.898	58.999		57.9483	55.522	57.121	59.296
RPS2	1921.47	1694.7	1702.7	1979.4		1957.7	1428.7	1644.8	1729.9
RPS18P9	453.087	373.53	414.89	466.49		457.737	329.23	368.57	409.08
SNORA63	7412.03	7929	9373.2	7618.4		11564.7	9374.7	5912.9	8581.5
RPL3	651.903	534.93	599.03	670.03		654.897	460.42	567.32	607.44
RPS12	3216.03	2612.8	3190.5	3299.5		3449.73	2292.6	2702.9	2909.5
RPS14	4.87043	3.9226	3.5349	4.9951		4.95963	3.6782	3.2935	4.2119
RPL6	345	304.94	334.39	351.73		316.623	246.14	291.15	317.25
HNRNPA2B1	54.554	51.63	56.873	55.452		63.0143	45.072	54.242	53.086
RPS16	1001.62	896.91	810.71	1014.8		1028.47	864.73	820.44	886.04
NIPSNAP1	46.6043	39.01	39.192	47.042		43.8617	36.599	33	41.635
RPL27A	69.5943	67.291	63.178	70.213		75.1637	54.588	58.174	63.974
U81	60.7007	86.955	56.491	61.075		83.9667	100.38	75.017	82.815
RPS8	3566.4	3134.8	3204.6	3571.7		3584.8	2538.5	2940.2	3162.4
HIST2H2BE	1864.47	1983.5	1918.6	1866.9		1654.6	2037.5	2121.7	1852
RPL10	120.883	103.37	109.32	121.02		113.47	92.216	101.27	104.99
TPT1	133.827	124.76	134.58	133.88		151.427	111.81	116.64	127.7
EIF1	44.6817	41.28	39.726	44.674		41.0867	35.107	34.866	38.221
hsnrna-RNU11	537.133	641.69	733.66	536.27		859.943	763.53	456.24	619.65
ACTB	1313.7	1236.9	1200.1	1309		1212.67	1316.4	1263.3	1302.8
RPS3	554.197	503.47	480.57	550.61		559.683	440.43	454.49	492.79
RPS3A	116.393	105.66	106.8	115.52		112.16	88.671	98.025	103.6
RPLP0	2538.8	2272.2	2382.8	2517.6		2432.5	1952.3	2101.5	2247.7
GNB2L1	1351.27	1270.5	1208.7	1333.9		1272.83	1169.6	1166.5	1224.9
RPL14	339.58	312.5	321.93	334.9		336.91	286.49	297.31	314.41
RPS29	138.45	107.36	116.14	136.18		141.143	97.557	104	120.43
GAPDH	1669.23	1609.3	1548.8	1639		1475.77	1540	1457.5	1541.3
SNORD67	92.2357	105.09	150.18	90.176		130.203	125.98	66.88	109.29
EEF1B2	163.66	144.15	162.23	159.83		173.887	115.45	138.27	149.81
RPL10A	1405.5	1189.8	1262.9	1371.6		1321.53	1018.5	1152.4	1159.6
RPL13	182.42	164.54	155.84	177.84		181.123	136.64	150.21	153.72
LDHB	497.517	424.49	468.84	483		473.793	395.8	412.29	444.21
CKB	274.627	254.14	234.88	265.76		286.77	270.28	237.27	253.78
RPL29	647.723	594.52	547.13	626.31		625.68	528.05	558.43	575.16
RPS6	1740	1495.8	1563	1672.2		1732.3	1181.7	1373.3	1454.5
TRIM28	108.057	101.04	101.49	103.76		101.587	106.16	105.25	106.06
TMEM97	79.5113	83.174	78.76	76.276		75.8083	79.864	73.754	77.238
RPL37	275.193	239.17	252.43	263.93		282.453	205.98	233.56	250.38
RPL7A	1866.03	1618.2	1629.9	1782		1851.33	1312.2	1463.3	1600.2
SNORD27	150.85	151.79	192.95	143.82		100.363	167.99	108.16	172.81
TPM3	11.0483	11.918	10.057	10.532		11.2573	11.536	10.717	10.253
RPS27A	405.043	325.42	406.88	384.02		447.577	243.69	321.29	364.74
HNRNPC	155.653	149.98	153.15	147.52		153.97	133.61	137.98	144.13
RPL19	2005.4	1654.2	1827	1895.3		2081.83	1289.5	1532	1645.1
RPL32	507.003	458.73	477.78	473.91		560.277	466.05	397.24	456.76
SCARNA2	3508.73	3237.4	2766.2	3279.7		2961.87	3840.3	3310.7	3027.5
COTL1	73.1673	68.209	74.634	68.363		70.133	76.785	71.585	76.892
MARCKSL1	182.93	179.15	166.21	170.56		177.283	162.27	173.16	173.01
RPL18	854.243	777.19	699.55	792.07		844.947	677.22	705.44	722.07
RPL37A	2877	2351.5	2474.8	2664		2654.5	2185.7	2252.3	2399.6
IFI6	14.027	11.023	11.996	12.843		11.9953	10.36	9.1546	9.9726
RPS7	851.94	729.52	734.33	777.73		892.287	621.14	660.33	740.78
PPIA	125.237	109.14	106.53	113.76		136.3	100.46	99.567	109.26
RMRP	101500	104190	91940	92177		86682.3	124050	103980	96718
RPL9	138.43	123.94	133.46	125.26		143.413	119.27	121.44	120.61
SNORD100	56.814	42.687	57.834	51.092		45.0377	38.817	41.099	44.145
HMGN1	177.78	185.04	178.75	159.71		200.77	176.51	167.31	167.58
SNORD15B	4894.4	4326.1	4767.7	4380.7		5995.9	5814.1	3321	4785.2
HSPA8	410.143	365.83	570.8	365.13		339.56	362.48	548.4	389.8
U55	138.35	135.25	115.41	121.85		109.857	114.02	146.87	121.9
SNORD18A	26.708	14.463	21.473	23.421		26.4867	10.957	16.198	10.792
SNORA62	125.733	162.85	158.53	110.1		168.86	167.04	115.44	137.64
DYNLT1	94.217	76.894	80.092	82.433		88.0597	84.911	76.375	79.032
U36C	293.263	222.64	359.69	256.33		304.113	248.15	225.26	333.93
CFL1	254.153	212.04	205	221.9		260.997	187.1	184.03	205.32
RPPH1	138450	132780	116290	120730		113020	167880	135620	122660
RRM1	73.4313	73.518	75.794	63.656		67.9203	70.429	69.103	68.473
TUBA1B	1180.77	1074.4	995.86	1019.8		1121.7	1064.9	909.68	1005.1
PLCG1	13.1703	13.925	12.417	11.331		15.235	14.158	14.279	13.732
U64	3512.6	3001.1	3264	3012.4		4249.53	4130.1	2077.4	3387.5
HMGN2	93.1647	105.46	76.834	79.628		101.96	99.665	79.056	77.06
RPL18A	727.347	588.69	579.02	616.57		648.13	533.92	536.79	558.61
SNHG7	153.643	117.58	140.15	129.67		173.977	164.02	107.26	141.86
TMSB4X	1800.87	1580.1	1558.3	1508.5		1788.53	1469.9	1313.7	1548.4
hsnrna-RNU6ATAC	16497.3	17902	21253	13787		23149.3	21591	10679	18159
ACA23	5003.43	4694.4	4277	4145.5		4321.6	5840.2	4118.4	4598.2
ACA48	2551.43	2454.4	2622.5	2085		3245.4	3023.5	1762.9	2456.1
KHSRP	30.201	30.124	24.743	24.612		31.8003	35.074	28.299	25.739
TMEM107	33.4543	28.077	28.535	27.127		28.8987	31.346	30.952	29.729
EIF6	50.5597	45.451	45.62	40.198		48.937	44.849	41.19	41.578
SNORD10	5169.3	3874.9	4215.6	4076.3		5737.53	5435.7	2986.5	4621.3
U65	258.957	213.29	226.58	201.87		266.85	298.45	188.64	251.54
RPL41	60.6727	42.629	51.943	46.913		63.332	32.633	46.304	42.345
SNORA9	1010.07	887.48	1107.4	777.58		1090.53	1330.4	607.71	1022.7
PTMS	19.8953	14.686	16.259	15.269		19.884	13.34	14.901	15.244
RPS15	530.11	411.8	371.37	401.81		508.357	356.65	363.52	354.15
MIR611	0.01	3.4341	0	9.0153		5.0346	0	0	7.2957
MIRLET7D	0.01	10.314	3.403	8.9265		9.83587	2.0345	4.9181	4.8524
MIR5581	0.01	0	0	7.9099		11.0927	0.98336	1.0697	1.4812
MIR26A2	0.01	6.5739	0	7.1908		3.42535	0	6.1125	3.4386
MIR363	0.01	7.9764	10.931	6.3279		3.8364	0	3.7083	8.5912
MIR8485	0.01	0	0	6.1635		1.5886	0	0	4.3949
MIR4494	0.01	0	0	5.1363		5.65953	0	5.0938	2.9096
MIR5572	0.01	0	4.3221	3.1493		3.81707	11.197	0.93696	0.8109
XLOC_007697	0.01	0	4.5548	1.8984		3.8032	0	1.7971	4.266
MCCD1	0.01	1.6226	1.6061	0.91279		0.67052	0	1.207	1.0968
LOC101929715	0.100937	1.487	0.92955	2.3969		0.539	1.2041	0.9945	0.55421
MIR6884	0.568355	6.7846	0	12.169		3.07405	0	7.1313	4.2728
PLCXD2-AS1	0.138963	0.31125	0.56876	2.1101		0.6431	0.42977	0.69012	1.0867
U77	1.2718	8.5461	9.4349	18.491		8.14973	12.643	13.142	9.2049
LOC100507006	0.114137	0.41298	0.96351	1.5488		0.97518	1.3616	0.76798	1.0824
HSBP1L1	0.0593513	1.0431	0.88059	0.69032		0.824027	0.39335	0.74165	0.8295
CBWD5	0.093255	0.77928	0.77132	1.0093		0.34858	0.59743	0.6947	0.72924
OPA1-AS1	0.177343	1.5584	1.5425	1.4611		2.2728	1.1753	1.4916	1.1508
HBII-438B	3.98633	8.2419	22.434	28.334		12.772	21.135	22.352	4.6427
LOC101927196	0.18258	0.58513	0.37365	1.1326		0.584987	0.19361	0.82486	0.56504
TMEM9B-AS1	0.422733	1.7481	1.4707	2.5813		1.1738	0.95255	1.5441	1.6036
FAM157C	0.185277	0.47885	1.0427	1.1224		1.28617	0.61396	1.358	0.87857
MIR933	1.1562	4.1834	2.9577	6.7239		4.9392	10.728	5.8347	5.7711
FAM66D	0.374067	2.8358	2.5304	2.1351		2.21943	1.0467	2.5768	3.6927
RAB9B	0.234347	0.63593	0.5635	1.2833		0.95105	0.59017	0.5913	0.87143
SNAI3	0.155913	0.71189	1.1433	0.83116		0.471793	0.7922	0.74935	0.7523
SNORD127	0.899267	5.113	4.1407	4.7939		9.12383	5.3638	3.8898	3.142
MIR6859-2	6.54613	15.903	23.779	34.896		11.8847	0	20.45	45.091
MIR30A	2.5078	19.444	21.17	12.761		4.01747	11.634	5.7251	7.8235
DGCR9	0.221183	0.43826	0.66011	1.0898		0.649617	1.1971	1.0808	1.3248
OR7E91P	0.3619	1.2159	0.9628	1.6837		1.62333	1.7269	2.0002	1.5896
GMDS-AS1	0.25228	0.36223	1.4054	1.1683		0.478993	1.0032	0.63319	0.90945
LINC01355	0.519813	0.98955	1.4724	2.3962		0.704097	0.80663	1.6513	1.7023
TET2-AS1	0.413257	1.3122	1.3592	1.8883		1.32403	2.3476	1.6457	1.8565
FAM228B	0.65606	2.6959	1.6111	2.9887		0.840793	1.3479	1.6239	1.6865
SNORD58C	3.4622	13.294	15.436	15.34		15.8467	15.734	5.2296	14.072
ODF3B	0.275343	2.0162	1.1739	1.2009		1.17623	0.72992	1.0587	2.2219
ME3	0.30792	0.72617	0.89599	1.3057		0.6166	0.15305	0.83245	0.87415
USP17L1	0.614757	1.0111	1.8728	2.6001		1.76077	1.4815	1.3564	1.2692
LOC101928161	0.67064	1.4733	1.3296	2.6813		0.537173	2.5556	1.0072	2.0922
SYCE1L	0.761353	1.5479	1.9995	2.9518		2.60197	1.0092	2.7078	2.1535
C9orf43	0.18513	0.74427	0.5262	0.71775		0.59315	1.1451	0.46465	0.60578
MIRLET7F2	1.60893	8.3164	6.0365	6.2378		2.88885	0	6.4439	6.6924
MIR572	1.87427	10.899	2.3973	7.2665		8.00673	6.2107	8.7827	14.501
LINC00566	0.704087	0.88962	1.2808	2.7297		0.25284	0	0.67678	1.1715
LINC01338	0.283585	0	1.0106	1.094		0.53199	0	0.40686	1.9367
TMEM81	0.501283	0.7946	1.8465	1.9111		0.927957	1.0188	1.3652	2.2686
MIR98	2.24437	4.6404	4.2103	8.3389		5.19343	1.9833	2.1574	6.9083
LHB	0.34045	1.2318	0.47899	1.2374		1.3635	1.9178	0.16362	0.59476
LINC00618	0.369917	1.211	0.69394	1.3147		1.19555	0	0.88894	1.6002
FAM95B1	0.403883	0.8947	0.56086	1.426		0.924303	0.4971	0.9151	0.25919
C11orf70	0.44554	1.5388	1.9168	1.5703		1.7303	1.1811	1.2167	1.4759
MIR1270	16.0893	40.473	44.176	56.66		34.3663	14.217	22.167	27.305
LOC100288152	0.499873	1.279	1.3427	1.7442		0.82748	1.1264	1.3454	1.4097
MGC57346	0.42654	0.67906	1.0213	1.4718		0.52842	1.0177	1.4186	0.91123
APOBEC2	0.24518	1.0702	1.2823	0.81854		0.989207	1.3721	0.7332	0.63909
LOC392196	1.08197	1.7416	2.6411	3.5954		2.8062	2.4584	2.9268	2.3144
CDRT4	0.463317	1.0685	1.1305	1.5372		1.3322	0.92117	1.4131	1.2363
LINC01560	0.47845	0.59537	1.2511	1.5801		0.794853	1.1744	0.96238	1.0614
LOC101929767	0.320243	1.1587	0.65536	1.0553		0.820833	1.7828	0.83113	0.92711
ENPP7P13	0.744893	1.7094	1.7757	2.4437		1.01409	0.97649	1.5068	2.0225
ENPEP	0.31191	0.55737	0.62919	1.0106		0.371183	0.30712	0.77523	0.6094
KBTBD11-OT1	0.170983	0.88382	0.81648	0.55243		0.486967	1.1332	0.35611	0.96727
DMC1	0.35127	0.58505	0.19968	1.1349		0.854513	0.80187	0.36579	0.65263
CSPG4P1Y	0.671903	0.75249	1.7761	2.1708		0.597983	1.6328	2.2067	1.4812
GHDC	0.403873	1.2162	0.79956	1.2935		0.825153	1.3965	1.1056	1.2095
VAMP4	0.526737	1.1917	1.5374	1.6823		0.92221	0.81263	1.0956	1.2068
MIR4440	3.17957	3.287	3.9506	10.126		0.978675	0	5.021	6.8016
OMG	0.32886	0.48567	0.60089	1.0245		1.1289	0.34249	0.53061	0.72694
MIR30B	2.52917	8.6283	4.9171	7.8445		6.48273	6.0343	7.2934	2.5248
MIR6126	2.5008	9.5654	4.606	7.7564		0.53882	0	7.2114	3.7447
MYCNOS	0.336763	0.75957	0.48555	1.0386		0.784703	1.7449	0.63269	0.84046
SSX4B	0.434987	0.97431	1.4836	1.3351		0.967833	2.2102	0.66202	2.135
NTN3	0.82931	1.564	1.6627	2.5418		0.574503	2.2579	1.4219	2.148
ANKRD61	0.437943	1.0348	1.5684	1.3341		0.73498	1.161	1.2328	0.89
GLYATL2	0.452247	0.86825	0.54538	1.3776		0.241497	0.64226	1.0247	0.80619
ASIP	0.609777	0.63038	1.0139	1.847		1.22103	1.8185	2.1614	0.68482
MDP1	0.911933	1.09	1.5455	2.7621		1.2783	1.5109	1.5066	1.2233
MIR1307	3.585	5.7136	4.1268	10.714		6.06213	7.5237	3.8767	2.0877
C5orf45	1.29723	2.3564	2.2945	3.8079		1.30627	1.0808	2.0129	1.961
GALNT8	0.83398	1.1747	2.5921	2.4452		2.67207	1.8792	2.1244	2.0397
C1orf53	0.391043	1.2128	0.36678	1.1371		0.835257	0.43193	0.5325	0.97593
LOC102723604	0.336587	1.0004	1.2485	0.97871		1.34803	1.7846	1.2133	0.96603
LOC100507387	2.39373	7.1382	3.9801	6.9603		3.14637	7.4439	3.5841	4.1818
OR7E2P	0.82594	1.7526	1.6458	2.4016		1.2535	2.3624	2.1937	1.4104
CHCHD10	0.67913	1.4361	1.3266	1.9747		1.97807	1.964	0.65279	0.83204
TMEM232	0.57176	1.0668	1.641	1.649		1.04253	1.8484	1.756	1.9212
CACNB2	0.4284	0.63341	1.1876	1.2264		0.712887	1.2149	1.0774	1.0891
LINC01473	1.25703	1.7199	2.5725	3.5835		1.97427	2.9403	3.0918	2.2514
SLC24A5	0.90844	2.5613	1.9154	2.5882		1.47	2.5907	2.0375	2.7481
MIR4737	8.24327	4.5449	17.994	23.437		26.411	13.112	7.9236	10.972
ELL3	0.54773	0.5989	0.94846	1.5314		1.3049	1.0332	0.73912	0.73607
ATP2A1-AS1	0.609777	2.2063	2.3398	1.6992		3.33757	0.90927	2.0881	1.9403
RUSC1-AS1	0.545343	1.1099	0.81958	1.5196		1.05563	0.49695	1.1631	1.0208
DNAH6	0.386167	0.49272	0.62831	1.0757		0.564757	0.52108	0.6939	0.93251
CYP2R1	2.17343	4.1239	2.7588	6.0264		2.70313	4.23	2.6577	4.0922
TAS2R10	0.38732	0	1.4049	1.0739		1.13187	0.12771	0.69461	0.81757
OR51E2	2.0299	2.2224	4.1868	5.6235		1.8606	2.8812	3.887	4.2443
USP17L6P	0.520627	0.57666	0.81811	1.4418		0.95318	1.2816	0.94726	0.74248
ZBTB25	0.92402	1.9589	2.5076	2.544		2.35983	1.9703	2.1368	2.1189
LOC146880	0.433673	0.67249	0.87165	1.186		0.512783	0.51324	0.9156	1.4534
NRAV	0.610097	0.69135	0.99643	1.6603		1.02747	1.3374	1.3082	0.90186
INPP1	0.514487	0.75526	0.78966	1.3963		0.593423	0.70922	0.50443	0.29789
LOC101929378	0.98536	1.6553	1.9535	2.6742		1.4207	1.7305	2.4744	1.5001
PGM5	0.400063	0.83405	0.81189	1.0857		0.48423	0.63633	0.46787	0.84535
XKR6	0.438267	1.2368	1.0242	1.1825		0.885523	0.81642	0.96779	1.1884
TEX22	0.398217	0.38482	0.56691	1.074		0.22189	0.57372	0.62409	0.77778
KIF27	0.550607	0.58883	1.2239	1.4814		0.5779	0.61657	1.022	1.1467
POTEKP	0.931847	1.2968	1.7236	2.5011		1.07177	1.0451	1.757	0.85869
NECAB2	0.692927	1.5043	0.49632	1.8537		1.00646	0.88172	0.67938	0.87159
FGF14	0.770457	1.3329	1.5767	2.0574		1.07473	1.188	1.519	1.5226
C16orf46	0.372693	0.75853	1.5492	0.99339		1.16923	1.482	1.321	1.6161
AGPAT4-IT1	0.93789	1.4046	1.8578	2.4941		1.30987	1.6257	1.8608	1.7765
SMPD3	0.481547	1.0087	0.65266	1.2774		1.10977	0.86224	0.88109	0.79277
LOC100130987	0.995	1.6783	1.2057	2.6394		0.950797	2.0824	1.3088	2.0389
WDR78	0.799023	1.5323	1.9847	2.0764		0.87808	1.6117	1.9312	1.8496
AP4M1	1.88253	3.2271	4.901	4.8734		4.07193	2.3689	3.6993	3.7229
CLDN15	0.62666	0.87457	0.88702	1.6197		0.892347	1.1906	0.73287	0.80283
RAD51-AS1	0.705943	0.85142	1.3243	1.8246		1.42407	2.1833	1.8472	1.3899
THRSP	0.867643	1.3844	1.2545	2.2304		0.846047	1.3	0.94278	0.88498
LOC100506302	0.35354	1.2293	0.73995	0.90339		0.514873	1.065	0.67966	0.91441
DPPA3	0.78602	2.0314	3.8521	2.0049		2.34167	2.6869	1.8093	2.6844
RSPH9	1.00967	1.2026	0.96576	2.5529		1.6878	0.81462	1.7723	1.7749
AQP11	0.78566	1.4534	1.026	1.9839		1.45733	0.95916	0.93406	1.5996
LOC101929679	0.448277	0.5561	1.0091	1.1297		1.3405	0.83185	1.1419	1.1635
MIR552	2.31843	7.4299	8.7774	5.8425		5.44727	8.6044	7.1313	8.7949
PTGR2	0.806533	1.2418	1.1589	2.0292		1.0263	1.6149	1.6495	1.696
PDE9A	0.885953	1.0052	1.5809	2.1991		0.623097	1.6899	0.88276	1.6394
STON1	0.82184	0.83326	1.2857	2.0374		0.978987	0.61798	1.6939	1.2859
RAD54B	0.29786	0.53031	0.70692	0.73779		0.653897	0.69091	1.0776	0.70208
APTR	0.450087	0.31407	0.31087	1.1124		0.28841	0.89487	0.78956	0.58411
HDAC11-AS1	0.961983	1.2657	1.8344	2.3734		1.7746	1.8547	0.46234	1.2659
HMGCLL1	0.41618	0.51091	0.77185	1.0253		0.44447	1.0803	0.98343	0.87421
WDR31	0.63921	1.0738	0.77215	1.5661		1.1757	1.365	1.0838	1.4535
ZDHHC11	0.70033	1.4127	1.4856	1.7053		1.13107	0.74715	1.527	1.7819
GMIP	0.754257	0.92919	1.5243	1.8277		1.50367	1.2997	0.93647	1.5247
NKX6-1	0.398867	1.2576	1.4081	0.9665		1.15017	1.5861	1.4378	1.0154
OSBPL7	0.37744	1.1391	1.1337	0.90868		1.07927	0.82306	1.0416	0.86298
LOC339260	1.10757	2.2491	2.8737	2.6582		2.4784	1.4681	2.1166	2.6194
LOC100289673	2.1448	3.7257	3.31	5.146		3.68003	4.3343	4.1402	4.0717
LCAT	0.493133	0.67973	1.4129	1.179		0.9831	0.74079	0.66362	0.98458
LOC644919	1.58977	2.4652	2.6249	3.7822		3.087	1.8199	2.8479	1.587
SPTY2D1-AS1	0.27879	1.2009	0.19018	0.66053		0.694737	0.12318	0.7295	1.1751
MEF2C	0.54614	0.80757	1.1	1.2932		0.457753	0.58644	0.91038	1.0145
CDKL3	0.71222	1.1044	1.6826	1.6852		1.31993	1.2217	1.4598	1.8716
DFNB59	0.467333	0.25666	0.70235	1.1041		0.59269	0.92916	0.47729	0.58317
LOC101927314	0.33883	0.61298	0.46588	0.8005		0.429717	0.30876	1.028	0.71878
BOLA1	1.45437	1.6646	1.5147	3.4234		2.05247	2.1343	1.2482	2.1519
NRSN2-AS1	0.447057	0.64372	0.89854	1.0523		0.272827	0.97349	0.46041	0.79694
LOC650293	0.820527	0.98962	1.6442	1.922		0.584207	1.0876	1.676	0.37543
PLS1	0.955673	1.232	2.5743	2.232		1.2543	0.99201	2.0973	2.8966
DLG1-AS1	0.392307	0.87871	0.73594	0.91258		1.3128	2.0106	0.93017	1.0705
IL17RB	0.872817	1.861	1.7527	2.0303		1.7478	1.128	2.5798	1.7317
LINC01197	0.41994	0.81816	0.95855	0.9706		0.586487	0.42817	1.0557	0.48372
RBMS2	1.1278	1.1117	1.7659	2.6031		1.79267	1.4462	1.9412	1.8982
LOC101929162	0.545383	1.0739	0.96995	1.2586		1.13717	1.79	0.98606	1.0111
HOXB-AS1	0.893627	1.0104	1.4287	2.0571		1.43157	0.88836	1.2885	1.3103
IFI27	1.051	0.9587	0.60098	2.3969		1.2545	2.8681	1.4263	1.6973
NOVA2	0.687743	0.79679	1.0071	1.563		0.886467	0.84872	0.5357	0.80494
FBXL13	0.842847	0.98208	0.97206	1.9108		1.11373	1.174	1.4555	1.3976
ZBTB12	1.0729	1.3063	2.9276	2.4265		2.06253	1.0113	1.6157	0.99966
TRIM21	1.38457	2.0516	2.8807	3.1313		1.87303	1.2541	2.3845	2.1194
ZEB1-AS1	1.5086	1.57	2.0891	3.4118		1.00964	1.2264	1.9915	2.3092
RGS10	1.9204	3.6142	2.7712	4.3431		4.6278	2.3496	3.3132	3.5147
SPATA13-AS1	0.61793	0	0	1.395		0.768543	1.4989	1.1858	0.92364
CFAP126	1.08017	1.6456	2.2978	2.4245		3.09647	2.6374	2.4044	1.9012
KCNG2	0.603687	0.59123	0.61771	1.355		0.746523	0.42114	0.61082	1.2212
LOC100287042	0.497073	0.83281	0.41216	1.1131		0.951897	1.1587	0.53546	0.96677
HCFC2	1.07887	1.9659	1.9061	2.4149		1.41747	1.3477	1.8615	1.9216
PIGV	1.2881	1.2726	2.828	2.8763		1.16673	1.2751	2.3823	2.5067
LMLN	1.18847	1.3765	1.267	2.6536		1.60147	1.5423	1.6478	1.5995
ZNF774	0.484373	0.91384	1.8338	1.0798		0.775953	1.2519	1.0243	1.088
ADGRL3-AS1	0.953187	0.6405	1.463	2.1249		0.30806	0	0.77879	2.1886
ACA41	6.7445	21.44	34.678	15.035		26.6513	32.183	21.394	14.981
TRIM16	1.08943	1.6418	1.7114	2.4242		1.4585	1.9525	1.8142	1.8382
ZNF449	0.76767	0.7936	1.2568	1.7007		0.854993	0.7268	1.8922	1.4451
VAMP2	0.743617	1.5695	1.247	1.6417		1.03683	1.0404	1.2112	1.0929
TCEAL7	1.9174	2.7012	5.3665	4.227		3.57353	2.1926	3.4512	3.5092
LOC102723809	0.872817	1.3124	0.89309	1.9227		0.17096	0	1.5635	1.703
TTC39B	0.969173	1.4111	2.0113	2.1301		1.57447	1.1761	1.4302	2.6027
TPCN2	0.602253	1.0026	1.092	1.322		0.851293	1.0331	0.90666	0.91951
EFCAB7	1.61227	2.299	3.3184	3.5385		1.66253	1.744	2.5473	3.219
TIGD6	0.801047	1.5585	1.5369	1.7577		1.30703	1.6811	1.2887	1.6216
ZNF625-ZNF20	0.456217	0.78829	1.127	0.99808		0.682123	0.86386	0.82067	0.67014
ZNF438	0.50761	0.55167	0.88565	1.1102		0.73673	0.70733	0.78194	0.7926
WHAMMP1	1.78967	2.7017	3.6188	3.9097		3.27653	2.9369	3.1401	3.3037
LOC100506844	1.7831	2.1396	2.5413	3.8886		2.5164	2.9543	2.9994	2.8926
SLC16A4	1.30377	1.3215	1.9577	2.8391		1.3562	1.7954	1.9042	1.9692
HES3	2.10753	3.004	4.1823	4.5806		2.18263	3.0474	2.3328	3.4747
FCHO1	1.1042	1.5054	2.062	2.3947		1.87213	0.95135	1.8906	2.4044
CLDN1	0.786597	0.67986	0.80487	1.6998		0.647273	0.49567	0.92343	0.66296
SATB1	1.205	1.4167	1.8575	2.603		1.24483	1.378	1.8055	2.1818
EHBP1	2.155	3.3506	3.6119	4.6453		3.85733	3.2791	3.9067	4.152
MIR124-2	14.7017	23.431	24.445	31.666		19.6267	15.698	13.543	25.276
ATP5S	2.07487	3.9158	2.5922	4.4665		4.6896	3.1979	3.3743	4.6123
SLC27A3	0.682557	1.3826	1.3685	1.4662		1.0639	0.8069	1.2944	2.0165
LRRC23	0.816083	0.94591	0.96157	1.7498		0.73951	0.85225	0.45165	1.148
TMEM41B	2.61053	3.1678	3.8119	5.5926		3.5299	2.8513	4.8409	5.1227
KCNQ4	0.31493	0.52765	0.63894	0.67364		1.0206	1.2811	0.61066	0.58541
MCAM	0.77485	0.87698	0.98423	1.6574		1.52667	0.56664	1.1429	1.5204
GPR137C	0.572453	0.65688	1.0075	1.2207		0.81923	0.77394	1.117	1.0972
MMP11	0.393753	0.97693	0.84609	0.83962		1.11437	0.6002	1.003	1.2775
ZSWIM3	1.26417	1.364	2.0535	2.6803		0.928183	1.0891	2.1341	1.9718
GLDN	0.4729	0.59298	0.6855	1.0016		0.607927	0.70807	0.70289	0.63382
MST1L	0.51494	0.59641	0.8489	1.0906		0.56013	0.59406	0.76996	0.62829
IRF2	1.59673	1.5701	2.6998	3.3784		1.4141	2.0906	2.0027	2.1286
USP17L12	0.614757	0.80884	0.71481	1.3		0.71623	1.3334	0.77893	0.73923
LOC100129917	2.17333	3.3024	3.6036	4.5936		3.38373	2.4989	4.757	4.7574
SCAPER	1.84403	2.9923	3.5578	3.8948		2.4691	2.1767	3.1703	3.1963
ZBTB49	0.771387	1.3682	1.5167	1.6273		0.953057	1.4435	1.3521	1.2608
SGCG	0.61862	0.66732	0.63299	1.3035		1.465	0.60606	0.67219	1.0874
CNR1	1.64503	1.8527	3.2121	3.4595		1.61987	1.2002	2.9739	2.3842
MED15	1.51177	2.1932	2.5218	3.1768		1.88587	1.3976	2.6376	3.031
PAXBP1-AS1	0.677493	0.79117	0.79593	1.4228		0.44217	0.58204	0.83815	0.77653
REXO1L2P	0.742583	1.5993	1.2031	1.5594		0.52871	2.6247	1.9034	0.80308
C1orf54	2.9861	3.4818	4.6187	6.2597		7.34233	2.2091	4.1052	4.4715
PAK3	2.61847	3.6176	5.5901	5.4832		2.36493	3.1065	4.0706	4.9133
ARSK	0.665377	0.88733	1.137	1.393		1.06593	0.9525	1.0681	1.2953
CCDC102B	0.60047	1.0945	1.3905	1.2559		1.23197	0.69118	1.367	1.5617
MIR593	2.6841	0	3.6438	5.6088		0.01	0	0	2.4441
CCDC39	0.51975	0.71641	0.95728	1.0859		0.666103	0.94917	0.83266	0.98583
MOSPD2	1.42873	1.3121	2.3633	2.9848		1.89623	0.84577	1.9267	2.1256
MIR18B	8.1504	18.148	18.283	17.015		7.36533	9.1411	10.848	12.83
DMRTA1	6.3812	10.135	10.2	13.307		10.1192	11.098	12.518	11.524
FANK1	0.68694	0.83442	0.72047	1.4315		1.32057	0.59184	1.4857	0.73719
MIR4292	4.65067	7.2117	11.557	9.6593		6.38597	13.209	13.73	6.3008
NKAIN3	1.0324	1.1417	0.87214	2.1409		2.2565	1.3048	1.5347	1.1025
AFG3L1P	4.04673	7.1539	4.9674	8.3893		4.0367	5.1589	3.8763	4.4255
BAGE2	0.517877	0.66921	0.7226	1.0723		0.653643	0.46802	0.69012	1.0927
MTMR9LP	0.306463	0.78214	1.1171	0.63121		0.634137	0.66009	0.80089	0.57363
USP32P2	3.7196	5.1848	6.0953	7.635		5.2269	4.0653	6.2143	6.761
HERC4	3.34073	3.6115	5.5763	6.8485		2.65223	4.415	5.5415	5.5928
LRRC34	0.83092	0.58902	1.0689	1.7028		1.80017	1.416	1.4377	0.88875
REREP3	2.93433	6.067	5.0986	6.0102		6.20857	3.816	6.5193	5.5547
ACA57	11.697	24.016	21.61	23.934		10.41	26.271	13.742	19.948
C18orf54	1.63417	1.8874	2.5202	3.3421		2.096	2.3733	3.074	3.0793
ZNF385A	0.33311	0.67966	0.75345	0.67971		0.13107	1.3246	0.45501	0.72633
FAM157A	2.09477	1.3535	3.8582	4.2637		1.45417	1.7122	1.6612	2.4571
LCA5	1.2263	1.375	1.998	2.496		1.06783	1.5379	2.1126	2.1235
CADPS	0.90132	1.5403	1.1258	1.8338		1.21407	1.4853	1.4518	1.4712
RARB	0.5829	0.83775	1.2365	1.1851		0.62253	0.86684	0.80628	1.2064
MAFG-AS1	0.728193	0.69208	1.8508	1.4799		1.45503	1.4945	1.4451	1.536
C5	0.42363	1.0738	1.167	0.86068		0.870057	0.6587	1.0885	1.1101
USP17L19	0.586807	0.72218	0.62903	1.1917		0.686387	1.3704	0.83265	0.82291
SIX4	0.83707	1.3274	1.1215	1.6983		0.962163	0.96848	1.4763	1.388
LOC649352	0.936237	0.65991	2.3079	1.8974		1.81797	0.7897	1.6771	1.147
MECOM	0.690193	1.0462	1.3926	1.3981		1.29207	0.74009	1.435	1.2232
NEUROD4	1.02393	1.0178	1.6119	2.0722		1.09357	0.93961	1.5791	1.5333
DKKL1	0.993017	1.0712	1.4358	2.0087		1.10663	1.4307	0.68477	1.2499
ACAD11	0.588343	0.91233	0.87099	1.189		1.18987	1.0287	0.93252	0.96223
CXorf40B	2.9233	4.8936	5.0816	5.8922		7.131	5.8562	6.0669	5.5049
C1orf226	0.83072	0.83648	1.1481	1.6731		1.1061	0.5434	1.5244	1.2655
LOC100287015	0.499113	1.2517	1.2295	1.0034		0.730473	1.0046	0.87068	1.5501
LOC100507194	1.26563	1.2446	1.6109	2.5432		1.6484	1.5548	1.0979	1.7411
LOC100288162	1.69617	2.5874	2.4128	3.4083		3.6671	3.5094	2.8035	3.0354
OLFM2	0.61733	0.69516	0.65423	1.2394		0.918307	0.55524	1.4729	0.57225
MFF	0.918817	1.9704	1.7303	1.838		1.3571	2.1507	1.3812	1.4442
TRIP4	1.7196	2.8916	3.0625	3.4389		3.952	4.1835	2.5735	3.6071
C1orf74	0.586797	1.1848	1.3087	1.173		0.920443	1.4462	1.2691	1.2997
ANKRD62P1-PARP4P3	0.955107	1.5409	2.1323	1.9076		1.76187	0.9207	2.9907	1.748
KRBA2	2.11553	3.0998	4.0968	4.2196		2.9316	2.4565	4.7981	4.3373
SNORD86	9.31683	27.824	13.505	18.562		27.6397	10.977	24.379	27.644
CNOT3	1.3877	2.2873	2.761	2.7647		2.1901	2.3298	2.8752	2.5012
DCAF8L1	0.476427	0.79868	0.86959	0.94851		0.783853	1.1435	1.213	1.0091
FAM63A	1.53603	1.9039	3.2958	3.0536		1.5233	2.3268	2.6968	2.926
MIR1273C	35.264	67.532	64.181	70.04		71.0013	104.98	62.514	53.96
KIFC2	0.586067	0.71154	0.52995	1.1625		0.58224	1.2826	0.6747	0.78915
ATL3	0.527443	0.61183	0.78444	1.0462		0.83185	0.62595	0.78407	1.1419
AIM2	0.7199	1.2094	1.8262	1.4246		0.89698	0.71566	1.7876	1.3175
LYST	0.482387	0.56803	0.91854	0.95368		0.76083	0.813	0.99953	1.0428
RFX3	3.72817	4.4192	6.5843	7.3705		4.3232	3.132	6.3872	6.9575
ZFYVE19	2.07587	2.227	3.4967	4.1		1.88237	3.1668	2.5225	2.9325
KIAA1407	0.671733	0.71179	0.97946	1.3239		0.81306	0.16323	0.99544	1.0003
SNAP25	0.86687	1.3554	1.7518	1.7014		1.50447	0.97666	1.0416	1.1791
GALK1	1.66803	2.7387	1.4391	3.2652		2.61977	3.9017	1.4462	2.3998
PINK1-AS	0.60113	0.94251	0.72786	1.175		1.07	0.87646	0.90044	0.94516
PAOX	2.18137	2.6887	2.649	4.2517		2.38083	1.9699	2.3733	3.8766
HDAC9	2.61847	4.3123	4.1998	5.1036		3.664	3.2174	3.9729	4.2835
LOC100422556	0.5846	1.1125	0	1.1379		1.56723	1.6858	0.79933	1.0743
ARNTL	0.731007	0.80394	1.0026	1.4171		0.614597	0.80401	0.65034	1.0946
NCK1-AS1	0.76748	0.54286	0.76464	1.4878		0.431397	0.64249	0.52417	0.68551
SUPT20HL2	0.852547	1.097	0.98371	1.6527		1.00736	0.64916	0.75846	0.98689
LOC100505771	0.6736	0.55128	1.0339	1.3058		0.359693	0.74403	1.1331	0.47631
ANKRD37	0.238293	0.73904	0.70711	0.46194		1.1198	1.2003	0.64136	0.68987
CPA2	0.234457	1.1253	0.51408	0.4545		1.0016	1.1543	0.62781	0.68545
PABPC5-AS1	2.33113	3.2132	2.5557	4.5189		2.0154	2.3542	2.3475	2.6596
MIR6768	4.94597	9.587	9.4891	9.5877		3.99625	0	5.3485	4.6289
SNORD92	4.5014	6.4631	15.865	8.7259		8.5465	13.259	8.1729	7.7391
CCDC186	0.68079	0.84674	1.1646	1.3197		1.21937	0.81777	1.3531	1.1256
DNAJC4	2.25723	3.3801	2.4795	4.3756		2.69427	1.7599	2.0899	1.9385
C8orf88	1.31047	1.5514	1.9032	2.5403		0.99324	2.1853	1.3612	1.055
CCDC144NL	0.71387	0.97578	0.73857	1.3838		0.59298	1.6611	0.69381	0.8235
FAM214A	1.2947	1.0936	1.4917	2.5097		0.978	0.61388	1.7402	2.1909
CA8	1.75863	3.2119	3.3791	3.3902		2.31647	2.3829	2.2446	3.0529
CCDC136	0.885847	1.3246	1.3758	1.707		1.7795	1.0763	0.93259	1.4949
MIR3916	31.728	78.817	47.244	61.045		48.0457	48.959	63.954	75.638
ZBTB41	5.3265	5.4386	8.3125	10.229		6.0645	5.0967	8.1445	8.6342
CNEP1R1	3.52987	5.0918	6.3523	6.7631		4.09867	5.0868	5.9575	5.3472
MNS1	1.43023	1.8311	4.064	2.7299		2.32647	1.7499	2.5381	3.1082
RNFT1	1.30277	1.7234	2.0334	2.4825		2.1695	1.4926	2.5469	1.9397
GBX1	2.16043	3.2237	3.7957	4.109		3.48277	3.0257	3.5656	3.5403
ACTR6	4.04507	5.3485	5.4879	7.6838		5.88223	5.0265	5.0252	6.1113
KCNN1	0.804163	0.78803	0.70285	1.5264		0.483093	0.7106	0.55558	1.246
USP17L20	0.67064	0.75107	0.62903	1.2729		0.71623	1.3704	0.88637	0.78107
HFM1	1.50757	2.6224	2.5864	2.8612		1.89927	2.6563	2.3299	2.8072
SYNJ1	0.896673	0.95613	1.6361	1.7017		0.910753	0.54023	1.2929	1.2332
ANKRD45	0.749953	1.1026	1.6115	1.4215		1.22813	1.3033	1.4257	1.2894
LOC400684	2.01273	3.3388	3.185	3.8109		3.99913	3.4743	2.4071	2.9204
H1F0	2.8275	3.1797	3.9292	5.3514		3.0809	4.1023	3.5534	4.5009
CRYBB2	1.22513	1.0554	1.9998	2.3184		0.56076	1.5466	0.89725	1.8637
RPGR	0.58496	1.0875	0.92679	1.1065		1.0681	0.82538	1.12	0.72053
TMEM87B	1.56293	1.6908	2.613	2.9552		1.5415	2.0377	2.4957	2.1144
LOC101929718	0.63682	0.80646	0.94484	1.2036		0.986167	1.0129	0.9641	0.65162
CXXC4	2.80907	3.1844	3.7154	5.2983		3.1534	2.5069	3.774	4.3258
ZMYM5	2.6697	3.9568	4.5227	5.03		4.4805	4.9108	4.6742	4.7252
DNAJC28	0.871353	0.66916	0.7897	1.6409		0.904003	0.69297	1.6273	1.3172
PCMTD1	4.13147	5.1635	7.2625	7.7624		3.91453	4.5354	7.6268	7.5349
C19orf81	0.931007	1.2331	0.56563	1.7483		0.870013	1.234	1.8178	1.8007
CTRL	0.602557	0.83703	1.5221	1.1315		0.6033	0.599	0.72399	1.0527
USP21	2.06117	3.1766	3.5022	3.8673		2.80717	3.5341	4.117	2.8316
USE1	1.61207	3.3868	2.0486	3.0242		1.88827	2.3435	2.1994	2.5956
LOC727896	5.73233	5.764	10.375	10.745		7.51657	5.2615	9.2002	9.6917
USP17L29	3.38117	3.8565	3.6455	6.3376		3.8199	6.4076	3.8947	3.7938
GKAP1	2.09143	2.0884	3.1127	3.916		1.97977	1.4491	3.0383	3.4639
DYNC2LI1	4.50853	5.4978	6.4326	8.432		7.29033	4.5451	5.7834	6.4501
PLIN2	1.23957	2.0023	1.5855	2.3171		1.41837	0.93887	1.3298	1.4584
PPFIA2	0.656107	1.0497	1.1109	1.2264		0.592267	0.83859	1.1149	1.1267
ZNF461	1.13783	1.3484	1.6612	2.125		1.74863	1.6921	1.5272	1.8423
LPCAT4	0.956533	0.72354	1.0981	1.7864		0.89698	1.1442	1.8837	1.6187
TSPAN7	1.67603	3.4398	2.3455	3.1295		3.44833	2.2216	1.9072	2.9157
LINC01060	1.1981	1.3815	2.8762	2.2332		0.198575	0	1.7275	1.104
LOC554206	0.55803	0.75438	0.79061	1.0401		0.962717	0.62586	0.35072	0.92131
TIMM9	5.85707	7.598	10.536	10.914		7.5063	5.6097	7.3371	9.4684
FRA10AC1	1.85893	1.959	3.0228	3.4639		2.41623	1.8528	2.1124	2.8627
PIBF1	5.8913	7.1916	9.2471	10.977		6.15437	4.9658	8.728	8.9074
LPPR2	0.408087	0.75936	1.0272	0.75942		0.69732	1.2549	0.62762	0.97772
LINC00997	1.31457	2.2815	2.3122	2.446		1.8856	2.4547	2.6425	2.1888
CHORDC1	6.83813	6.8448	12.319	12.708		8.56703	6.1006	10.89	11.388
TYW5	1.1025	2.0738	1.8618	2.0488		1.92993	2.2414	1.6255	2.2384
SNORA29	3.81543	2.7939	1.7894	7.0881		4.754	9.6932	3.6675	3.0154
LOC100289656	3.58097	7.6867	8.1681	6.6525		8.44563	4.1532	8.1751	6.9759
TMEM35	2.0644	2.5009	3.9277	3.8351		2.48033	1.4252	2.4391	3.0054
CRYBB2P1	0.711743	0.76645	1.3655	1.3222		1.1719	1.1793	0.96921	1.0658
LOC100506076	0.664383	0.14309	2.0395	1.2342		0.01	4.183	1.1442	0.58034
RPGRIP1L	2.4494	2.5355	4.3384	4.5488		2.5404	2.4541	4.1064	4.7909
ANKAR	0.675367	0.57313	0.66527	1.2506		0.505977	0.66805	1.0997	0.88553
ERC1	1.54187	2.122	2.2151	2.8547		2.182	2.4107	2.4067	2.5828
SFRP4	0.973223	1.3931	1.2256	1.7995		1.82293	1.4686	1.1802	1.3228
ZBED9	0.97662	1.7031	1.6717	1.8047		1.3257	1.3308	2.031	1.7312
GPRASP1	0.788777	0.89619	1.1307	1.4569		1.08873	0.84824	1.1087	0.99913
UBE2Q2L	10.2793	18.62	14.268	18.973		15.5603	13.151	21.007	13.742
ANKRD26	4.03833	4.7959	6.1982	7.4528		3.9973	4.1168	5.7185	6.565
SLC25A31	0.76155	1.2825	1.5082	1.4048		1.70537	1.1071	1.7002	1.312
TFRC	24.498	22.498	30.708	45.16		23.7973	21.753	28.233	40.452
UBE2H	3.33787	3.727	5.3041	6.1444		4.4583	4.1956	5.3018	5.08
DUSP10	1.14603	1.9403	1.708	2.1089		1.0466	2.2676	1.9159	1.7079
ZDHHC22	1.54127	1.8701	1.8978	2.8358		1.7716	1.662	2.0779	1.9885
TRMT1L	2.7676	3.6912	4.6974	5.0908		3.29013	3.4675	4.8399	5.5106
PRKCQ-AS1	0.770547	0.68424	1.2736	1.4171		0.59082	0.78564	0.69319	1.43
GDPD1	2.2365	1.8777	2.7947	4.1122		1.56343	1.7966	2.4625	3.031
REM2	0.694407	1.1263	1.2986	1.2765		1.2275	0.53955	1.6802	1.0518
TMEM38A	0.520467	0.86371	0.86891	0.95582		0.848407	1.1619	1.1981	0.30081
THSD1	0.62508	0.81806	0.89816	1.1473		0.3693	0.37019	0.86291	0.89618
SDHAF4	3.13717	3.7252	3.9475	5.7526		4.8898	2.0229	4.075	5.3748
SCN3A	0.66832	0.94556	1.3777	1.2246		0.614763	0.67893	1.2637	1.2053
CC2D2B	0.568527	0.69657	0.5171	1.0409		0.517227	0.44656	0.47564	0.64113
SYCE2	0.42939	0.4439	1.2205	0.78613		1.07	1.328	0.52739	0.90494
EDNRB	3.6738	3.906	5.7304	6.726		3.21117	3.761	4.5697	5.6603
TTC25	0.764913	1.1312	1.4132	1.4004		1.1573	1.8024	1.2867	1.6651
MIR3153	9.77127	9.5402	4.4437	17.889		9.2761	6.4758	6.2616	10.025
RALGPS1	0.793637	1.0891	1.0349	1.45		1.0651	0.95885	1.3772	1.1428
DNAJC12	0.62437	0.49359	1.1086	1.1391		0.70604	0.43813	0.63546	0.76995
ZSCAN32	2.10433	2.8426	3.0719	3.8345		2.72683	2.3988	3.142	3.2071
TPPP	0.842667	0.98576	1.403	1.5332		1.26307	1.2051	1.858	1.4906
PNPLA8	2.16203	2.7796	3.8527	3.9336		2.3677	2.6714	3.0468	3.6033
FAM131B	0.955973	1.3142	1.4881	1.7349		1.21647	0.70096	1.6472	1.7208
G2E3	4.80277	3.3906	8.9141	8.7152		4.23613	3.0711	7.7249	7.9653
B4GALT1	0.41344	0.61371	0.48813	0.75008		0.984993	1.1382	0.65725	0.58206
SOX18	0.80934	1.6599	0.86821	1.4677		1.81237	1.4534	0.97872	0.99039
SYNGR3	0.49918	0.6731	0.93272	0.90455		0.85762	0.77672	0.55284	1.0291
PILRA	0.507377	1.119	0.76144	0.91797		0.650243	0.85185	0.92663	1.2494
DNM1P46	1.90557	1.2132	1.6823	3.4462		0.707327	1.4169	1.586	1.5775
KCNT2	3.06247	3.4047	4.5822	5.5321		3.42183	2.637	4.412	5.0767
NUDT18	0.644703	0.87854	1.5293	1.1645		0.938907	1.3206	0.77463	1.6529
SMIM8	3.8541	4.4658	5.9154	6.9577		3.53087	4.1158	5.1882	5.3609
FUNDC1	4.147	4.6017	6.5207	7.4858		4.95717	5.5472	4.9736	5.2223
SPICE1	2.8434	4.1304	4.7278	5.1318		3.0105	3.249	4.0997	4.2945
LRCH1	0.74176	0.79156	1.0814	1.3374		0.60479	0.83518	0.93533	1.1983
GYS1	2.98973	3.555	4.8909	5.3901		4.231	4.6477	5.2154	4.7532
LOC440173	2.49503	2.6136	2.6434	4.4942		2.45243	3.7169	3.3216	3.0198
SPIN2B	3.21743	4.1668	3.8529	5.7915		6.11713	4.0303	3.8234	5.012
C11orf74	5.9882	8.3983	9.2981	10.756		7.06613	7.2712	7.5673	8.2562
B9D1	2.83233	3.4028	3.6031	5.0824		3.7198	4.5659	3.1824	3.1714
KAT2B	1.6056	1.4929	1.9922	2.8799		1.99067	1.9447	1.876	1.8884
RIN2	2.02467	2.7772	2.5417	3.6281		2.53153	2.1731	3.2753	3.0713
PRICKLE2	0.631173	0.69673	0.88666	1.1302		0.748343	0.51756	1.072	1.1988
DENND5B-AS1	2.05203	1.6726	2.5035	3.6719		3.7088	1.1507	1.9345	2.4425
USP17L9P	0.726527	0.7944	0.772	1.3		0.80576	1.2593	0.88637	0.82291
CERS4	4.36317	4.7386	5.7436	7.7927		5.49747	5.3933	6.0435	6.0685
UPF3B	1.40727	2.5076	2.3494	2.5126		2.43237	2.2825	1.9578	1.5157
PRELID3A	0.484957	1.1082	1.2144	0.86586		1.19943	0.91345	1.1286	1.1976
DUSP19	0.730143	0.67761	1.2056	1.3028		1.16963	0.4619	1.1445	1.3087
LMCD1	0.6114	0.89711	0.82741	1.0896		0.69509	1.1241	1.0332	0.90568
DKK1	0.91247	0.82857	0.82011	1.6254		1.02717	0.58838	1.1141	0.97245
PLCXD2	1.65783	2.3459	2.1841	2.9526		2.83293	1.4009	1.8227	2.9687
FKBP9P1	2.76787	3.8846	3.8987	4.924		3.51733	3.2508	3.2247	3.8561
MTERF3	4.2131	2.7184	7.5368	7.4912		4.90293	3.7743	6.8566	7.005
FAM184A	1.58467	1.4619	2.2858	2.8159		1.6924	1.444	1.7506	2.1642
EFTUD1P1	3.89063	5.3036	4.6836	6.9135		3.05523	4.0952	4.7481	4.4361
C2CD4C	0.51296	0.53766	0.79461	0.91151		0.426093	0.43439	1.0546	0.78946
SNORA71E	3.92767	4.9063	5.1911	6.9793		4.8938	6.0737	4.09	7.6785
POTEB3	1.18703	1.6021	1.687	2.1093		1.31467	1.0198	1.7009	1.558
FOCAD-AS1	1.2628	2.3389	0.69991	2.2439		0.340105	0	1.0621	1.5233
KIF9-AS1	0.736057	0.94209	0.73522	1.3079		0.84224	1.3937	0.64013	0.98847
SLC27A1	1.47387	1.242	1.7996	2.617		1.7196	1.8058	1.9048	2.275
TBC1D32	1.64287	2.2645	2.3703	2.9151		1.81957	1.4978	2.6946	3.2324
MAGEE1	0.565293	0.66521	0.39382	1.0026		0.29544	0.76522	0.64164	0.89451
LRFN3	0.619477	0.75018	0.86025	1.0979		1.34207	1.6891	1.327	1.1043
KIF5A	1.7248	1.8775	2.3259	3.0557		1.76887	2.0439	2.432	2.731
SPOP	8.25447	10.693	13.768	14.619		12.108	7.5996	11.791	12.267
ATP8A1	8.8995	10.241	13.786	15.759		10.0279	8.7204	13.649	14.02
LINC01023	0.61422	0	1.1465	1.086		0.658425	0	0.53852	1.0169
FAM155A-IT1	0.689753	1.2224	1.5124	1.2177		1.97317	2.1224	1.989	0.87301
VPS13A	4.53357	5.5755	6.9927	8.003		5.08663	5.3124	6.7039	7.1793
OBSCN	0.993597	1.3639	1.6849	1.7514		1.38957	1.5033	1.6734	1.6966
SPATA20	1.13933	1.8911	1.6255	2.0064		1.97083	0.89332	1.6813	1.4337
KLB	0.5199	0.69643	0.70056	0.91556		0.586527	1.3491	0.85519	0.80775
KDM1B	1.7461	2.4998	2.9621	3.073		2.61317	2.6951	3.0145	2.3853
C11orf54	4.14763	4.465	5.0293	7.2963		3.59253	2.9436	4.3007	4.8578
ALG6	2.6938	3.6789	3.7698	4.7356		3.2859	2.4679	3.7507	3.7306
ARIH2OS	0.445693	1.0223	0.34204	0.78298		0.237997	0.84921	0.91038	1.0428
C9orf129	0.617177	0.81747	0.47363	1.0842		0.86511	0.81805	0.77863	0.84716
PCDHGA6	0.56065	0.64954	0.85062	0.98376		0.516177	0.5125	1.0778	0.79611
NYAP1	0.646027	0.69996	0.74366	1.1319		0.809357	0.57635	1.021	0.94877
USP17L11	0.726527	0.80884	0.67192	1.2729		0.686387	1.3334	0.84608	0.80897
NIT2	3.99257	5.6843	6.7551	6.9928		5.23647	5.3849	6.3458	6.2408
GPLD1	0.70984	1.0573	1.0739	1.2429		0.978187	1.214	1.1152	1.1582
SYT4	1.61927	2.275	2.73	2.8335		1.82223	2.1607	2.8153	2.3596
PCDHGB1	0.892213	1.0026	1.1858	1.5604		1.29463	0.98979	1.2724	1.2779
LPAR4	2.07517	2.6112	3.7594	3.627		3.2335	2.4575	3.4825	3.6592
FUT9	0.615637	0.76408	1.1086	1.0754		0.71321	0.72842	0.98628	0.97222
LINC00630	1.91347	3.4997	3.3026	3.3423		3.5481	3.5674	3.2035	3.0227
REL	0.63128	0.93187	0.91945	1.1025		0.813897	0.9272	0.98127	0.99355
NLGN1-AS1	0.54685	1.7525	1.6507	0.95406		0.87604	1.0148	2.4705	2.0472
ZNF793-AS1	0.762223	0.99809	0.96191	1.3298		0.976847	1.0103	0.68382	0.81164
FANCM	2.71253	2.6233	4.0962	4.7313		3.25743	1.864	3.9742	3.9901
N4BP2L2	4.77477	6.9704	8.3666	8.3096		6.77747	6.6321	7.295	8.0027
NUDT7	1.43237	0.9492	1.1274	2.4919		1.37287	3.0182	1.8181	1.7599
THBS4	1.25317	1.0561	1.2195	2.1784		0.85828	1.6249	1.6366	2.2028
SNORD116-10	115.993	170.8	222.92	201.62		186.507	226.36	139.47	187.15
ZMYM2	9.52563	12.018	14.938	16.527		11.4657	10.688	14.466	15.227
NEK7	1.48667	1.3698	2.7944	2.5791		1.38063	0.98527	2.5888	2.1616
CALCOCO1	1.31523	1.5712	2.0112	2.2805		1.32663	1.3172	1.4469	1.437
SREK1	5.94373	6.0151	9.7532	10.302		8.27407	5.6662	9.4059	8.6888
DAAM1	13.3253	16.109	19.363	23.08		16.0617	12.939	17.283	20.056
USP44	3.26267	2.9569	4.7518	5.65		3.84453	2.4938	4.2704	4.5219
LOC729930	4.14923	6.2051	5.7089	7.1843		4.77553	5.2327	5.0338	5.248
IRF9	1.1142	1.1792	1.9001	1.9284		1.50153	1.8987	1.3132	1.3506
PLA2G12A	1.02887	1.3977	1.6879	1.7802		1.57103	1.1496	1.6183	1.8081
STK16	1.01417	1.4355	1.7162	1.7542		0.983123	1.427	1.4473	1.4563
GK5	1.1901	1.8174	1.9285	2.057		1.648	1.2476	1.9791	2.3287
KDM6B	0.604227	0.60062	0.70659	1.0426		0.55312	0.94171	0.62867	0.98764
SLC30A5	4.1334	4.6301	6.8378	7.1306		4.7657	4.8684	6.6184	6.8736
RAB30-AS1	8.99533	11.214	16.04	15.514		9.81877	10.871	14.051	11.984
ZBTB21	2.30933	2.495	3.5109	3.9805		2.88583	3.053	3.8331	3.7937
NBEAL1	1.4399	1.5851	2.7556	2.4816		1.4433	1.433	2.8272	2.7743
LOC392364	0.790183	1.5884	1.2802	1.3616		1.21897	1.1637	1.0338	1.1394
SGK1	0.625777	0.84099	0.77549	1.0783		0.950503	1.3271	0.91564	0.83294
FBXO6	1.5518	1.7379	1.9407	2.6739		1.9642	2.0569	2.2651	2.4241
JMJD1C-AS1	0.30032	0.94864	0.90481	0.51748		1.17603	0.66344	0.49716	0.74951
NDUFAF7	2.35557	2.9242	3.1931	4.0588		3.61227	2.882	4.1801	3.1655
TTLL7	2.13537	3.2608	3.1152	3.6782		2.76273	2.7334	3.6595	3.7884
TIGD7	2.1543	2.7771	3.5987	3.7107		2.5087	2.1846	3.6987	3.4462
WDR49	2.8497	3.1057	4.5144	4.9085		3.02513	3.2539	4.0758	3.8559
OTUD6B-AS1	0.819777	0.74683	0.75494	1.4103		0.612853	1.3039	0.98498	0.60355
POM121L1P	1.2368	1.8603	1.5449	2.1275		1.2257	1.6246	2.0082	1.4905
NRIP3	1.19203	1.2444	1.5605	2.0502		1.19817	1.2857	1.1458	2.1175
PRDM13	2.2507	5.1705	2.5162	3.8647		2.62627	5.4877	2.9981	2.7115
SHROOM4	0.754313	0.94827	1.153	1.2952		0.895103	1.2714	1.3293	1.2829
LOC100419583	4.55103	5.2873	6.6636	7.8139		5.8557	4.5673	6.8431	7.5937
MED26	1.1604	1.5248	1.8525	1.9919		1.4483	2.2422	1.5992	1.9051
CAMKMT	2.7481	4.2022	3.8811	4.7168		3.39353	3.6426	2.8204	3.4292
LOC101927550	0.62843	0.62936	0.60284	1.0786		0.657167	0.55531	0.78654	0.82993
BBS9	4.28633	6.5208	6.2162	7.3429		5.48853	5.2997	6.3878	5.8878
CEP97	5.70527	6.8551	8.3511	9.7697		6.96447	5.9899	8.1732	9.3461
FCHO2	1.8767	2.6007	2.5741	3.2136		2.04247	2.2388	2.6973	2.5292
CEP57L1	4.20287	4.5114	5.5404	7.1957		4.7507	3.3954	5.8756	5.7269
SH3YL1	2.01	2.5915	3.1313	3.4367		2.77377	2.8738	3.0826	2.9986
LINC01138	1.64863	2.7135	3.4627	2.8174		2.7801	3.0479	2.2833	1.7758
CUL9	1.03683	1.134	1.2983	1.7711		1.41927	1.5944	1.806	1.4982
ANKRD1	0.47355	0.71101	0.72683	0.80869		0.31308	0.14945	0.94289	1.2719
SYTL1	0.566043	0.67879	1.3669	0.9656		0.725433	0.99037	1.0338	1.0284
GUCY1B3	1.6058	1.8016	2.541	2.7388		1.87443	1.8314	3.1887	2.5785
KDM7A	1.22707	1.0529	1.9255	2.0919		0.8961	1.0093	1.627	1.513
CCDC142	1.9082	2.5029	2.6768	3.2515		2.73913	2.1621	3.338	3.4104
SHC2	1.01737	1.7529	0.94967	1.7299		1.46777	1.0882	1.6727	1.9243
ZNF653	1.60963	1.6229	2.1351	2.7351		2.22843	1.2116	1.7	1.6565
MIR124-3	8.18643	9.7853	15.968	13.886		3.27863	7.46	11.312	12.003
DCAF8L2	0.796073	1.2573	1.0635	1.3503		1.1572	0.87931	1.5623	1.5673
LOC441242	0.817183	1.4432	0.97553	1.3861		0.55758	1.1734	0.99278	1.0537
GPR75-ASB3	1.53963	2.0481	1.1816	2.6115		0.991407	2.4309	1.6432	1.8308
NPTN-IT1	0.751573	0.9094	1.206	1.2748		1.09453	0.79243	1.0016	1.0913
FAHD2CP	0.626957	0.54011	0.85536	1.0634		0.557977	1.3158	1.2806	0.20863
PLEKHA2	1.4759	1.4809	1.3123	2.5015		1.4498	1.3914	1.7828	2.1273
RNF165	1.51023	1.8011	2.236	2.5596		1.81113	2.0353	1.9585	1.7814
CLIP4	1.02653	1.4632	1.2732	1.7387		1.24027	1.8554	1.3954	1.5889
PUS10	1.01647	0.80923	1.5302	1.7213		1.08557	1.084	1.634	1.4579
STARD4-AS1	3.02937	3.1817	4.4023	5.1227		3.6569	3.4387	4.5731	4.2789
MIR181A1HG	3.169	2.7809	3.4312	5.3574		3.46317	2.7352	2.5503	2.8693
RNF13	5.66183	7.002	8.2521	9.5635		6.3194	7.5245	7.8819	6.9265
RPL32P3	0.663747	0.6419	0.82157	1.1206		0.525937	0.73788	0.63801	0.55573
CERS1	1.875	2.4588	2.7002	3.1635		1.90977	3.3597	2.5699	2.929
USP17L10	0.642697	0.66441	0.70052	1.0834		0.686387	1.1111	0.84608	0.8787
CALML4	2.20887	3.4004	3.066	3.7234		2.9539	2.164	2.4417	3.1303
AHI1	1.93093	2.9657	3.8024	3.2542		2.38203	2.5698	2.8409	3.2651
FRRS1	6.21663	6.1431	10.698	10.472		8.6275	8.3061	9.906	8.7199
GOLGA8B	1.07377	1.0507	1.712	1.8086		0.99088	1.4094	1.5382	1.8212
MAML2	0.976537	1.4107	1.2907	1.6442		1.40393	1.2861	1.5073	1.3561
RTN4IP1	1.9251	3.4565	3.9051	3.2408		3.17413	2.0369	2.9137	3.4811
ADGRB3	2.96917	3.196	4.6744	4.998		3.62643	3.0459	4.8807	4.5801
OGT	15.444	17.771	23.584	25.995		14.5693	15.38	24.481	27.974
PCDHGB2	0.69643	0.66496	0.89077	1.1719		0.919397	0.88464	1.0227	0.99458
APBA3	2.02147	2.4096	3.4615	3.3988		3.43663	2.7068	3.3508	2.5019
POT1	4.4383	5.4506	6.2877	7.4515		5.1593	5.4926	5.5922	6.1071
CNRIP1	2.74033	3.4087	3.6019	4.5995		3.59287	4.1638	3.8226	4.159
RAB2B	6.1115	6.7973	8.5091	10.256		5.6015	6.3475	7.5551	8.0361
POLR2J2	0.582463	1.2853	1.1576	0.97711		1.7226	1.2768	0.97979	0.9952
IFI27L2	2.47827	2.6605	1.9019	4.1574		3.76653	4.1693	4.4895	3.3304
DKK3	3.70947	3.7181	4.1752	6.2216		4.58177	5.152	4.1547	4.7496
LAMA5	0.35826	0.59982	0.7491	0.60012		0.51986	1.0994	0.62323	0.86301
PABPC1L	0.919967	1.4266	1.7436	1.5402		1.13883	1.4688	1.3566	1.3463
PPP1R3C	0.761213	0.89424	1.1683	1.2744		1.01622	0.27517	0.87305	1.5285
TBC1D28	0.495097	1.012	1.0362	0.82887		1.65837	0.83521	0.70303	0.84247
LOC100288069	0.714297	1.9635	1.1296	1.1958		0.38143	0.25821	0.98309	0.90755
HCG4	3.9873	5.5185	2.9652	6.6734		8.74943	7.3933	6.859	4.7417
EVC	1.82073	2.3796	2.6103	3.0396		2.33633	2.3399	3.59	3.1963
ZNF847P	3.10563	5.1725	6.5321	5.1841		4.23807	2.973	8.2922	3.3586
CDC37L1	3.50793	3.5871	4.9824	5.8549		3.67877	3.2732	4.3944	5
CDH10	2.2801	3.4285	3.8708	3.8047		2.42127	3.1768	3.4494	3.4078
MIR1247	2.2818	2.3685	0	3.8069		0.01	0	0	2.614
IFNK	0.976177	1.1101	1.6581	1.6274		1.04253	0.67283	1.6327	0.60419
SDHAP1	2.85917	3.7594	3.3736	4.7631		3.70243	3.5529	4.4231	2.6937
NME9	0.667813	0.64722	0.30963	1.1125		0.62406	0.69154	0.51153	0.80208
DNAJC24	3.6353	3.9192	4.7597	6.0403		4.6272	3.5991	4.7637	4.6807
KCNJ13	0.77705	0.95631	1.1359	1.2911		0.526903	1.2261	1.2686	1.3544
PMFBP1	0.763093	1.0831	1.0287	1.2679		0.814973	1.75	1.1526	1.0157
NPIPB9	0.626957	0.9259	0.42768	1.0417		0.669577	0.19786	0.43046	0.75999
SLC4A5	0.511893	1.0656	1.0404	0.84957		1.0859	1.1061	1.1728	0.93453
SPDYE8P	1.38913	1.8988	3.3324	2.3038		1.21983	2.721	3.1008	2.4345
LIN37	1.19993	1.7006	1.4456	1.9884		0.785443	0.71828	1.7673	2.3764
CGNL1	0.497357	0.65211	0.73234	0.82304		1.00404	0.83611	0.61508	0.71751
PNPLA3	0.650643	1.0664	0.47902	1.0767		0.932153	0.84138	0.85423	1.2991
SUMO1	1.1952	2.004	1.9538	1.9778		1.02737	2.3956	0.85463	1.5133
CTH	1.76807	2.817	2.8095	2.9234		2.51027	1.93	2.5993	2.3257
STT3A-AS1	1.78897	2.0126	1.2383	2.9579		1.01151	2.0923	1.3656	1.8384
SPATA7	8.02707	9.2355	9.6277	13.267		7.13217	8.6173	10.043	9.9228
VPS13C	7.5572	9.0752	12.498	12.48		8.12307	8.5617	12.462	12.753
EIF5A2	0.86825	1.1386	1.3614	1.4337		1.00457	0.94838	1.3678	1.2038
SLC39A8	1.02553	1.3027	1.4513	1.692		1.50307	0.95444	1.1641	1.307
TIMM8A	2.68567	3.5263	3.6482	4.4282		4.41773	3.5188	4.08	4.2064
LINC00238	0.772133	1.1375	0.43454	1.2723		1.36063	0.76759	0.35254	1.1948
PITPNA-AS1	3.214	3.5302	4.4808	5.2957		2.31693	5.6446	3.0121	4.171
DUSP18	0.594623	0.55038	1.04	0.97843		0.945187	0.78816	1.0301	1.2769
KIF16B	1.7342	1.5916	2.138	2.8534		1.1293	1.4465	2.415	2.6855
EPS15L1	1.53063	1.8547	1.9706	2.5172		2.00987	1.8791	1.8753	2.3609
SNTG2	0.542563	0.86572	0.82068	0.8917		1.2093	0.50028	1.0317	1.1539
SLC15A4	2.98463	4.4631	3.5765	4.9039		3.98867	4.8234	4.2496	4.0789
NBEA	2.1136	3.0851	3.6659	3.4725		2.7703	3.4011	3.9709	3.3648
HOXB3	0.7259	0.77586	0.75535	1.1925		0.473033	0.6197	0.88106	0.92117
OSBPL5	2.43927	2.5927	2.7713	4.007		1.85903	2.9296	3.4785	3.464
LOC440434	4.85017	4.9304	7.0031	7.9656		4.37413	8.2145	6.0219	7.1417
ANXA9	1.19583	0.71902	1.3609	1.9633		0.781907	0.38817	1.689	1.3156
ZNF654	2.51437	3.0264	2.9128	4.1256		2.2058	2.9281	3.2585	3.5634
MIR423	6.15613	2.6925	9.4488	10.098		5.05743	3.1384	3.8691	6.382
SRGAP2D	4.02383	6.1397	5.2951	6.6002		7.89233	7.5387	6.4897	7.1841
USP6	1.51277	1.9426	2.1344	2.4809		1.8616	1.5819	2.1359	2.4272
TDRD3	9.33017	13.881	11.764	15.301		11.6487	10.784	12.461	11.904
SLC10A7	1.10773	1.2396	2.261	1.8152		1.18297	1.3926	2.124	1.7955
RRAGD	10.9973	14.213	14.475	18.016		12.6233	14.002	14.371	15.512
PRKAA2	2.19903	2.3545	3.3679	3.5985		2.39427	1.8675	3.2461	3.3452
CXorf40A	1.98527	2.7208	2.8514	3.2482		3.69583	3.3798	3.09	2.7455
SOS1	2.76137	2.8906	3.9864	4.5178		3.38917	2.4543	4.0869	3.7904
MED15P9	1.1644	1.0783	1.7127	1.9045		0.673593	0.67523	1.9703	2.01
PRRC2A	0.512313	0.79443	1.245	0.83794		0.88911	0.5093	0.76945	0.91099
ADAMTS6	1.1759	1.5417	2.1088	1.9233		1.29513	1.6804	1.5954	1.874
KIAA0895	3.25007	3.2413	5.0138	5.3146		2.99187	2.1936	4.2021	4.4587
TMEM106B	7.10007	8.1382	9.0725	11.604		7.60463	8.7678	9.7313	10.656
LOC730183	2.67693	3.0836	1.8783	4.3738		4.73767	3.3455	2.904	3.4741
N4BP1	1.873	2.1273	3.1023	3.0601		2.42183	2.7815	3.1522	3.0361
ETNK1	12.863	12.928	23.037	21.004		13.9923	9.5719	22.994	21.978
F3	1.41373	2.923	1.9129	2.3078		1.48997	2.6382	2.6731	1.8105
CPOX	4.61733	5.8944	6.9524	7.5332		6.73877	4.8351	5.9546	7.7425
ADRBK2	3.8443	4.7923	5.4703	6.2704		4.2526	4.4113	5.5333	5.6731
PPP1R9A	3.31767	4.2675	5.9473	5.41		3.86863	3.5057	5.5422	5.1961
SNORD116-11	110.34	166.94	227.5	179.92		175.997	201.48	129.73	180.82
MPP1	3.30257	3.5503	4.2189	5.3808		3.2458	2.2559	3.9243	3.1553
GRHL1	0.580347	0.98928	1.0297	0.94547		0.646173	0.99837	0.8427	0.77657
USP17L15	0.66241	0.73957	0.61002	1.0786		0.59425	1.2292	0.72586	0.68772
PPFIBP1	2.96517	3.507	3.8075	4.8277		3.25253	3.5624	4.6684	4.1995
PM20D2	2.94743	3.8234	5.4132	4.7979		4.2374	3.0928	4.9308	4.8474
KPNA5	7.50833	10.971	12.537	12.216		9.3626	9.7334	11.629	10.193
USP9Y	8.11353	9.0843	11.489	13.188		8.7409	10.249	11.615	13.364
SPCS2	3.50127	4.3248	4.0451	5.6878		6.51303	3.8783	3.7052	4.808
ELAVL3	0.70355	1.032	1.1236	1.1427		1.00522	1.3358	1.0692	1.3382
FIRRE	1.26183	2.1453	1.6567	2.0482		1.33137	1.5315	1.4029	2.1323
LOC100272216	3.67147	4.8735	4.5792	5.959		4.43147	5.9031	5.941	4.5435
LPPR1	0.77967	1.1809	1.1225	1.2653		0.910133	1.1776	1.22	1.3033
B3GALT2	0.577123	0.94681	1.0334	0.93634		0.911137	1.2971	1.1999	1.1648
PIGX	3.526	4.084	4.4105	5.7192		5.564	3.6053	4.7657	5.0859
ADCK5	1.2315	1.8518	1.81	1.9966		1.53043	1.8995	2.077	1.5982
SWT1	2.0486	2.6084	2.2798	3.3206		1.99007	1.5034	2.4865	2.4668
ELP4	4.4675	4.5601	5.8338	7.2377		4.0822	4.6175	5.9686	5.2327
DNASE1	1.00579	1.3963	1.1909	1.6294		1.58057	0.49517	1.5538	1.4559
OTUD7A	1.02433	1.127	0.86095	1.6594		0.718883	1.2801	1.3151	1.2636
C22orf46	0.653167	0.75385	0.55848	1.058		0.63068	0.86576	0.89876	1.1165
PRMT9	3.8735	3.5022	4.3443	6.2736		4.95883	4.0639	4.8633	5.4854
FAM208A	8.68703	9.513	13.218	14.063		9.46103	8.8332	13.745	13.828
SNX10	1.8484	3.0415	2.8977	2.9914		2.0646	2.7422	3.692	3.4111
IFT172	2.70323	3.8425	4.0782	4.3721		3.21743	3.9608	3.8233	4.4299
MSANTD2	3.3571	3.8397	5.8104	5.4277		4.56177	4.3172	5.781	5.79
LRRC40	9.99117	11.954	15.049	16.144		12.349	10.398	14.311	16.311
LRRC17	2.1178	2.7063	3.0098	3.4212		2.03147	1.9754	2.5918	3.1615
PARP16	1.47557	2.27	2.103	2.3837		1.4821	2.3983	2.2795	1.815
LEPR	0.702163	0.63627	1.1442	1.1343		0.490673	0.55153	0.99157	1.1034
PVRIG	2.1278	2.8009	3.6287	3.4373		4.09043	4.0237	4.5133	3.9368
XRCC2	2.6543	3.1188	4.4969	4.2878		3.82613	2.7684	3.7016	4.0542
ZFP92	1.28097	2.1519	1.5474	2.0693		1.82407	2.311	1.4365	2.451
RNF149	3.86947	3.7288	5.9927	6.2508		4.1005	2.9421	6.1341	5.4948
LOC145783	0.531153	0.694	1.004	0.85803		0.567263	0.80181	0.89348	0.92056
KLHL20	4.93457	4.995	6.9558	7.9713		5.53077	4.4796	7.3001	7.2608
PAFAH2	1.19333	0.88668	1.9206	1.9277		1.35413	0.98858	1.2068	1.7249
GALC	2.23543	3.3242	3.7712	3.6111		3.2077	2.4768	3.6088	3.1357
PTPRG-AS1	0.746877	1.1753	1.2228	1.2065		0.584943	1.056	1.0051	0.903
CCNH	9.55763	11.756	14.624	15.439		9.45127	9.775	11.498	12.354
NDNF	8.10893	8.3107	10.598	13.089		8.4449	7.5422	10.306	11.949
NOL4L	1.19793	1.2044	1.6265	1.933		1.195	1.169	1.6608	1.8266
MIR940	2.8464	0	0	4.5899		3.061	0	2.5035	3.0728
KRAS	6.5157	7.4977	8.589	10.506		8.49243	7.5443	8.5263	9.055
TCEANC2	0.590467	0.49596	1.0384	0.95146		0.52025	0.6359	0.82298	0.83997
UBR2	5.02177	5.5351	8.0161	8.0903		5.94097	5.1322	7.2622	8.1414
SPDYE5	0.91941	1.433	1.7658	1.4807		0.921493	2.0061	1.6384	1.7509
CBARP	1.12847	1.1756	1.1813	1.8173		1.05687	0.92047	1.4101	1.3778
ANKRD36BP2	10.6267	12.608	15.126	17.108		12.9703	14.188	19.007	16.208
LOC100129550	0.821817	1.0172	1.0569	1.3227		1.17563	0.60961	0.94576	0.96341
TNFRSF19	6.6493	7.5705	9.2475	10.7		6.2653	6.2916	10.192	9.6156
ACA66	17.1207	15.398	33.986	27.546		31.8153	25.87	14.153	22.902
NADK2	4.91667	6.1846	6.3502	7.9091		5.80173	5.9093	5.6569	6.0352
FAM175A	8.641	9.1856	12.44	13.893		8.0328	10.095	11.565	13.805
HM13-AS1	0.5489	0	0.74516	0.88231		1.36107	1.0859	1.0063	2.0447
IGFBP4	0.756493	1.0599	0.39722	1.2156		1.06307	0.79162	0.67932	0.69558
LOC642852	1.14313	1.5671	2.1868	1.8366		1.3403	2.3057	2.0991	1.8637
DFFB	1.5438	2.2166	1.7552	2.4801		2.03043	2.0274	2.3977	2.062
NFIL3	2.03787	2.6024	3.4243	3.2727		1.62167	1.5624	2.9287	2.1042
CFAP44	0.542373	0.8231	0.81026	0.87055		0.787777	0.7074	1.2408	1.0049
AMMECR1	2.65303	2.9151	3.4055	4.2575		3.36783	2.6532	3.5236	3.6317
KLHL28	3.65173	3.2963	6.3787	5.8581		3.80747	3.0649	5.2524	5.1855
ERCC6	0.78702	0.95944	1.018	1.2618		0.898677	0.89228	1.2846	1.4256
INTS2	6.55483	7.2183	9.2048	10.506		7.75223	6.9927	8.3778	8.9237
TRIP11	4.1663	4.8305	6.8282	6.6734		4.7199	4.4208	6.7213	6.0629
PAK1	5.6682	6.1705	8.4052	9.0779		6.8324	7.1738	8.1295	8.0151
FSIP2	2.5604	2.4283	3.7567	4.0985		2.7954	2.4409	3.9243	3.7749
ZNF667-AS1	1.5737	2.6856	3.0544	2.518		2.45433	2.4501	1.8489	1.7705
U57	12.365	36.43	32.579	19.775		29.7127	17.209	15.154	20.984
FAM161A	2.53707	2.7241	3.5872	4.0574		2.51247	2.4457	3.3144	3.6148
POLK	3.0978	2.82	4.4215	4.9532		3.18197	2.7592	3.6652	4.3137
BRSK1	2.87513	2.4121	3.378	4.5931		2.76197	3.7726	3.0483	3.7067
TCEAL8	9.1819	10.707	14.149	14.666		12.2773	9.4929	12.356	12.998
SMNDC1	3.77347	4.2638	5.1182	6.0177		5.90443	4.042	5.8203	5.5738
EFNA2	1.87033	1.8798	2.9982	2.9811		1.79773	2.8647	2.8465	3.0081
TXNDC11	1.3958	2.4145	2.0292	2.2235		2.25817	2.7477	2.6568	2.0901
CLIC3	0.766537	1.5849	1.4286	1.2206		1.8127	1.5966	1.1578	0.54658
IAH1	2.06357	1.8285	2.2372	3.2859		1.3643	2.0839	2.0544	1.9864
MIR4784	16.187	19.124	32.83	25.775		23.461	16.858	23.339	27.701
FANCB	4.72073	6.9913	8.1919	7.5159		7.52293	5.6687	8.1507	8.1695
THAP2	1.48993	1.3834	2.3197	2.3712		1.61083	1.0362	2.2941	2.0199
ASUN	5.8484	6.6413	10.752	9.3074		6.51757	5.9081	9.7911	9.5788
SMIM14	1.04703	0.52734	1.7444	1.6654		0.68815	0.88965	1.4065	1.2329
PRUNE	2.2524	2.724	3.1247	3.5826		2.7139	2.6602	2.6369	3.3872
LOC653653	7.7899	9.6597	10.268	12.386		8.89327	7.7313	9.4797	11.837
BCRP3	0.78094	1.7438	1.4384	1.2414		1.40117	1.6148	1.2311	1.606
SPDYE1	0.41994	0.33862	0.79924	0.66752		0.233217	1.0242	0.80731	0.6456
C19orf57	0.459853	0.52293	0.56464	0.73096		0.29467	1.2678	0.73376	0.40398
HECTD2	11.6033	15.46	17.925	18.433		13.8743	15.118	18.48	17.659
PHF21A	2.1052	2.4751	2.8358	3.3438		2.6707	2.6049	3.1085	2.7151
FAM126A	6.5855	6.8416	9.0007	10.458		8.03023	7.693	8.9457	9.2039
PDE5A	2.6177	3.3481	3.9591	4.1546		3.33983	3.5626	4.4171	4.0406
CAMK4	2.24457	3.3984	3.0284	3.5617		4.964	3.1594	3.4463	3.9758
SEMA6A	1.00096	1.7631	1.6211	1.5881		1.72267	1.8253	1.9825	1.6834
SCAF11	5.75467	8.1421	7.8971	9.1277		7.3976	8.3112	7.9481	8.6903
FAM27E3	0.649833	0.71759	1.1485	1.0307		0.72556	0.70473	1.377	1.1058
KLRF2	0.669837	1.5423	0.43616	1.0624		0.065602	0	1.2585	1.155
ESCO1	5.33293	6.6433	7.2032	8.4583		5.71663	5.4163	6.8238	7.7684
TMED6	0.520907	0.70984	0.99333	0.82618		0.505743	1.3181	1.4111	0.66183
ST6GALNAC2	0.69784	1.4865	1.0603	1.1068		1.1292	1.5136	1.2907	1.045
BBS10	4.1619	3.9044	5.6887	6.5988		3.8478	3.7545	4.9141	5.7919
GRM8	1.48763	2.1876	1.9352	2.3584		1.28087	1.9107	1.757	2.1528
DISP1	1.2385	0.9953	1.8223	1.9627		1.37097	1.1264	1.6684	1.7824
RIMS1	3.17263	3.3121	3.6681	5.0204		2.62933	3.1653	3.8558	3.8767
UNC50	9.121	13.882	14.219	14.432		15.2777	13.33	14.631	15.623
NEK1	2.42987	2.5727	2.9074	3.8442		2.62853	2.2233	3.1946	3.0008
CCDC106	1.69833	1.6633	1.9207	2.6857		1.9331	1.6291	1.8473	3.0339
SYVN1	0.831627	1.4102	1.1794	1.3151		0.856997	1.4311	1.1079	1.4492
POM121L4P	2.5061	2.7288	2.6379	3.9621		2.32543	1.8242	3.0506	2.8606
MPHOSPH9	12.0503	15.76	18.044	19.05		16.1093	15.325	18.109	18.319
GMCL1	3.7949	3.0992	8.1835	5.9954		4.985	4.6024	7.4413	5.3605
FBXL4	3.8463	3.3712	6.2846	6.0709		5.24433	4.7153	5.2754	6.2983
UHRF2	6.81047	7.2565	10.761	10.747		7.536	6.3548	11.899	10.646
SMYD3	4.68277	5.9527	5.6552	7.3887		6.33863	6.1708	5.4695	7.678
ATP10D	1.27763	1.1943	1.5333	2.0156		1.11047	1.162	1.558	1.4315
ELAVL4	1.12167	0.89807	1.4459	1.7693		0.96301	1.2826	1.2526	1.2899
CORO1A	2.3489	3.071	3.0161	3.7051		3.7383	2.1366	3.9401	2.9196
PEX7	1.77213	3.074	1.8287	2.7948		3.2399	1.3138	2.2231	1.979
SPIN2A	2.8011	2.948	3.2115	4.4159		4.8657	2.3261	3.2115	4.0091
NGLY1	4.31553	4.9235	7.4682	6.7992		5.4903	5.3327	5.7926	7.1831
LINC00115	0.270393	0.73376	0.62252	0.42588		0.577553	1.12	1.0072	0.77605
RP9	5.40523	6.841	6.6288	8.5134		7.895	5.0573	6.3799	7.9948
HACD1	1.63477	1.9365	1.8296	2.5748		2.90987	1.3543	1.8333	2.38
LOC101927434	0.553827	0.57253	1.2042	0.87229		0.739343	0.55056	1.0647	0.48377
HIATL2	2.7184	5.0643	2.4049	4.2815		3.3266	3.6032	4.355	3.2508
SEMA6B	4.3249	4.8446	4.9453	6.8077		5.7767	6.7803	5.0255	5.6758
RNF103-CHMP3	1.3989	2.3739	3.4839	2.2001		3.10073	2.6239	1.9916	2.7469
CBLB	3.5266	3.8599	4.9317	5.545		3.99353	4.1402	5.6175	4.627
SLX4IP	3.25867	3.4668	5.5842	5.1209		3.61537	4.1096	5.1698	3.5373
SPDYE3	0.405307	0.68629	1.2799	0.63667		0.179117	0.8892	1.5382	1.0045
PABPC5	1.45927	1.4351	1.5857	2.2905		1.5171	1.3693	1.4523	1.6952
NAPEPLD	1.1122	0.99534	1.6816	1.7457		0.948493	1.1222	1.6036	1.6613
LOC101929516	1.4583	2.046	2.416	2.2885		0.593323	5.1546	2.7034	1.4905
PPIL4	9.22247	11.559	17.031	14.472		12.6447	10.664	13.669	14.836
HNRNPU-AS1	2.0823	2.4035	2.6543	3.2669		2.38407	2.0116	2.1966	2.8715
CENPK	9.56623	13.97	12.788	15.005		12.4963	11.419	13.583	13.721
GCA	3.10563	3.4031	3.2978	4.8697		3.21353	2.415	2.9255	3.9408
THAP5	4.46407	6.7125	7.7665	6.9941		6.36577	6.892	6.7534	7.2353
MINK1	1.6858	1.5822	2.1607	2.6401		2.2742	2.0698	2.5202	2.4889
TCERG1L-AS1	1.226	1.7549	1.7852	1.9196		0.9144	0	0.95184	0.80025
NBR1	4.09583	5.5414	6.2584	6.4122		6.35103	5.0524	5.9011	5.3008
IPW	1.25683	1.3249	2.1974	1.9664		1.34227	1.4691	1.6837	2.0845
KIF20B	6.48727	8.54	9.7734	10.147		8.34343	6.0923	8.6239	9.5902
ANO5	0.588083	0.82902	0.92313	0.91977		0.813623	0.7352	0.52674	1.1041
TMEM38B	8.9706	9.3775	14.206	14.028		9.78173	8.6429	12.101	13.025
CCNG2	4.87913	6.616	6.8189	7.6295		5.79267	7.3941	6.6401	7.6958
TNKS2	10.763	10.32	14.599	16.827		10.9113	10.26	15.525	15.015
NEU3	2.08963	2.4951	3.4061	3.2657		2.68147	2.6409	3.2231	3.121
DPP10	1.3842	2.0034	2.1503	2.1629		1.91737	0.97855	1.5805	1.7964
TTC5	5.77603	8.3276	10.233	9.0222		6.95893	8.8898	10.072	10.317
OTUD3	2.9521	3.4898	4.58	4.6099		3.43743	3.2517	4.0627	4.5706
CRTC3-AS1	1.22513	1.6183	0.90539	1.9131		1.09033	2.7065	0.78509	2.2083
LSP1P3	5.41387	4.3012	7.0271	8.454		6.74553	8.5048	5.8785	7.0559
LINC01534	0.91051	0.83668	1.5269	1.4218		0.378157	0.93867	0.58347	1.3129
LXN	0.717963	1.0721	0.79586	1.1211		2.3003	0.6873	0.90099	0.89591
RCN3	0.98439	1.4396	0.72474	1.5359		1.07693	0.73195	0.56543	1.0546
WSB1	14.9793	15.827	19.131	23.37		16.7197	17.751	19.377	22.501
SENP7	5.2249	5.1584	8.4143	8.1509		5.00217	5.8202	8.6036	7.6114
AGO3	5.8741	6.2051	8.1099	9.1616		7.38207	6.8148	8.5458	8.6985
LOC441081	1.85227	2.7156	3.2048	2.8888		2.6166	3.4707	2.6464	2.4206
TAPT1	1.43593	1.5546	2.7202	2.2381		1.96877	1.8004	2.4574	2.0533
CLN8	0.807193	0.99173	0.76559	1.2578		1.01459	0.92178	0.98479	1.5341
INTS6-AS1	1.58373	2.8944	1.389	2.467		1.20813	1.8743	2.2019	1.3551
SLF1	5.3468	5.449	7.9258	8.328		6.2464	5.1373	7.8775	8.1463
RNF215	3.0603	4.2662	4.0922	4.7639		3.02077	4.5481	3.2314	5.6357
VASP	6.41463	7.9476	8.7913	9.9855		6.9753	8.0387	9.4918	11.546
WBP2	2.2669	3.6217	3.163	3.5288		2.5922	3.0351	3.3675	4.4917
CCDC82	3.3915	3.6747	3.5871	5.2785		3.2912	2.4422	4.1769	4.7937
OIP5-AS1	11.0227	12.318	15.98	17.153		13.3787	11.028	15.712	15.696
PCDHGB7	1.065	1.6707	1.6632	1.657		1.31693	1.5106	1.3694	1.6134
CMTM8	1.63597	1.2979	0.95378	2.5444		2.31603	0.353	1.5177	0.93053
SLC12A4	1.3452	1.4921	1.8544	2.0916		2.47427	1.523	1.9665	1.674
RP9P	4.496	5.8364	5.4433	6.9857		6.1945	5.277	5.3113	5.8587
FAM13C	0.85314	1.284	1.2067	1.3255		1.27293	0.94789	0.77785	1.002
RP2	3.1621	4.0621	5.0734	4.9128		4.1096	2.9432	4.8721	5.1528
RPRD1A	15.2913	15.456	20.519	23.756		14.9307	14.244	18.783	20.403
CRYZL1	10.8027	12.783	14.224	16.779		10.6753	11.904	13.099	15.735
GUCA1B	1.7256	2.311	2.0767	2.6799		1.88487	2.1313	1.7718	2.0359
OPHN1	0.874787	1.0907	1.3699	1.3578		1.11103	0.94014	1.3465	1.3099
SNRNP48	4.8962	4.2731	5.6266	7.5992		5.09233	4.2841	5.5471	6.2934
LSM2	42.4903	39.089	45.16	65.943		59.425	26.149	43.517	46.457
ACVR2A	6.14927	6.0095	9.3278	9.5395		6.4344	6.4018	8.0446	8.7814
STX12	6.11543	7.7642	7.9956	9.4865		7.5502	5.8446	7.6431	8.4141
XPNPEP3	2.46217	2.4362	3.2871	3.8194		2.4337	1.687	3.3738	3.1959
PRICKLE4	1.35217	1.328	1.0515	2.097		1.1264	1.864	1.3647	1.9843
SLC35F5	5.59953	5.7261	7.6653	8.6837		6.33577	4.5201	8.0736	7.5036
LOC101927768	1.21983	1.6394	1.7929	1.8917		1.4449	1.4699	1.5563	1.5277
C11orf65	0.430917	0.46775	0.6173	0.66826		1.01246	0.22847	0.70415	1.0324
ARL4D	1.54467	1.292	1.8392	2.3954		2.72947	1.3773	1.5657	1.8504
EVI5	3.3044	3.4965	4.2295	5.1233		3.05593	3.5468	4.4652	4.216
NME7	5.75777	7.3701	6.6279	8.9238		5.56903	6.7678	7.4924	8.2015
PCDH18	39.145	58.116	52.206	60.649		40.579	52.194	47.23	52.897
CACNB3	1.15873	1.5246	2.0942	1.7941		1.4786	1.137	1.7503	2.3736
SACM1L	4.74317	4.8972	7.1203	7.344		5.02713	4.9341	7.1101	7.3423
ANKRD13D	1.49763	1.8385	1.9901	2.3185		1.75497	3.1155	3.499	2.5956
OSCP1	3.25857	5.7638	3.9613	5.0418		4.46983	5.2701	3.1609	4.9988
EP400	1.09143	1.4085	1.3775	1.6884		1.37407	1.5808	1.4191	1.4864
BEND7	0.874643	1.2505	0.74263	1.3528		0.635987	1.0113	0.86756	0.98461
AKT3	5.43693	5.3834	6.9589	8.4072		5.22253	5.1904	6.4526	7.1124
LOC101927211	4.45137	5.202	4.4228	6.8782		4.754	6.3277	4.7128	4.9911
LOC101928323	2.83753	2.6125	5.3532	4.3832		4.92443	1.8805	4.9436	3.3638
DIO3	3.17653	3.9297	4.1712	4.9056		5.0209	4.3227	3.7556	3.9956
PPDPF	8.30693	7.5511	8.2068	12.827		5.38417	9.9475	8.2051	7.3204
TMC6	0.415727	0.6367	0.43326	0.64172		0.69065	1.2449	0.71781	0.59178
PRH1-PRR4	1.46127	1.5805	1.7859	2.2556		2.02297	2.0086	1.4566	1.8639
LRP5L	0.60504	0.97013	1.1561	0.93351		0.85717	1.0802	1.2284	1.1279
APAF1	3.31797	3.2956	4.9057	5.1179		3.41127	2.7487	5.2183	5.5802
TEX15	0.91563	1.3698	1.1644	1.4123		1.3869	1.1495	1.6608	1.2195
PPP1R3E	0.87146	1.121	0.89677	1.3438		1.20567	1.142	1.0423	1.0084
CAMTA2	0.807337	1.0196	1.272	1.2449		1.25413	1.4957	1.2787	1.4608
POLG2	2.7926	3.0601	4.3576	4.3036		2.9824	3.3684	5.2746	5.1435
FOXP4	0.838047	1.4349	1.0949	1.2909		1.2706	1.577	1.6291	1.3147
KIAA0586	4.8763	5.7198	6.4427	7.5078		5.03447	5.9452	6.538	6.6759
TMEM65	5.14693	5.9405	6.0385	7.9237		6.17013	4.3974	5.4441	5.85
RSPH3	1.0428	1.6488	1.4018	1.6053		1.26653	1.4906	1.7984	1.0921
NR2F2-AS1	9.22043	11.594	12.824	14.194		10.3853	9.962	13.648	12.26
TRIM51HP	2.78487	2.3077	3.5507	4.2845		2.73813	2.0507	3.6754	3.6185
LRRC49	5.89767	6.6559	8.7053	9.0706		6.05223	7.1674	8.0253	8.8313
CEP83	4.0028	4.1237	5.9177	6.154		5.4984	6.0374	6.3684	6.3315
SNORD2	125.913	182.75	236.85	193.54		213.253	166.89	169.93	228.85
KIAA0513	1.2843	1.3603	1.5517	1.9727		1.42057	1.4287	1.8903	1.6655
RILPL1	2.32407	3.3934	3.3762	3.568		3.67783	3.2154	3.8075	4.0559
LOC400927	1.08127	1.0713	1.5213	1.6594		1.82847	0.47775	2.3819	1.1244
KC6	1.24803	1.3708	1.9156	1.9153		1.19403	1.3785	2.9367	2.3491
CEBPB	1.267	1.5608	1.5773	1.9444		1.62377	2.2951	1.3599	1.444
SETDB2	1.2023	1.2059	1.1021	1.8451		0.909523	1.2806	1.5409	1.6575
SOCS2-AS1	2.7918	2.0443	1.5077	4.2844		2.89877	2.2614	2.609	1.7806
TMEM68	4.22313	4.6259	5.4613	6.4796		4.66377	4.2399	5.8645	5.4896
STXBP4	2.4002	2.8047	3.1716	3.6822		2.3982	3.2302	3.3864	2.6827
TEAD3	2.35147	2.6924	3.2284	3.6062		2.94047	2.5053	2.5464	2.9045
WDPCP	2.79807	3.1846	2.4846	4.2897		1.7815	3.1025	2.3728	2.7127
MTIF3	7.94597	8.5078	11.491	12.181		9.95823	7.2543	10.619	11.393
CACNB4	0.789173	0.85862	1.087	1.2089		0.848713	0.59982	0.97872	1.0523
DZIP1L	1.9088	1.7826	2.155	2.9232		2.20167	1.7205	2.7216	2.6805
TRMT11	9.28603	11.982	9.8169	14.219		10.502	12.671	10.845	11.855
U59A	11.2767	20.554	11.235	17.258		26.6223	17.307	15.404	16.59
MLLT3	3.0894	2.6603	4.0894	4.7273		2.72377	2.5789	4.1164	4.823
ATM	6.8191	8.7821	10.846	10.429		7.41643	7.8178	11.056	9.7531
LINC01596	14.0847	26.59	21.541	21.536		17.7773	20.965	22.842	19.737
SPATA24	3.41403	5.3958	4.5682	5.2181		7.64287	6.3527	3.9443	3.3754
TMEM260	2.46427	2.5799	3.4618	3.7649		2.65413	2.948	3.3072	3.0334
DNAJB14	5.43133	6.2741	7.5038	8.2979		6.0198	4.508	7.2147	7.2404
U54	23.3167	19.722	31.811	35.612		24.902	42.144	28.186	45.143
HYAL3	0.755247	1.5379	0.99526	1.1535		1.1488	1.5168	1.0229	1.1081
LINC01399	8.24327	11.433	12.266	12.584		13.5723	6.5558	10.697	11.006
MICA	0.78681	0.9659	0.91579	1.2011		0.966347	0.62574	1.3519	0.88364
XRN1	2.99303	3.4299	4.1605	4.5684		3.28087	3.6531	4.2522	4.7798
GOLGA2P5	0.85779	1.4245	0.8497	1.309		1.15	1.5482	1.1315	1.6215
DDX58	1.07633	0.92403	1.494	1.642		1.24947	1.4391	1.39	1.28
C14orf79	1.4367	2.1548	2.3617	2.1915		1.53437	2.0916	1.8111	2.1278
HEATR5B	4.61233	6.0126	6.7612	7.0323		4.83503	5.9661	6.1911	6.727
PRH2	0.916427	0.7611	1.2433	1.3972		1.0777	0.65512	1.4302	1.3003
HBII-85-25	48.7757	80.041	81.889	74.356		105.197	60.257	51.436	90.293
TAF1B	4.12417	4.8439	5.7356	6.2869		5.79	3.7983	5.8998	5.9727
PPP3CC	3.41247	3.6355	4.4229	5.2002		4.19113	3.0154	4.574	3.5107
DCUN1D1	6.03087	7.9882	8.3798	9.1887		7.689	7.0989	8.521	8.4757
PCAT7	0.71358	1.3173	1.0431	1.0869		1.30643	1.0359	1.3228	1.3908
MIR1204	4.65067	18.544	16.656	7.0835		10.643	13.209	15.646	15.918
PGAM2	1.81793	2.4163	1.807	2.7689		2.6627	3.7177	2.5213	3.1111
VN1R1	0.994877	1.484	0.91619	1.5153		1.94287	0.79121	1.3388	0.95061
INGX	0.810393	0.4488	1.6584	1.2343		1.42187	1.4578	1.2241	1.0401
MIR5047	28.0437	47.628	39.627	42.713		38.5077	33.631	35.942	36.661
FGD1	1.8951	2.6157	2.7915	2.8864		2.35757	2.7603	3.1628	3.1756
ENO1-AS1	1.3973	0.82542	0.817	2.1282		0.537615	0	1.0073	0.54799
PRDM5	5.5507	7.3642	7.5487	8.4531		5.80363	7.236	7.0833	7.1736
SLC16A10	1.75527	2.308	3.214	2.6714		2.02263	1.8368	2.1312	2.1212
HELB	0.973853	1.3508	1.501	1.4816		1.30333	1.4869	1.7596	1.5137
PDP2	0.645863	0.76914	0.65115	0.98196		1.01435	0.64625	0.94948	0.95765
ANKRD27	4.7483	4.392	5.5234	7.2182		4.46253	6.7045	7.0096	6.7659
INPP5E	1.46187	1.8584	2.1628	2.2211		1.61747	2.3566	2.0318	1.8406
CRACR2B	0.72973	0.81725	0.99558	1.1081		0.935213	0.61259	0.94694	1.117
SNX21	2.02717	2.6521	2.3318	3.076		2.3591	2.3349	2.4861	2.4424
CACNG7	0.87319	1.1578	1.0877	1.3247		1.3583	1.1574	1.3502	1.3549
KCNIP4	1.31577	1.3698	1.4601	1.9938		1.06873	1.1791	1.2737	1.3598
EBLN3	3.09303	4.0285	4.0863	4.6843		4.0314	4.1133	4.7335	3.8699
SERINC4	1.14227	0.82108	0.26481	1.7299		0.609977	0.63875	0.69483	0.98888
SLC35G2	1.03723	1.385	1.592	1.5708		1.03853	1.4607	1.7655	1.4561
PREPL	6.26037	7.0495	9.3509	9.4806		8.45923	7.4587	9.0481	8.3586
FAM92A1P2	6.2011	7.5915	7.6531	9.3846		6.52587	5.9362	8.0957	7.6838
SLC36A4	2.39423	3.2078	3.2277	3.6233		2.90997	2.1222	3.2156	3.8528
CLCN3	8.72277	9.2372	11.902	13.193		10.413	7.9458	11.041	12.036
AGFG1	1.1011	1.8234	1.7057	1.6651		1.58973	1.0068	1.4896	1.8957
C9orf172	1.2757	1.2403	1.5074	1.9283		1.70307	2.476	1.8759	1.8269
COA5	6.22237	7.2008	8.2744	9.4005		6.53773	6.0438	6.9618	7.5823
ERMARD	3.0105	4.239	4.2595	4.5479		4.39033	4.926	4.2808	4.7567
CRYBG3	3.56873	4.0038	5.2106	5.3851		3.4576	4.198	4.851	4.912
FAM177A1	2.52917	2.4026	3.2314	3.8162		2.45293	3.1893	3.0422	2.7023
STX7	6.4425	6.1806	8.9016	9.7202		7.30357	5.4304	7.4503	8.2683
CUL2	6.0123	6.6247	7.5806	9.0693		7.21113	5.8836	6.2849	8.4828
GALK2	2.86897	3.0723	3.7978	4.3269		3.6136	3.7004	3.5306	3.7823
ASGR1	1.33273	1.4543	1.894	2.0094		1.89783	0.82438	2.2775	2.4096
ZNF436-AS1	0.838417	1.3884	1.1677	1.2641		0.994913	1.3994	1.2536	1.364
LINC00993	1.84053	0.77518	0.52314	2.775		3.4217	2.3492	2.1296	1.0888
MYLPF	0.61164	0.70256	0.59108	0.92218		1.01612	1.9817	1.2412	1.3908
FKBP11	2.84417	4.2937	4.3885	4.2882		5.78577	4.7872	5.6848	4.597
TRIM51	4.92467	5.1193	6.0469	7.425		4.32447	1.9583	5.9435	5.1211
TMEM121	1.055	1.6813	1.4993	1.5906		0.970203	1.5537	1.0845	1.5505
CDC14C	5.15457	5.4877	4.9358	7.7699		3.63163	6.0572	4.6811	5.5374
WDHD1	10.1617	10.734	15.03	15.314		11.8773	8.8033	14.737	14.524
MANBA	3.92573	3.5232	6.3486	5.916		4.17823	4.0629	5.4728	5.1537
TXNIP	69.5837	83.848	82.553	104.84		73.074	78.396	80	90.027
KIF3A	2.48273	2.679	4.3129	3.7387		3.01103	2.4913	3.8965	4.0012
IRAK4	0.687037	1.0919	1.0388	1.0336		1.50033	1.1417	1.0399	1.1516
HIST1H1D	766.587	889.94	1120.3	1153.2		703.74	850.1	1208.7	1077.6
MUT	2.42843	3.2565	3.3522	3.6528		3.3398	2.8696	3.2096	3.6021
SLC2A11	0.941007	1.5156	1.3536	1.4144		0.932153	1.3738	1.3896	1.2185
TXNRD3	1.0522	1.6711	1.732	1.5815		0.879463	0.99044	1.6051	1.7964
JUND	13.2203	16.21	11.799	19.869		12.1817	16.351	13.569	16.299
NCKIPSD	2.83403	2.9221	2.7177	4.2569		3.819	3.1271	3.3517	3.4809
C20orf194	2.0424	2.4877	2.8216	3.0662		2.20187	2.6815	2.7187	2.6113
USP32	3.57957	4.4963	5.1603	5.3731		4.4725	4.1232	5.082	5.3254
EPHA3	11.1727	12.215	14.157	16.763		12.063	12.148	12.956	13.421
FSBP	1.80427	2.5381	2.0021	2.707		2.43727	1.5397	2.6292	2.8539
CEP170P1	3.49453	4.6447	5.2359	5.2419		2.9768	1.9851	5.0985	5.7519
RPL3L	10.4227	8.2765	8.8474	7.8163		10.136	7.5633	7.4578	8.1812
CLUH	6.1351	5.4747	4.9567	4.6002		6.3702	6.6411	4.8652	5.3335
EMG1	21.8407	18.859	19.049	16.371		22.659	25.09	17.495	19.955
GTF2IRD2	9.08897	8.6387	9.8846	6.8117		7.53213	10.303	9.8943	8.2801
KLHDC2	18.9047	17.62	14.867	14.167		18.242	20.223	16.099	14.443
CNTROB	8.52023	6.6588	5.9367	6.3837		6.91927	5.782	6.8008	7.1059
SLC19A1	4.57227	4.1419	2.8943	3.4251		4.03893	5.1154	3.4564	3.961
EAPP	11.1947	10.685	9.7989	8.3857		7.97033	9.892	7.9354	9.2303
MKRN9P	20.599	15.814	16.476	15.429		18.485	16.059	18.195	15.733
S100A10	0.928247	0.7197	1.0146	0.69522		0.405553	0.72704	0.30418	0.71605
QSOX1	2.36263	1.7902	1.6002	1.7695		1.6774	3.7543	1.9162	1.7555
PP7080	3.93297	4.343	3.1489	2.9456		4.20033	3.3851	4.0996	3.5565
RCL1	8.34377	7.529	7.6087	6.2483		5.59933	7.6794	5.8534	7.6268
U78	144.5	138.41	191.65	108.19		138.233	192.44	122.77	131.26
PBLD	2.1164	2.1434	1.9631	1.5844		1.52527	3.2842	2.0674	2.0269
CUTC	7.2888	4.8439	4.8278	5.4562		5.3865	5.0031	4.2381	4.8888
STIM1	2.87153	2.6305	2.865	2.1493		3.00123	3.2508	2.6767	2.6014
MAD1L1	15.6237	13.034	13.965	11.692		12.5707	12.757	14.08	14.842
OGG1	6.93793	4.7509	5.4305	5.1919		4.83423	4.2444	5.9375	5.1502
PSMB10	6.01777	8.3938	7.4706	4.5032		5.3872	6.0996	7.2093	5.5878
RAB11FIP3	6.88853	6.9643	5.4203	5.1546		6.74193	8.3535	5.6906	5.7219
ARHGDIA	11.597	10.267	9.4696	8.6774		9.49467	11.066	9.7363	10.527
MRPL51	89.948	76.163	82.719	67.298		99.294	71.203	69.048	74.204
ATG101	9.6338	9.4309	8.986	7.2058		11.149	7.5959	10.258	9.9883
ANXA7	17.6923	16.181	14.032	13.233		15.336	14.617	13.366	14.265
TRMT1	14.2873	12.495	12.146	10.686		12.887	11.905	12.553	10.114
SELO	4.03793	3.747	4.3088	3.0192		3.1214	3.3897	4.0939	3.4456
DHRS1	2.1054	1.8034	0.89249	1.5742		1.1564	1.5946	1.9659	1.6814
MGAT1	10.0121	8.6373	7.8954	7.4857		10.123	9.753	8.0244	8.6982
DDX49	20.4627	20.903	18.284	15.298		20.5593	19.41	16.698	19.689
SEPHS2	2.2342	2.4467	2.4508	1.67		2.6894	2.6602	1.9019	2.3249
DNAJC11	9.74623	8.2868	7.5106	7.2847		11.203	8.5645	7.8741	7.8538
MFSD12	6.92207	6.3907	6.9015	5.1733		6.76913	6.1627	6.1125	5.1826
TBC1D15	2.02853	2.0734	1.6231	1.5153		2.08503	2.2744	1.576	1.6178
NUTF2	242.163	229.44	199.28	180.81		239.043	247.93	206.09	193
MIR4521	64.545	98.554	23.533	48.178		79.233	101.29	29.238	72.581
EIF4A3	47.5687	46.044	37.549	35.506		45.8947	43.996	36.754	38.364
A2M	11.4417	8.6091	10.058	8.5399		8.2656	8.3183	9.1681	9.4977
UBL5	94.6883	59.805	77.712	70.661		98.7433	44.905	59.565	67.127
PLOD1	4.9786	3.7272	4.0874	3.7152		4.972	4.7108	4.8985	4.2517
GGA1	7.84473	6.9471	6.8833	5.854		7.50317	7.6743	6.1659	6.8957
PLXDC2	3.08907	2.927	2.6538	2.3045		2.6633	2.0737	2.5977	2.3971
ABLIM1	5.67633	5.3148	5.0059	4.2343		4.9746	5.7905	5.2894	4.3149
CDIP1	9.6797	6.6047	6.8412	7.2193		8.46907	7.064	6.5578	6.9629
SVIP	9.87057	9.3426	7.083	7.3616		9.9599	7.9009	7.7166	8.0781
PPP2R3C	17.745	18.089	16.725	13.234		15.8467	16.242	14.221	14.447
SSTR2	0.585707	0.55892	1.0757	0.43669		0.481173	0.47775	0.86615	0.80959
LOC729867	0.733433	0.46659	0.86593	0.54683		0.54228	1.2713	0.82701	1.0842
GNPDA2	7.0052	5.4911	6.0258	5.2229		5.03557	6.3772	5.1334	5.754
TFPT	8.16393	4.7545	6.6715	6.0868		7.96937	8.6667	5.9299	5.3472
LSM3	73.2713	57.009	57.672	54.629		62.178	51.107	47.159	42.391
ERAS	0.70058	0.47354	0.68928	0.52233		1.20863	0.9286	0.51801	0.59178
ID1	10.8037	9.7301	9.0578	8.0546		9.9942	11.254	11.721	10.514
EBNA1BP2	25.1277	20.852	19.155	18.732		22.0317	19.929	17.283	16.9
PPIL1	32.7443	29.172	25.043	24.406		32.697	26.408	22.035	23.716
CLN6	17.77	17.436	12.271	13.24		17.1543	19.527	14.609	13.983
PIGA	6.89923	5.6031	6.0986	5.1402		6.37187	4.8165	5.788	5.1349
ZFP36L2	4.06203	3.2772	3.4842	3.0259		4.41543	4.8889	3.9161	3.6339
TUSC2	8.56443	10.056	6.586	6.3795		8.24327	7.5679	7.4701	7.5206
LONP1	18.4223	15.253	14.514	13.722		17.6717	14.198	15.558	14.674
ATP6V0D1	22.8967	18.063	18.356	17.051		22.6313	19.538	19.447	16.405
AP2S1	39.968	33.013	32.768	29.752		36.6283	31.559	28.121	30.059
NFKBIB	6.0504	4.4305	5.0486	4.503		4.2309	2.8642	4.483	3.2537
BYSL	7.5159	7.2495	5.5619	5.5936		6.1157	6.7007	5.9989	5.4598
NDUFB11	63.8007	54.124	45.649	47.482		55.195	43.989	50.02	41.927
PPP1CA	86.3323	84.243	73.489	64.243		86.2233	80.593	73.505	72.924
ABCA1	8.1381	7.9332	6.1044	6.0555		7.60043	7.8542	5.8995	6.4697
PYCR1	12.7893	11.169	10.729	9.5147		12.295	12.403	8.1318	10.268
HM13	2.64743	1.9625	2.4044	1.9693		3.02463	2.9651	2.2489	2.6941
CDCA4	22.9377	19.304	18.318	17.061		21.5897	19.892	20.286	17.925
DMAP1	10.511	8.3644	7.0282	7.8179		7.72593	8.72	7.3413	8.5679
LIG1	23.0067	22.383	15.782	17.11		22.955	22.283	16.633	17.452
IQSEC1	2.2775	2.3077	1.8989	1.6936		2.1106	3.0906	2.7915	2.5653
RAVER1	2.71393	2.6007	2.124	2.0179		3.0705	3.7615	2.7933	2.0289
MRPL57	6.6226	4.9397	4.9322	4.9239		6.7684	5.978	4.9395	4.9626
MMP2	5.55323	5.0394	4.101	4.1282		5.3001	4.4464	3.7196	4.4588
GUCY1A2	1.9541	1.9662	2.0332	1.4524		1.72057	2.1027	2.0551	1.7151
LRP8	4.76157	4.5378	4.1285	3.539		3.95457	4.9762	4.2964	4.1878
SNN	24.1697	20.368	18.777	17.963		24.4267	20.677	18.607	16.936
PAXIP1-AS1	2.94013	2.9381	2.497	2.1848		2.4283	2.8579	2.4493	2.6612
NDUFS5	140.87	128.95	112.51	104.65		141.953	113.77	102.02	105.02
RDH13	3.0145	2.1041	2.4316	2.2393		2.09147	2.7124	3.1409	3.5256
SLC35B2	14.2643	12.144	11.525	10.593		14.7973	14.686	12.47	11.136
NKAPL	1.25883	1.1352	0.69884	0.93454		0.943933	0.42601	1.3387	0.81549
ATG9A	3.68037	3.0763	3.3785	2.7318		3.30867	4.2762	3.8287	3.7729
SMIM20	10.492	9.8706	8.2651	7.7865		9.23607	6.4006	8.6293	8.1293
DHRS4	2.19313	2.5152	2.2441	1.6275		3.03757	4.4058	2.9151	2.8564
CST4	3.87077	3.6889	2.4754	2.8724		3.10043	3.367	2.0929	3.9547
LDB1	19.7477	18.01	15.546	14.651		20.5307	20.601	16.597	15.573
VGLL4	8.2998	6.5832	6.6979	6.1556		7.19893	7.2784	8.5234	7.0209
NME3	5.7947	5.9224	4.9411	4.2975		7.78263	6.8661	5.3801	5.4561
PEMT	12.6693	11.186	6.2427	9.3954		9.03573	10.876	7.6625	8.1702
PER1	1.40847	1.1971	1.1946	1.0445		1.2014	1.278	1.3084	1.4297
FAM127C	10.904	9.4502	8.5696	8.0857		9.51733	8.8807	9.029	8.3935
FASTKD5	8.0072	5.1916	7.3182	5.9375		8.35227	5.4406	6.9569	5.867
SNU13	33.3593	30.873	26.929	24.736		32.169	28.104	27.249	25.297
SLC23A2	6.52807	5.6613	4.5764	4.84		6.34367	6.1019	5.4821	5.0169
MCRS1	28.799	31.025	23.827	21.351		28.6803	28.379	22.02	22.116
PIGBOS1	1.4911	2.8109	1.5931	1.1052		2.8571	3.0809	2.445	2.2985
ZEB2-AS1	3.52787	2.5208	3.4506	2.6148		2.43797	2.7507	2.294	3.1075
KLHL29	1.33963	1.4211	1.2677	0.99291		1.5616	1.6248	1.4476	1.3155
NDUFB9	89.1513	70.178	70.982	66.067		80.0707	63.187	61.117	66.285
PBXIP1	3.8441	3.2756	3.3634	2.8484		2.9006	1.6984	3.1261	2.9268
LOC101927248	3.253	2.6768	2.3912	2.41		3.4342	2.7754	2.9292	2.5475
ARL2	24.4827	17.092	16.383	18.138		19.9377	17.098	15.805	15.938
PRPS1	19.614	18.836	16.732	14.528		17.8607	18.883	13.852	14.943
ZNHIT2	4.7979	7.2677	5.148	3.5523		5.08847	7.1986	6.021	5.0059
NPLOC4	15.636	15.587	11.634	11.576		14.8077	17.751	11.427	12.897
ACA40	540.123	551.85	628.34	399.85		643.847	593.73	323.1	585.91
DKC1	19.8867	17.929	14.951	14.722		21.2697	13.639	15.608	15.07
TELO2	4.8687	4.2657	3.1957	3.604		4.32833	4.6982	3.5164	3.9857
DUSP28	4.2367	3.566	3.2513	3.1353		2.56807	3.339	3.3019	3.1721
CASP2	6.23717	6.3553	5.9024	4.6157		5.58103	6.2284	6.8055	6.1634
GAS8	1.25147	1.0085	0.83302	0.92602		0.747303	1.4626	1.0736	0.85973
BCS1L	5.99583	6.2676	5.8202	4.4364		4.774	7.3797	6.368	4.7296
KATNB1	9.74053	7.3913	6.9286	7.2071		7.34837	9.7444	7.01	7.8933
NUFIP1	4.31477	3.7941	3.8338	3.1922		3.24477	3.4856	3.5339	3.6638
ATP5O	135.53	111.96	104.04	100.26		131.18	104.9	91.176	103.93
HAUS8	8.1323	4.8514	4.4422	6.0154		7.4771	4.3765	5.7452	5.8751
SNORD99	21.144	15.243	21.351	15.64		9.50797	8.1128	21.126	23.607
METTL24	1.53633	0.64784	1.4066	1.1364		0.690863	1.4469	0.81611	1.0897
LOC729732	2.7835	2.3922	1.6529	2.0586		2.07737	3.2746	3.3686	2.6002
RPA3	12.846	12.76	12.501	9.5005		13.1527	9.0687	10.361	10.315
TAF4	1.29847	0.90981	1.1367	0.96022		0.482793	0.99441	0.90143	1.3203
PEX5	7.60807	6.0994	6.7705	5.6261		7.23243	5.8416	4.9423	6.4802
SGK223	1.83193	1.6498	1.087	1.3546		1.6035	1.9525	1.1709	0.99923
SLC1A4	5.6295	4.8347	4.7656	4.1626		5.2271	5.013	5.0533	4.1859
CDH11	3.2297	2.8802	2.9259	2.388		2.86983	2.9357	2.9235	2.6666
ZXDA	1.3344	0.85332	0.81836	0.98659		0.63033	1.2698	0.94554	0.87952
TMSB15B	45.65	38.901	37.683	33.751		44.4707	36.322	32.765	39.366
SEMA4F	1.47237	1.0775	1.3313	1.088		1.02757	1.4395	1.2506	1.3643
SMYD5	10.2137	8.9005	7.0087	7.5466		8.445	9.4927	6.4257	7.4351
SNAPC4	2.0103	1.4795	1.5525	1.4846		1.49267	1.5734	1.4309	1.4287
TLCD1	5.49333	4.2367	4.0596	4.0567		4.74933	3.5251	3.9393	3.8736
CCDC124	12.8153	10.309	9.7478	9.4598		13.9587	10.855	9.667	8.43
ATOH8	2.13347	1.9661	1.7751	1.5748		2.2785	1.8215	1.7187	1.4211
HBI-43	4656.27	4859.8	4100.5	3436.7		3937.57	5591.5	3879.6	4061.9
YTHDF2	36.891	29.776	27.463	27.226		29.9223	32.22	27.295	28.754
KIF18B	5.00247	3.4119	4.5346	3.6918		4.45583	4.5947	4.6489	4.1029
NDUFA2	30.6357	22.265	24.777	22.605		25.2767	19.769	21.228	24.317
ZDHHC3	2.9685	2.7804	2.7143	2.1902		2.88553	3.0231	2.4588	2.41
C1orf106	5.1871	4.0108	4.4248	3.8271		4.8388	4.5181	4.8842	3.6089
PYROXD1	1.9429	1.6738	1.3916	1.4333		1.879	1.5451	1.6704	1.5947
SDE2	5.29637	5.6704	3.9935	3.9066		4.67217	5.1216	5.059	4.3562
MTFR1L	15.134	12.702	12.432	11.161		15.0553	16.329	12.32	12.721
PLTP	25.7757	22.077	21.071	19.004		20.8723	20.201	21.842	20.61
SAAL1	22.5913	19.672	23.101	16.655		18.6933	21.273	19.549	17.923
PLA2G6	0.9806	0.82811	0.69247	0.72287		0.501507	1.1716	0.7368	0.90998
CCDC61	1.73367	1.3757	0.98691	1.278		1.79937	1.2946	1.2674	1.4382
LRRC8A	8.76217	8.655	7.5273	6.4582		8.75113	8.819	8.0291	7.2716
ATP5J2	78.487	59.841	52.367	57.836		65.2163	54.037	54.008	51.046
MAN1B1	9.05067	5.6587	5.749	6.6688		7.00483	7.2873	6.2428	7.1575
EMC7	9.3424	9.2428	8.5213	6.8835		11.738	9.0772	8.8989	10.677
PCTP	5.5745	5.1036	5.4409	4.1071		4.2619	4.417	4.3401	4.3431
RANGRF	0.95441	0.41439	0.70314	0.70305		1.18237	0.70843	0.9541	1.0099
TRIM17	1.06747	0.69523	0.9612	0.78633		0.79803	0.73575	1.2621	0.72464
LIPG	4.27193	4.5211	3.9723	3.1468		4.4939	3.7513	3.1773	3.7102
NAA10	15.4083	13.871	15.726	11.346		16.541	13.194	14.065	13.554
SNORA38B	348.017	309.05	409.41	256.25		454.51	480.95	277.8	356.51
PCNAP1	10.8963	9.4087	6.6982	8.0231		11.3663	7.2773	7.5305	6.8089
SIAH2	3.95867	3.5743	2.5642	2.9147		4.11893	4.2562	2.9886	3.3158
IPO4	22.467	21.194	19.908	16.539		19.016	23.781	18.833	19.522
C7orf55	2.90627	3.1566	2.3715	2.1394		2.31807	3.8034	3.3594	2.4422
ZNF275	0.93676	1.1832	0.78916	0.6895		1.03803	1.2417	0.86997	0.93515
DPH7	9.00383	7.1552	7.1315	6.6269		8.43327	8.4881	7.625	7.258
STMN3	28.1013	23.31	22.783	20.68		23.6433	21.754	21.131	22.783
PYCR2	10.3303	8.7825	8.05	7.6009		10.0394	10.295	9.507	8.9452
ZIC5	10.4093	10.746	10.379	7.6585		10.1553	11.102	9.6847	9.1591
TUFT1	3.81937	3.1175	2.4531	2.8097		3.72687	3.3507	2.9846	2.6333
FOXO1	0.868863	0.80198	0.60328	0.63913		0.704233	1.1517	0.58909	0.58083
ACIN1	20.3863	17.3	15.702	14.996		18.267	18.584	16.831	15.225
TIMP3	0.908777	0.9898	0.89668	0.66848		0.935893	1.1078	0.86964	0.62371
C9orf114	5.55643	5.2986	4.5272	4.087		6.6995	5.5065	4.153	3.6755
TGFBR3	2.7395	2.6506	2.0918	2.0148		2.8155	2.8648	2.7425	2.2229
IRX4	4.76073	5.5152	3.7341	3.5011		4.7085	5.8928	4.1488	3.9944
ZNHIT1	24.6717	19.409	16.549	18.143		21.751	17.517	20.476	17.921
LRRC10B	1.74527	1.1717	0.96474	1.2833		1.79963	1.9676	0.68453	1.4719
E2F3	8.76233	7.1429	7.9338	6.4429		8.35197	7.4327	7.4829	7.044
LOC285847	0.745323	1.0096	0.72319	0.54803		0.356823	0.20439	0.69172	0.83384
RBFA	4.31893	4.1447	3.6934	3.1756		3.6582	3.8129	3.5148	3.662
ZDHHC14	1.38957	1.1558	1.4218	1.0217		1.10877	1.9265	1.3741	1.3154
TRIL	3.39027	2.9586	2.0814	2.4922		3.6584	3.6883	2.3489	2.2416
UPP1	2.70737	2.9621	2.4932	1.99		2.81913	3.8278	2.3422	2.8942
PHC2	33.664	32.989	27.049	24.742		29.484	30.544	27.586	28.34
RNPS1	31.0463	27.27	25.213	22.814		31.651	32.594	24.735	24.896
SLC43A2	2.75667	3.0084	2.3524	2.0257		3.34523	3.9204	2.2759	2.2343
SPPL3	4.6357	4.2462	2.995	3.4064		3.2929	3.9725	3.5337	3.7184
U70D	275.323	218.84	254.9	202.3		356.727	314.24	159.27	238.32
CTDSP1	5.23093	4.5267	3.9021	3.8434		3.87457	5.9718	3.7305	3.7312
ATG16L2	1.28667	0.81523	1.1254	0.94536		1.41847	0.66016	0.78793	0.95297
PRKCZ	3.08113	2.473	2.0757	2.263		2.14603	1.9786	2.6949	2.7797
DBF4B	2.80747	1.1893	2.5173	2.0619		2.1019	1.688	2.17	1.9214
MCM2	63.7513	54.635	48.258	46.82		64.309	55.719	49.714	48.26
WDR20	2.85973	2.0157	2.4237	2.0998		2.54513	2.3356	2.1033	2.5809
GTF3C5	25.5483	24.149	21.645	18.753		24.3637	22.455	20.886	20.662
POMT2	6.88623	7.0197	4.6819	5.0545		6.12537	7.7112	5.3989	5.7575
C9orf78	10.9937	9.492	9.1071	8.0689		13.049	10.418	9.932	8.8972
ZIC4	2.91347	2.9635	2.55	2.1381		2.84483	3.0894	2.8255	3.1214
TOMM5	57.302	47.924	43.862	42.048		52.3727	46.224	42.457	41.319
DTYMK	30.596	28.414	24.017	22.447		29.255	20.106	25.163	22.255
FKBP1B	8.08933	3.3728	4.2301	5.9346		6.58683	3.3766	4.5107	4.1716
PROCA1	0.87421	0.91595	0.74946	0.64122		0.65607	1.4093	1.0901	1.0496
FAM133DP	10.8027	8.7125	8.94	7.9224		8.3755	9.0186	8.823	9.6262
POMP	28.1523	29.781	29.118	20.642		31.954	22.777	27.603	25.382
P2RX4	1.67247	1.0972	1.1848	1.2262		1.1679	1.961	1.2469	1.5519
SH2B2	1.7842	1.1351	1.5916	1.3081		2.1987	1.9405	1.3522	1.8839
TMEM200C	7.32623	7.8014	5.8714	5.3706		8.41853	9.1883	7.1536	5.763
TSC22D2	5.5079	4.7957	4.0787	4.0373		5.0967	6.0696	5.2236	4.7641
FBLL1	6.73173	5.3281	4.3697	4.9343		5.5718	4.1268	5.581	5.3972
AKIP1	9.63103	10.66	9.2976	7.0589		11.4123	10.24	7.442	7.5251
FGF19	3.49943	5.2542	3.6553	2.5641		4.4492	5.6048	3.8943	3.1295
FAM217B	6.94793	6.041	5.4499	5.0907		6.74233	6.4315	5.0653	5.2476
UCKL1-AS1	1.072	0.79896	0.7079	0.78533		1.13157	0.72699	0.80878	0.91463
VAC14	8.12347	7.3797	5.2815	5.9505		7.90793	8.2138	5.8875	6.6886
POLE	11.633	11.635	10.526	8.5212		10.987	12.515	10.535	9.673
FDX1L	6.8928	5.1946	5.7069	5.0489		7.52997	5.2307	4.5519	4.2546
RHOB	12.4367	12.101	10.048	9.1089		11.5397	10.94	10.467	10.487
MAPKAPK2	11.9097	10.284	9.1627	8.7222		12.152	9.6631	8.8386	9.5015
ING2	3.25047	2.7349	2.6793	2.3804		2.9315	2.992	3.3675	3.0556
FLJ38576	0.814607	1.048	0.57421	0.59655		0.289993	1.1037	0.58291	0.62346
COX17	14.6277	9.6822	9.1526	10.71		12.6997	5.4399	8.5474	9.7699
ELOVL1	5.14673	3.6225	4.4679	3.7679		4.73647	2.7941	4.6577	4.5367
PHLDA3	9.34037	8.0775	6.6751	6.8373		9.76607	10.952	7.903	6.8547
PCNA	97.7003	108.34	82.003	71.515		104.8	87.523	74.934	69.066
PCYT2	7.2965	6.4356	6.42	5.3397		8.25017	7.9513	6.4899	6.5629
SLC35A4	8.42317	6.4484	6.0254	6.1635		8.8337	7.423	6.893	7.5527
CACNB1	1.26093	1.1068	1.0894	0.92239		1.2323	1.4191	0.90904	1.1935
RCE1	6.4153	5.6153	6.456	4.6928		7.85327	6.4577	5.0467	4.9845
NMT1	17.38	13.785	15.417	12.713		15.3287	15.193	13.862	13.534
GYG2	7.054	6.4723	6.0641	5.1596		6.16127	6.1	4.8207	5.072
MAP3K11	7.0016	6.9741	5.7811	5.1199		6.17367	7.2493	6.3229	6.1687
MAP3K3	4.99003	3.7617	3.2514	3.6475		3.8418	4.658	4.4064	3.5542
CLU	9.43197	7.86	8.6636	6.8941		9.25867	6.7666	7.1662	6.9375
BEX2	15.18	12.724	11.712	11.094		14.1087	11.8	9.5631	10.362
CACTIN	3.992	4.0189	3.0667	2.9168		4.3552	4.1353	3.7723	3.7767
CST1	3.8071	3.5421	2.607	2.7817		3.44037	3.0277	2.1394	3.9175
RARRES2	15.8593	14.718	10.757	11.587		16.6163	14.492	11.606	13.613
LOC401010	26.9133	23.842	21.691	19.663		24.048	30.364	23.029	22.007
RFNG	3.26303	2.3411	1.7068	2.3838		2.57467	2.2916	2.1885	2.8685
DHCR24	76.741	70.497	61.334	56.06		74.7927	75.659	62.29	59.668
CACFD1	12.983	12.375	9.932	9.4829		13.0403	11.186	9.4712	9.2192
C8orf33	8.06247	7.5611	6.8748	5.8856		9.21007	8.0262	7.1286	6.5374
KRT18	19.2983	17.347	17.014	14.087		17.3377	18.179	17.121	18.569
SDC3	5.9108	5.441	4.4249	4.3136		6.6747	5.8529	5.3934	5.0112
RNF114	23.6553	20.966	18.851	17.261		21.698	19.157	16.503	20.183
POP7	23.7373	19.281	16.665	17.313		26.0653	21.588	16.849	17.808
LZTS3	2.32283	2.463	1.9436	1.6938		2.08663	2.2012	1.372	2.0913
BCL7C	7.2999	5.7118	3.8832	5.3228		5.6743	5.5925	5.3002	5.8165
CHTF18	6.4538	6.3814	5.992	4.7054		5.03097	6.6258	5.2204	4.8464
PEX3	6.21457	4.3743	4.0175	4.5293		4.9049	4.9168	3.7123	4.5367
GSX1	7.19997	10.323	4.7591	5.2466		8.5314	10.24	6.6177	4.9841
MLEC	28.0737	25.078	24.69	20.452		26.8033	24.125	24.745	23.244
LOC286059	5.6402	5.5951	4.0606	4.1082		5.57277	5.5286	4.4232	4.9899
RNF4	19.541	16.105	13.908	14.233		16.5563	15.585	15.258	15.195
POR	18.7033	16.95	12.923	13.622		16.227	16.716	15.341	14.137
GPR108	5.2533	6.3728	5.3863	3.824		6.0913	6.2242	5.4	4.3453
ZNF687	6.14753	4.8883	4.8215	4.4749		5.673	4.6061	5.3842	4.4148
FDPSP2	12.6543	10.158	9.0712	9.2076		11.9207	9.7132	8.8651	9.1176
NUDT16L1	11.6927	8.5391	8.452	8.5074		13.2573	9.3073	8.6178	8.1208
CREB3L2	2.8	1.904	2.3825	2.0369		2.16787	2.0258	2.4217	2.5121
RNF220	9.71613	10.19	7.4677	7.0666		11.1033	11.84	7.6975	9.1311
SLC20A2	7.50073	8.238	6.335	5.4552		7.29643	7.7852	6.7331	6.8314
GTF3C2	10.673	7.8246	7.6527	7.7613		10.1613	8.6013	8.5835	8.1903
RAB11B-AS1	1.21953	0.72043	0.42339	0.88654		1.34897	1.0969	0.628	0.84787
LAMP5	1.30793	1.4423	0.86991	0.95079		0.88468	1.2424	1.0582	0.75078
NCBP2-AS2	9.72833	9.5442	5.5666	7.0719		11.8937	10.392	6.5673	7.8109
AFMID	5.61203	5.9599	4.5156	4.0796		5.1763	4.666	4.8427	5.4242
WDR86	0.845867	0.95095	0.76815	0.61489		0.70011	1.3454	0.50817	1.3722
LDHAL6A	0.965067	1.1313	0.89932	0.70154		0.680983	0.57106	0.87795	0.73976
C10orf131	0.454223	0.76304	0.52287	0.33019		0.0404253	1.1038	0.63672	0.30229
SNORD19	9.3713	6.9632	5.0942	6.8123		8.75733	8.5397	7.6004	8.1858
TTC9	0.989763	0.90853	0.70282	0.71949		0.84746	1.1196	0.98009	1.0221
AKR1C4	1.04563	0.67559	0.51585	0.7601		0.717887	0.39599	0.75381	1.1184
MAGED4	1.19903	1.0329	1.1758	0.87161		0.64027	1.0595	1.0805	1.0889
BAIAP2L1	1.35847	0.65829	1.148	0.98751		0.738357	0.80384	0.91521	0.83547
CYP2D7	1.05923	0.3285	0.58256	0.76998		0.904983	1.1934	0.81452	0.72696
SEL1L3	1.93873	1.5032	1.597	1.4093		1.26307	1.105	1.3604	1.2387
MIR135A2	17.8053	18.407	17.764	12.943		14.2623	15.34	19.896	20.663
SMAD7	2.07647	1.7739	2.0509	1.5094		1.2474	2.6567	2.0236	2.0873
RAB5C	21.536	16.782	14.921	15.644		16.0703	14.303	16.275	13.953
DSP	1.4045	1.232	1.2826	1.0199		1.2899	1.6433	1.2225	1.3518
ABHD12	22.393	19.671	20.596	16.258		19.0787	22.789	17.504	16.892
DGKD	3.52207	2.9647	3.0394	2.5569		2.68893	4.1528	2.8178	3.11
C7orf43	3.67463	4.1679	2.6908	2.667		3.68267	5.3323	3.2643	3.2337
C1orf122	14.2523	11.557	9.1234	10.344		12.1197	11.729	9.9015	10.722
SRGAP1	1.0242	0.93121	0.98082	0.74326		1.11627	0.86327	0.98197	0.83107
CCDC181	3.92413	3.1933	3.5005	2.8477		3.28823	1.8138	3.2884	2.7321
SMARCB1	40.149	40.667	30.945	29.135		44.0503	39.531	31.821	31.456
BRAT1	7.04713	7.667	6.4097	5.1121		9.37227	8.068	6.6177	5.4201
COL9A1	1.82433	1.7339	1.4934	1.3233		1.4204	0.95164	1.2897	1.4511
ZC3H8	3.8575	2.2521	2.6835	2.7974		3.64553	1.0667	3.3345	3.4076
KDM2B	10.2267	9.3839	7.6571	7.4158		8.93277	9.2295	7.6003	8.0064
SNRPC	38.4787	34.22	32.842	27.901		36.993	28.604	28.056	27.769
SREBF1	2.85717	2.3464	2.2405	2.0705		2.10087	1.9467	2.4555	2.6879
MTG2	3.24453	2.5861	2.3813	2.3512		2.36407	4.2202	2.3682	2.0206
SEPW1	37.2803	29.781	25	27.015		32.3053	29.367	25.6	28.632
CCDC12	17.8403	14.352	12.416	12.926		22.229	12.925	12.714	12.179
CYB561D2	6.2988	4.9173	4.784	4.5631		5.37467	5.7237	3.9167	4.6674
GCDH	6.8319	5.633	6.2408	4.9492		6.79143	6.8621	5.4536	5.1564
TMEM161A	9.161	5.7679	6.5941	6.6358		7.67613	8.6226	8.1969	6.8103
TBL1Y	5.04873	3.6994	4.0022	3.6566		4.74017	4.7554	2.7998	4.0154
GFER	9.9411	8.8157	7.7237	7.1997		9.74873	7.6171	8.9962	7.7475
CYC1	70.7747	64.495	54.093	51.256		66.417	72.294	54.126	54.502
REC8	1.58497	1.0167	0.96723	1.1476		0.652627	0.96185	1.0188	0.82927
NOL9	8.72767	7.5176	7.8005	6.3187		7.77693	5.9951	8.1789	6.7497
ZBTB2	5.5848	6.6671	5.4127	4.0432		4.8947	5.0744	5.2957	5.1711
USP16	17.961	18.158	13.93	13.003		18.9473	14.129	13.882	13.729
LINC00937	16.2297	15.525	7.4765	11.749		13.5213	17.317	17.769	13.614
SLC2A4	2.1769	1.7682	1.7502	1.5756		1.67577	2.3796	2.1604	1.891
BRMS1	27.6313	24.53	22.932	19.996		27.26	25.416	21.156	18.74
FUNDC2	18.848	17.055	14.829	13.639		16.264	14.512	13.945	14.468
PARL	19.8923	17.713	15.548	14.392		20.3693	18.26	13.515	16.082
TRAM2-AS1	1.1659	1.2143	0.99714	0.84333		1.24517	1.1071	0.62726	0.68619
MEPCE	14.7057	12.522	12.199	10.637		12.1127	12.657	11.742	10.794
KRTCAP2	38.1663	30.875	32.183	27.606		35.025	28.26	28.395	33.836
ELK1	2.82213	1.8767	2.076	2.0404		1.97133	2.6084	1.9136	2.3528
AMPD2	7.3341	6.9547	5.6478	5.3025		6.8377	7.1365	6.9404	6.2346
U71c	1404.77	1029.9	1239.5	1015.5		1702.83	1690.1	848.47	1255.5
HERC3	1.056	0.88815	0.77378	0.76332		0.898423	1.1388	0.90754	0.89339
RFWD3	15.048	13.702	13.36	10.873		14.1797	16.204	12.485	11.446
MGST1	3.55077	1.4015	1.9157	2.5655		3.99903	1.7114	2.7925	2.1751
EDEM2	6.21283	5.1117	5.3572	4.4881		5.6163	4.9657	5.0773	5.4472
DCXR	54.7697	49.07	35.548	39.554		45.246	42.917	36.336	37.308
NOC4L	6.63083	5.7078	4.7575	4.7882		5.6145	6.3029	5.777	5.5646
SNORA46	1500.93	1374.4	1680.7	1083.4		1656.13	1982.9	871.92	1494.1
FHL3	1.2626	1.3053	1.4706	0.91133		1.06153	1.1394	1.3686	1.4482
RNMTL1	8.1316	6.5922	6.2846	5.8692		7.73417	5.5365	6.177	6.958
NR1H3	2.1669	2.1924	1.2737	1.564		1.3048	2.1389	1.3184	1.6684
NOP16	3.15797	3.9766	2.2	2.2793		3.4803	2.0929	2.0506	2.4147
UQCC2	22.39	15.374	16.953	16.155		20.7497	17.507	13.991	15.51
FAM86FP	11.134	9.0618	6.9289	8.033		9.38377	10.325	7.1879	7.4857
DPM3	18.856	9.4349	13.039	13.603		16.3677	8.9016	11.669	11.045
MRPL53	23.6497	19.672	18.463	17.06		22.2093	22.97	17.572	22.354
PMF1	16.969	15.156	10.196	12.24		16.9427	15.169	12.195	12.252
LRRC47	25.3667	20.776	20.314	18.297		22.7827	25.134	19.94	20.121
SEC61A1	50.0597	45.429	39.648	36.108		49.658	46.75	40.034	37.905
SARM1	2.60013	1.9781	1.8955	1.8753		2.50963	2.5646	2.3116	1.9498
LOC100996385	149.71	126.19	124.05	107.97		140.35	93.984	111.97	108.53
MRPS6	18.9747	14.921	15.689	13.684		16.5187	11.324	15.991	13.466
COLEC12	5.93707	4.5518	5.6099	4.2814		5.8401	5.5914	6.1096	4.6649
MKRN7P	9.04997	6.9463	6.6941	6.5259		8.09313	5.781	6.0133	6.0003
PIGS	8.95543	7.8484	6.9677	6.4574		7.5124	10.392	6.7465	7.5789
MRPL41	40.534	39.999	29.825	29.216		42.424	31.943	27.734	24.757
RMDN2	0.86413	0.92768	1.1109	0.6228		1.20687	0.32306	0.5644	0.66357
MAP6D1	1.5407	1.6035	1.1611	1.1099		1.3341	0.80031	1.1407	1.008
SS18L2	18.0783	16.487	16.598	13.023		15.5743	20.198	15.566	15.976
HIP1R	2.87123	2.6734	2.6713	2.0681		2.95093	2.6718	2.7977	2.67
SRM	7.3432	7.6635	7.478	5.2872		6.2739	6.8133	6.8736	5.4281
ZSWIM7	6.21017	4.9755	4.1985	4.4714		4.05047	4.1745	4.3065	4.9707
SLC25A42	0.953187	0.49973	1.052	0.6863		0.974357	0.57756	0.87696	1.0263
FUOM	1.71963	1.7269	1.9355	1.2381		2.2563	3.5167	1.8655	2.2562
PRR14	2.85827	2.0423	2.2473	2.0574		1.6161	2.3957	2.404	2.6226
TATDN2	6.05973	5.8612	5.198	4.3611		5.9873	7.022	4.4994	5.3656
SYT2	2.5201	2.7926	2.2197	1.8135		3.2347	2.8288	2.4196	2.0255
HES6	48.9223	44.783	38.327	35.192		47.409	44.109	34.577	38.096
AP5Z1	2.03253	2.3138	1.9848	1.4619		2.49803	2.2771	1.8878	1.5902
IMP3	27.8437	28.413	24.116	20.023		29.9287	27.048	21.515	20.874
INAFM2	8.3003	8.2433	5.8562	5.9689		8.48927	6.0333	6.386	7.0081
SLIRP	82.9383	63.22	74.391	59.629		86.334	63.316	62.365	60.472
ZNF142	2.26927	2.0896	1.8837	1.6314		2.00623	2.6493	2.3149	2.1529
ZNF446	5.91667	4.3308	4.6015	4.2529		4.9618	6.1318	4.5231	4.9452
POC1A	8.7378	8.2515	6.9316	6.2804		6.5218	7.9641	6.0209	7.0469
SNORA14B	516.69	537.55	561.59	371.36		609.92	604.88	369.88	505.76
DENND4B	2.2382	1.9336	2.2382	1.6081		2.00593	3.475	2.1514	2.2812
UTP3	7.38673	6.8482	5.8555	5.3072		5.73323	5.7778	6.3057	5.9593
RCC1	25.2163	19.746	18.957	18.116		20.96	23.036	17.848	19.796
C1orf123	13.523	12.649	10.316	9.7134		10.0151	13.123	10.039	10.888
ALG14	5.49303	6.0151	3.0185	3.9438		4.69317	5.9865	2.992	3.3308
CEP170B	1.0755	0.95398	0.80838	0.77217		1.27623	0.91517	1.1742	0.90465
COMMD10	15.524	15.562	15.012	11.142		13.6903	16.952	13.622	11.212
GDPD2	3.79617	2.2924	2.5584	2.7242		1.87117	3.4835	2.2192	2.4141
NCAPH	8.65443	8.062	7.1641	6.2093		8.12863	7.7124	6.7087	7.5101
TMEM180	1.9948	1.981	1.8804	1.4311		1.94587	1.7905	1.8344	1.764
THAP7	10.8953	10.541	7.5913	7.8161		10.2967	10.024	9.5428	9.0699
STRA13	40.879	33.819	33.388	29.323		41.3887	33.504	29.349	27.466
SRA1	15.9647	13.128	10.283	11.445		12.318	13.714	12.415	10.75
PFKFB3	6.27243	6.4995	5.7473	4.4956		6.59437	7.0818	5.9916	5.6853
RNF181	29.3443	26.801	26.241	21.03		23.4383	29.254	18.914	21.319
ITPK1	4.60713	3.9985	3.7281	3.3011		4.01807	4.0244	3.7433	3.2287
RPA2	31.929	26.267	29.527	22.874		31.426	23.951	26.611	23.025
DLEU7	1.7253	2.0163	1.5044	1.236		1.44207	1.4915	1.5575	1.3629
HDDC2	12.679	10.842	8.9686	9.0831		10.45	10.595	8.584	10.924
ZNF747	1.43833	1.5581	1.2094	1.0304		1.54947	1.5749	1.1061	1.1986
PPP1R14B	41.3117	39.793	25.081	29.594		36.365	32.759	33.229	32.529
KLF15	2.7678	2.0958	2.1286	1.9821		2.1652	2.3133	2.3809	2.8246
WDR73	7.82243	7.8842	6.0353	5.6016		7.2184	7.5306	5.9521	6.3352
PRPS1L1	13.309	13.208	13.22	9.526		12.9453	14.384	9.8801	11.815
SPEF2	1.0264	0.66112	1.0502	0.73464		0.64927	0.68023	1.0739	0.57931
NEK8	1.0124	0.74871	0.80482	0.72461		0.96477	0.45418	0.62879	0.76187
LRRC4	9.09007	10.15	7.6855	6.506		9.72087	12.017	7.8892	6.9887
SNORA76C	245.66	228.53	239.21	175.82		327.777	344.69	216.51	226.36
OGFR	13.354	10.962	8.9872	9.556		9.13477	9.8743	10.856	11.568
TP53I3	8.36	8.2352	6.2925	5.9817		6.35737	7.6871	7.1628	6.0626
MIR6833	30.6487	36.21	16.054	21.926		14.8077	16.443	21.745	22.947
LINC01535	1.07447	1.6926	0.87693	0.76867		2.15843	0.88164	1.1681	1.4557
LCTL	0.654157	0.50719	0.71716	0.46798		1.06457	0.33031	0.57639	0.52865
SLC1A5	38.8583	37.825	31.145	27.797		41.285	37.212	31.506	31.368
SBNO2	2.829	1.8968	1.993	2.0236		2.58693	2.8273	2.8322	2.2016
RBM22	16.5073	13.976	14.503	11.807		14.3067	11.745	12.129	11.621
MMAB	8.93933	7.5231	6.1035	6.3914		7.74333	7.4857	6.7573	6.4272
RBM48	3.65543	4.2748	4.2311	2.6133		4.92843	3.402	3.8252	2.7175
C19orf60	10.0156	9.2558	7.3756	7.1581		13.0193	11.197	8.3874	8.1048
PPIF	14.0217	10.072	10.041	10.021		13.916	12.524	8.7229	9.1803
PCIF1	3.58157	4.1376	2.8879	2.5596		3.11997	5.3379	3.5855	3.8226
TRIM71	28.9807	27.899	23.304	20.706		30.7543	31.682	26.487	23.238
CLSTN3	2.79183	1.4833	2.1738	1.9944		1.9125	1.7249	1.7107	2.2763
SNORA79	85.848	105.18	105.9	61.327		100.175	87.238	56.541	92.525
PLEKHO1	16.776	14.186	11.676	11.982		12.9347	11.423	12.567	11.955
CDK10	6.11503	3.8518	4.0025	4.3673		6.5308	5.1848	5.5091	3.5713
SCAND1	29.3513	27.305	21.678	20.959		27.6017	30.641	22.299	24.261
C19orf47	4.65447	4.7242	3.0307	3.322		3.7056	3.4212	2.9996	3.5905
ZNF219	20.176	14.231	16.038	14.4		17.1483	18.563	16.233	15.971
CTSV	2.16323	1.54	2.3191	1.5439		1.87973	1.0948	1.2098	1.281
CD276	32.3937	28.779	24.019	23.114		34.2887	31.626	24.646	27.537
GTPBP1	8.12307	7.0708	6.2406	5.7959		7.9971	7.6339	6.2736	7.3387
TTC30B	3.88903	3.4461	3.5401	2.7741		4.15343	4.9094	4.159	3.9748
CTSL3P	3.5909	4.5877	5.5808	2.5611		2.31547	2.6043	2.0189	2.7055
ZC3H18	5.98747	4.93	5.1495	4.2702		5.09313	4.0225	5.1077	5.4509
FAM162A	12.0583	9.2255	11.17	8.5981		8.4528	11.195	9.2673	7.2648
TMPPE	0.975243	1.2052	0.70541	0.69536		0.897883	0.68348	0.96437	1.1358
TBC1D13	5.52	4.9696	4.4346	3.9353		5.8222	3.9153	4.6263	4.0361
RABEP2	5.3885	4.6926	4.4149	3.8414		5.8591	5.4344	3.3874	4.1416
PLA2G16	1.09277	2.1763	0.62484	0.77879		1.75057	0.93721	0.91136	1.5401
SDCCAG3	19.8527	19.295	15.69	14.146		19.863	19.543	14.424	15.915
CDK6	13.8133	15.268	12.189	9.8426		14.5573	14.779	13.053	11.874
MRPL52	16.1493	12.822	12.358	11.507		14.0317	13.515	11.314	11.084
ANKS3	3.09123	2.5824	2.3424	2.2026		3.55123	2.3034	1.9756	1.9433
TSHZ1	1.614	1.2906	1.4507	1.1495		1.51417	1.8556	1.3971	1.5622
GLI1	1.81663	1.3159	1.391	1.2936		1.3858	1.4578	1.2235	1.1041
LZTS1	3.808	3.9788	3.7338	2.7109		4.3107	4.9285	3.727	3.1869
LOC100129034	1.81577	1.4824	1.3277	1.2916		1.66457	1.6424	2.045	1.5209
TRAPPC5	20.2667	16.187	17.71	14.415		17.0027	22.837	16.436	15.292
UPF1	7.1156	5.8334	6.7433	5.0603		8.20023	7.2601	7.1618	6.0007
TTC31	3.48027	2.3174	2.597	2.4747		2.954	2.6389	2.2424	2.1923
TMEM140	7.2348	6.5499	5.7627	5.1438		7.03267	7.8382	6.6107	5.9574
SERF1A	36.0673	26.352	23.119	25.643		29.7217	25.877	22.803	23.868
LOC101927100	0.804467	1.0811	0.65852	0.5718		0.57277	0.56869	0.69594	0.93693
DUSP26	1.4539	0.78908	0.59507	1.0334		1.13867	1.0599	1.6305	0.7499
FAM224B	2.8905	3.4862	1.7746	2.0545		0.205803	2.2988	1.6671	3.0779
RPS27L	81.759	76.54	68.28	58.11		80.6953	85.237	58.3	60.609
SNORA33	178.053	141.69	185.62	126.51		164.063	206.28	101.98	154.19
RRM2	39.4063	39.552	31.76	27.993		40.4383	34.707	30.882	31.089
BCAS2	22.924	21.046	18.083	16.283		22.5823	13.968	18.533	19.947
RPL36A	2.18703	1.8906	1.9002	1.5533		1.42963	1.8243	1.8757	2.2021
GUCD1	23.363	19.642	18.159	16.593		22.3917	19.939	16.663	17.207
C1orf159	2.45417	2.1871	1.8076	1.743		1.7172	2.5238	2.115	2.0381
COPRS	35.0123	28.878	25.885	24.865		28.818	28.336	29.18	27.554
FST	7.8504	7.962	6.3502	5.573		8.7013	7.9588	7.5766	6.5555
RAC2	7.04087	5.2535	3.8283	4.9969		3.96427	5.2715	4.5591	5.0584
GNG3	2.6212	1.7904	2.1313	1.8601		3.3493	2.3576	2.767	2.4999
COQ6	2.69527	2.9012	2.3598	1.9122		2.61143	3.2779	3.0048	2.9819
SURF1	14.1693	12.53	11.573	10.052		12.1247	11.144	9.9893	12.121
UCK1	12.782	11.599	9.9337	9.0655		11.809	11.617	11.165	10.228
C9orf40	5.49483	4.1069	5.2894	3.8969		4.47793	4.441	4.6836	4.5489
PITHD1	24.2327	22.838	16.652	17.183		27.17	23.826	18.703	18.26
C22orf39	6.03423	5.1208	5.2644	4.2774		4.11193	4.208	4.9778	4.709
TNFSF9	1.79127	1.0502	0.60183	1.2697		1.22777	0.21262	0.79665	1.7882
PRMT8	12.4117	11.672	10.321	8.7977		11.3163	12.228	8.7427	9.1353
L3MBTL1	1.22987	1.0527	0.98105	0.87161		0.974527	1.6126	1.0233	1.1618
PRPF19	47.3293	42.015	36.38	33.539		46.0163	41.705	37.531	34.164
WIPI2	8.582	6.7403	6.0122	6.0789		7.00403	7.2503	6.5654	6.7471
ZNF580	1.63127	1.1026	0.85061	1.1554		0.636547	1.8295	1.372	1.3936
LOC391322	2.0557	1.5939	1.2135	1.456		1.94213	1.7816	1.52	1.5391
ZNF408	2.97707	2.6077	2.3257	2.108		1.961	2.4574	3.033	2.7139
NDNL2	13.37	10.47	11.073	9.467		10.7733	9.1969	9.4656	10.75
PKLR	3.3645	2.8657	2.8364	2.382		2.90583	2.5206	2.6294	2.7089
PSMB6	78.9203	61.295	62.498	55.861		64.7133	58.19	58.048	60.592
KIAA1644	1.00371	0.52564	0.88852	0.71044		1.02967	0.72647	0.70456	0.70865
LOC439994	21.8363	21.546	15.202	15.456		16.9493	18.755	18.343	18.878
ARL8B	14.5397	13.404	13.199	10.291		15.2097	13.975	11.998	12.408
DGCR8	8.57777	8.9693	7.2101	6.0708		8.18273	9.7118	7.1092	6.8524
KLHDC4	8.3723	8.0948	5.9236	5.924		7.7345	6.2365	6.8505	6.7462
MESDC1	11.3947	10.136	8.3303	8.0605		9.16207	12.009	8.8212	8.7389
PTPRD-AS1	1.23463	1.0694	1.2121	0.87324		1.14037	0.70767	0.68961	1.066
KIF26B	1.1973	1.1556	1.122	0.84667		1.00468	1.1902	1.6705	1.0428
MTMR8	1.42187	0.71767	0.97566	1.0053		1.26847	1.7295	0.86026	1.1523
MTRNR2L9	7.17963	4.9336	6.7846	5.0759		9.92283	9.1806	7.429	3.4993
SCARNA14	27.6183	35.437	39.397	19.525		31.5773	27.132	17.802	30.49
ACAA1	6.14237	5.1102	3.3554	4.3406		5.07023	4.5411	4.9398	4.8615
GPATCH4	9.2952	8.3814	6.5416	6.5668		7.19167	7.5019	7.6641	6.6192
KIAA0020	17.312	15.968	15.774	12.23		14.6113	15.05	16.573	14.058
BLOC1S1	18.1753	12.062	14.027	12.839		12.6663	15.108	9.8456	10.686
MVD	20.3273	16.913	17.758	14.358		19.5587	18.079	15.772	15.853
ADRA2C	1.5914	0.89309	1.2794	1.1238		1.14113	1.1451	1.4751	1.3958
SNRPD2P2	26.229	17.604	16.139	18.515		25.4547	20.287	19.007	15.104
WDR77	16.4523	13.377	17.156	11.61		16.11	15.51	14.793	14.034
FAM133CP	4.2234	3.5623	3.4265	2.9802		3.1895	3.9584	3.2868	3.6781
TRIB3	5.65593	5.5047	4.2856	3.9901		5.48613	5.9073	4.3355	4.6367
SNHG17	7.0186	7.1005	4.3397	4.9475		5.53163	9.2035	4.672	5.7326
LINC01424	1.4338	1.617	1.5338	1.0107		1.3573	1.6413	0.92404	1.2199
SCRG1	1.0845	1.4524	1.1349	0.76447		0.368527	1.1108	1.3504	1.3533
MIR340	5.15423	3.633	8.1507	3.6332		2.01915	0	2.252	7.4842
LHX4	0.521183	0.2449	1.0787	0.36738		0.556613	0.65941	0.46682	0.50846
WDR5	13.6433	12.252	9.6004	9.6136		12.1147	13.203	9.9273	9.7325
RARA	1.77953	1.4558	1.2248	1.2533		1.545	1.8666	1.1752	1.5273
CDO1	18.6437	13.728	14.407	13.125		15.5227	11.735	14.117	13.436
ZGPAT	5.83023	4.2282	3.2324	4.1039		4.47463	6.1411	2.7808	3.0429
AAR2	11.1727	9.6695	9.6779	7.8644		9.81747	10.648	9.3003	8.4455
GCH1	1.27833	0.37758	0.59173	0.89977		0.60136	0.58498	0.43885	0.62288
TMEM133	2.01463	1.3141	1.8283	1.418		1.0758	0.82653	1.3602	1.1373
MFGE8	7.74513	7.8346	7.222	5.4486		6.02587	7.3131	5.8238	6.7238
CORO2B	0.76387	1.1909	0.40341	0.53737		0.486847	0.63689	0.62766	0.68261
TAF3	1.52517	1.2279	1.2568	1.0727		1.52797	1.2881	1.0509	1.2935
GALE	8.95187	6.4752	6.8978	6.2958		6.23763	7.4883	6.4405	6.7569
ACA16	289.34	299.46	367.27	203.49		409.767	321.87	170.19	307.08
LOC101927560	1.14023	0.88984	1.0638	0.80179		1.0506	0.29634	1.2142	0.92624
SMCR8	6.06373	5.7065	5.1111	4.2626		6.619	5.9428	4.5362	4.6924
TMX4	6.54273	7.3162	5.1541	4.5987		6.81017	6.6334	4.7411	4.9347
SNORA45B	102.62	93.967	103.09	72.128		119.033	136.92	89.821	106.34
SRSF2	83.514	84.099	57.684	58.696		81.442	81.902	55.041	58.34
DPCD	20.4463	16.961	16.532	14.364		16.481	18.313	16.949	15.545
SNHG20	1.41607	1.1032	1.491	0.99458		1.3589	1.3329	1.1244	0.86047
AP4S1	1.61747	1.4318	1.3577	1.1359		1.37573	1.1297	1.0473	0.9572
DNAJB12	7.70823	6.5754	4.9204	5.4129		7.49083	6.3738	5.5644	5.0909
WDR34	36.2623	30.881	30.941	25.464		32.8437	31.253	31.255	26.863
NOM1	3.0838	2.639	3.3503	2.1654		3.004	3.2525	2.7389	2.8957
SLC50A1	4.61033	4.421	2.8467	3.2359		4.4484	4.2144	3.2702	4.2533
NBPF22P	0.96336	1.1848	1.0877	0.67615		0.90468	0.7045	0.90205	1.2685
LOC100507424	1.47197	1.7578	1.3763	1.0331		0.921527	0.8746	1.7564	1.1401
PHF19	3.38343	2.6984	1.8531	2.374		2.3055	4.5121	2.085	2.5798
TMEM43	11.8677	10.031	10.596	8.3269		11.9203	9.6218	9.5062	7.4794
U19-2	796.447	639.17	661.23	558.77		792.567	1048.2	558.76	677.67
GALNT10	6.03233	5.73	5.4994	4.2312		6.81767	4.8351	5.1051	4.6042
NDUFS7	30.129	24.648	18.92	21.133		24.798	28.675	23.462	21.258
PZP	3.1092	2.1561	2.638	2.1806		2.0934	2.2654	1.9166	2.0243
FBXL15	5.3145	4.1692	3.5771	3.7263		4.06563	6.3698	3.7408	3.6968
AKR7A2P1	11.6663	11.053	10.94	8.1793		12.2083	13.726	10.406	10.589
LRRN1	27.7233	25.458	21.737	19.434		25.9647	26.653	23.453	22.823
P3H2	0.998823	1.1507	1.3976	0.69983		1.11813	1.3877	1.4401	1.2494
RNF123	4.6742	3.391	3.9344	3.2748		3.1656	4.0525	4.0546	4.1282
PTX3	23.9337	23.306	19.061	16.764		23.2303	26.852	18.148	20.052
C19orf71	3.58233	2.126	3.1564	2.5077		4.03843	3.0776	3.9854	2.8146
FLT4	0.820807	0.91139	0.64546	0.57458		1.0714	0.85627	0.92048	0.7587
LOC101929231	0.9306	1.1758	0.68771	0.65143		0.441717	1.4391	0.67089	0.87739
SCARB1	2.92213	2.5677	1.6196	2.0455		3.20747	2.5176	2.5591	2.6983
LOC441455	22.4597	16.736	16.538	15.718		18.6177	16.371	17.705	16.364
CLPB	11.5953	7.8238	9.2321	8.1136		9.71323	9.9616	10.336	8.7705
PTPN21	3.5024	2.858	2.7922	2.4505		2.8761	2.2784	2.9191	2.9637
NUBP1	14.0423	14.392	8.9715	9.8224		12.6327	15.633	10.689	10.496
BEX1	25.407	17.377	15.588	17.768		18.0893	18.412	14.966	13.171
FTSJ1	7.65937	6.889	7.2344	5.3562		6.27063	7.4594	5.3607	5.6789
LINC00673	1.20307	1.4272	0.68614	0.8411		0.652963	1.2025	1.0332	1.1026
MEGF9	3.23997	2.4824	2.9632	2.2649		2.266	2.4513	2.8318	3.102
DNM2	14.2307	12.898	11.667	9.9447		12.5657	12.119	11.601	11.315
MIR22HG	0.721207	1.153	0.74655	0.50395		1.66587	1.156	0.66906	0.68648
ZNF746	6.50137	6.8178	5.6875	4.5416		7.01837	7.7168	6.4013	6.1335
TMEM39B	5.43567	5.1257	4.9356	3.7971		4.31467	6.2961	3.9775	4.4242
NAB2	9.8682	6.5266	8.0981	6.8911		7.18973	6.9644	8.6412	8.4498
NDST1	9.8562	9.4327	6.7102	6.8827		9.96393	10.595	6.9537	7.2577
STKLD1	1.20137	0.84451	0.87687	0.83837		1.09483	0.76433	0.72365	1.1193
SNORA71D	1797	1350.8	1644.5	1254		1927.43	2184.4	1018.8	1592.8
QDPR	5.57433	4.2593	4.5603	3.889		6.49973	5.3541	4.3745	4.5298
HLA-F	2.31903	3.099	2.1269	1.6172		3.14117	3.5236	2.6233	2.0751
SEC61B	167.36	148.33	140.09	116.61		144.227	109.81	113.06	130.43
CKMT2-AS1	1.03973	0.82294	0.62337	0.72433		0.607263	1.3566	0.56998	0.49465
RBM38	7.4548	6.5395	4.9233	5.1934		7.82763	8.0759	6.3217	5.1432
LIPT2	4.45137	4.8894	2.9891	3.101		3.76357	4.7324	3.9668	3.4485
UBAP1	8.571	6.0975	5.6581	5.97		7.0539	7.024	6.1421	6.1489
AP1S1	21.9307	16.303	19.806	15.269		23.4953	20.016	15.703	17.354
TRPM4	1.19543	0.66847	0.83957	0.83214		0.940123	0.57619	0.91404	0.78655
ORC6	16.4873	12.225	12.576	11.475		13.5203	12.322	10.657	11.246
TCEANC	1.05693	0.94556	0.65861	0.7355		0.62229	0.75436	0.65126	0.77106
GUSBP5	0.872817	0.92544	0.98469	0.60737		1.00388	1.3645	0.78519	1.1282
ATP5G1	40.035	26.749	29.966	27.85		37.605	29.41	25.235	25.142
NICN1	3.5175	2.3315	2.3148	2.4467		2.10667	3.5105	2.559	2.9331
DHODH	3.96167	3.5077	3.5095	2.7554		3.64337	3.6466	2.6092	2.9662
NDUFA5	6.27433	4.801	5.4657	4.363		5.07913	4.4443	4.5196	4.8554
ZER1	2.38207	1.7773	2.0188	1.6563		2.07943	2.0866	1.9164	1.7008
TNFAIP1	8.4727	6.2641	6.1823	5.8901		6.97683	8.8294	6.7905	6.7023
PPCS	3.79757	2.8147	2.9327	2.639		3.9218	2.9916	3.0218	2.8433
ACA25	247.15	265.97	241.34	171.61		283.82	232.93	188.39	231.8
FSIP1	5.7442	5.8074	4.2666	3.9878		6.16853	5.1808	4.9054	4.6286
RNASEH2C	8.55113	7.0141	6.3947	5.9334		7.54497	8.559	6.3144	5.4968
MBD2	1.69027	1.2684	1.2291	1.1726		1.08127	1.2965	1.3443	1.4561
EPM2A	2.98043	3.8381	2.2018	2.067		3.26537	2.9288	3.0995	2.7445
GDPD3	4.70273	2.5775	2.6756	3.2614		2.12157	2.9017	3.3708	3.1567
IKZF1	3.3274	3.1039	2.8517	2.3075		3.23673	2.4627	2.3394	2.5389
LAMB1	3.95947	2.9558	3.8645	2.7454		3.94403	3.4517	4.0658	3.8767
MDK	117.453	100.1	84.318	81.41		110.077	95.326	81.082	83.962
CENPA	11.152	8.115	8.9725	7.7292		10.413	8.01	6.9766	9.5312
WDR81	1.7497	1.5207	1.4157	1.2122		1.61257	1.5633	1.2801	1.2874
CNDP2	13.6447	11.135	10.491	9.4488		13.2413	11.514	9.4592	10.472
DCAF11	10.0321	7.928	7.3285	6.9469		9.9521	7.622	6.4321	6.7162
SLC35G4	1.77213	0.91599	0.84188	1.2269		1.2617	0.33556	0.50696	0.75817
LOC102546299	1.60617	1.2256	1.3696	1.112		0.40842	1.622	1.1763	0.72535
PMF1-BGLAP	5.9144	8.2289	6.8709	4.0947		5.31913	4.3618	4.9157	5.4381
PORCN	1.38967	0.87793	1.0608	0.9621		1.97887	1.9589	1.516	1.6846
LOC103344931	0.956043	0.92317	0.731	0.66189		1.20057	1.1419	1.0452	0.83379
PKI55	4.5268	3.8301	3.86	3.134		3.5252	3.643	3.5354	4.3039
C19orf12	3.69713	3.3143	2.9581	2.5596		3.1172	3.3407	2.1331	2.9276
ADAMTS15	0.988147	1.0256	0.89475	0.68411		1.0637	1.2786	0.98375	0.93948
TEN1-CDK3	1.12287	1.0433	0.88907	0.77738		0.95651	1.5061	1.0408	0.90743
LINC00526	3.10163	2.396	2.2321	2.1473		1.85647	2.033	2.1132	2.7901
CTNS	3.65673	3.1831	3.2894	2.5316		3.3045	3.8482	3.7081	3.8109
HUNK	2.74257	2.8383	2.0569	1.8987		3.14143	2.6365	2.6391	2.4039
PSMB8	2.9526	1.8169	7.2652	2.0441		2.1022	1.1182	2.0272	2.6668
SLC3A2	49.1667	39.343	35.89	34.034		42.7537	41.155	38.425	37.044
GINS2	63.0737	59.569	47.478	43.657		51.73	56.752	49.713	46.885
MAT2A	36.162	31.413	28.001	25.003		34.8563	33.093	28.134	29.965
NR2C2AP	5.12437	3.8142	3.4607	3.543		3.35663	3.3508	2.8569	3.598
H2AFZ	505.82	479.22	385.57	349.67		508.383	458.99	361.23	373.87
CLIC1	34.812	22.124	21.241	24.062		24.3797	21.937	17.691	23.216
PCCB	20.0977	18.949	16.923	13.891		19.4873	17.896	15.452	16.936
ATP6V0B	27.0787	23.12	19.173	18.714		23.517	23.395	21.446	21.585
TMEM184B	5.09657	4.1468	3.8038	3.5218		3.6372	5.0864	4.4033	4.6329
ZNF513	4.3111	4.1475	3.0604	2.9789		4.2297	4.1011	3.2715	3.3462
PLEKHG5	0.852623	0.68507	1.0322	0.58912		0.658147	1.0294	0.76276	0.71632
IGFLR1	3.7591	2.9434	2.5516	2.5973		3.2992	1.7266	2.3254	2.3965
TNFRSF1A	7.239	6.4912	5.7395	5.0006		7.06907	6.4409	5.1226	6.2683
TFB2M	6.3306	4.4961	4.0549	4.3725		6.09557	3.5018	4.8873	4.8767
IL10RB	1.81597	1.3258	1.8001	1.2541		1.06667	1.1433	2.1383	1.6882
RAB39B	3.04193	2.4765	2.7884	2.1007		2.16583	2.9232	2.4001	2.8596
ADAT3	1.9985	1.6132	1.9048	1.3798		1.84197	1.8143	1.4342	1.8584
STK32C	2.91997	1.4224	1.4509	2.0157		2.13133	3.0072	1.989	1.835
SLC36A1	1.925	1.9303	1.3946	1.3284		1.86673	2.5311	1.6653	1.2875
CCND3	4.0639	3.4357	3.7266	2.804		3.7149	4.2454	3.4263	2.931
STARD3	8.12053	7.7697	6.8386	5.6024		7.02863	7.7656	6.2506	5.9114
FUNDC2P2	22.1543	20.176	16.597	15.281		20.0613	16.508	16.169	16.748
RDH14	1.4467	1.1217	1.7507	0.99772		1.99073	0.88503	1.19	1.7358
HSU13369-3ETS	23682.7	22277	7737.4	16330		14807.7	28556	19837	17973
MIR3661	44.9773	34.753	23.011	31.01		38.6263	48.554	25.628	28.468
SEMA4B	3.2329	2.3347	2.1854	2.2285		3.22833	2.537	2.3615	2.4176
TXNRD1	31.1657	32.09	24.55	21.482		32.23	28.178	22.298	22.224
MIR3607	25.3557	12.524	8.0718	17.476		11.4337	28.381	11.916	16.875
PTBP1	99.326	92.119	68.294	68.419		93.9207	98.582	73.649	72.879
TOMM6	64.9983	49.978	47.015	44.761		52.1603	48.293	47.046	46.102
JTB	26.2727	20.465	19.142	18.091		18.9073	17.88	17.479	17.433
PSEN2	5.017	4.5256	3.6173	3.4546		4.92363	5.2121	2.9605	2.9006
IFITM2	31.7693	23.671	19.873	21.868		27.938	17.539	23.973	22.371
BAHD1	4.00633	3.4042	2.9634	2.7566		3.12833	2.605	3.1244	3.6127
VPS25	35.3443	31.611	28.002	24.313		33.4763	33.838	28.81	28.005
DUSP5	1.0917	1.0467	0.71168	0.75094		0.733407	0.67684	0.64317	0.89648
FAM150B	0.98707	0.9875	0.40726	0.67896		0.374063	1.0973	0.81107	1.0013
POLE3	29.3023	26.432	24.614	20.153		28.692	30.947	22.754	20.943
MIR3648-1	224.793	225.36	47.319	154.6		115.68	354.34	140.25	108.13
FKBP2	12.7877	10.702	9.0036	8.7942		12.6817	9.5242	9.0141	8.2066
EIF1B	10.2927	6.889	8.1014	7.0771		7.51617	5.7136	7.8641	8.1673
NOC2L	29.395	25.745	23.05	20.201		25.1113	31.102	24.366	22.449
HECW2	2.07537	1.6639	1.4694	1.4261		1.47537	2.1887	1.8806	1.6645
DUSP1	12.69	10.834	8.0451	8.7185		9.8415	11.719	8.6146	8.6284
PCSK7	3.24047	2.9679	3.3914	2.2261		3.3879	3.1046	2.9454	3.269
YRDC	9.98913	8.0706	6.6486	6.8618		8.85547	9.3516	5.8146	6.6438
IFNAR2	2.6264	1.854	1.8351	1.8038		1.9875	1.4124	1.5003	2.0151
FAM214B	3.63107	3.4574	3.5575	2.4935		3.72093	3.0397	2.918	3.0892
ATP5D	12.1117	8.3395	8.7803	8.3171		11.8377	9.5374	10.611	8.8785
IFI16	1.17227	0.90049	1.1745	0.80482		1.30413	1.079	0.64166	0.82893
U70F	13.5187	13.294	10.628	9.2681		19.368	6.9928	9.033	12.179
ITPA	18.482	17.203	16.124	12.67		23.1077	15.634	14.696	16.237
PRELID1	46.682	40.414	36.674	31.994		46.4197	39.396	36.082	31.783
NUDT5	36.454	27.672	26.879	24.977		27.916	28.619	25.072	27.939
RNF25	8.75447	7.0751	5.8503	5.9977		7.09597	8.6934	6.4003	5.0672
MICB	1.32743	0.89656	1.6752	0.90921		1.41767	0.5865	1.7438	1.0601
SPARC	36.1813	27.719	32.562	24.781		36.2177	25.606	28.795	28.829
TIGD5	9.246	6.8683	6.0239	6.3322		7.47	8.2681	7.424	7.4891
MIR27B	15.6027	16.604	7.9826	10.675		8.33173	15.207	10.146	8.017
ANAPC15	4.26733	3.8492	3.4461	2.9196		3.03827	2.329	2.3324	3.8214
BCKDK	5.6519	4.7861	4.7681	3.8657		4.36657	4.6224	4.5273	4.5118
PDGFC	7.08847	4.36	5.4058	4.848		4.03017	5.2176	5.633	5.0228
CD320	19.8193	18.466	13.581	13.554		18.507	20.752	15.083	15.718
TRIB1	2.20427	2.0572	2.0424	1.5074		1.84403	2.386	2.16	2.0538
ZBTB7B	1.42843	0.72117	1.0424	0.97666		1.2535	0.54305	0.87811	1.6305
MRPL43	4.28373	3.7011	4.1715	2.9285		4.97277	5.2117	3.6203	3.9562
CHST11	3.92813	3.5223	3.1192	2.6853		3.2968	3.8462	4.0095	3.4283
NUDT15	10.5023	9.0697	9.0097	7.1771		12.4403	7.5651	7.8417	7.6357
E2F1	14.7553	13.694	8.924	10.083		13.2057	12.063	10.855	8.2538
C10orf2	2.22263	2.4798	2.0444	1.5186		2.64617	2.2055	1.9146	1.9763
HEBP2	14.583	11.774	12.897	9.9617		13.0903	12.656	10.246	11.716
RAB9BP1	6.26753	3.8287	6.1216	4.28		2.35797	2.4545	3.868	5.7591
MIEF1	9.66143	8.6033	7.7907	6.5955		10.5827	8.9785	8.1297	8.103
EIF4G1	34.738	33.078	29.752	23.707		36.68	34.845	29.323	28.834
MCM9	6.33273	6.6373	4.9118	4.3216		5.8365	5.7509	4.9203	4.9441
GDF15	4.63683	4.2374	4.0993	3.1639		4.23897	4.5235	3.5835	3.018
KRT18P55	3.46977	3.1504	3.0482	2.3674		4.48583	3.6309	3.1816	3.5208
GNG11	19.6903	15.629	14.275	13.432		18.2383	15.524	12.805	13.741
PTPMT1	1.37043	1.5129	0.9435	0.93472		1.37327	1.2334	0.5692	0.72627
MYBBP1A	5.26213	5.45	4.6166	3.5891		5.91127	5.9415	4.6459	4.8834
OCEL1	1.0608	0.16246	0.46231	0.72352		0.16784	0.98944	0.41541	0.45104
CBX2	19.4023	15.057	14.481	13.232		18.2803	15.48	15.911	15.254
HCCS	5.29027	4.7463	4.7945	3.6076		3.59173	3.7064	3.6322	3.9986
AKR1B1	72.916	60.122	51.575	49.718		62.8763	50.434	49.016	52.32
FEN1	38.964	34.252	33.952	26.556		37.5303	31.996	30.981	27.991
TMEM44-AS1	1.98667	1.6366	2.144	1.3539		1.95593	1.0286	1.9096	1.2705
TAF1C	3.41807	2.5831	2.4702	2.3289		2.95167	3.454	2.315	2.607
ZNF276	1.42597	1.1903	1.3507	0.97122		1.2451	1.4048	1.4216	1.2456
SLC7A6OS	4.31747	4.8023	3.9145	2.9399		2.33467	3.8031	3.6641	3.4099
RAB34	11.4187	9.1201	8.4596	7.769		8.2643	8.0184	7.4745	7.5866
DDX39A	35.004	32.974	27.107	23.814		36.1487	34.29	27.965	27.038
ZNF598	6.24963	4.3299	4.5359	4.2517		4.5296	5.5692	5.3786	5.5069
ATAD3B	9.75167	10.299	6.5991	6.6322		8.4216	8.609	8.292	6.8126
NKAIN4	15.4397	16.315	10.304	10.5		14.1957	17.37	10.921	11.948
IMPACT	11.0753	10.415	8.0963	7.5314		8.8932	7.4577	7.3381	7.6624
AHNAK	10.8713	7.9977	8.4039	7.3907		8.98493	10.292	11.231	9.2004
CCDC94	11.63	11.611	7.0262	7.9063		10.4473	10.136	6.0338	7.173
MYDGF	18.7203	18.849	17.292	12.726		25.014	16.729	13.679	17.547
KCTD15	8.57423	7.7815	5.7951	5.8261		8.0197	8.7929	5.6521	5.9511
CHMP1A	20.7597	18.175	15.621	14.103		21.3273	19.188	16.29	15.387
PIH1D1	21.9713	20.35	18.332	14.924		18.1997	18.515	15.092	17.065
PLAGL1	4.95267	4.6777	4.1676	3.3637		5.1993	4.7118	4.3494	3.6329
MRPL11	30.628	27.532	22.787	20.798		25.7987	20.767	21.759	19.721
NCLN	9.46797	7.4271	7.4551	6.4261		8.6344	9.0249	7.2153	6.4043
LINC01311	4.7397	3.2053	4.9913	3.2158		2.36227	7.2247	3.2841	3.5881
LOC101929452	0.83988	1.3458	1.6758	0.56984		3.857	0.89059	2.4219	1.0061
PCNXL3	4.33883	3.6374	3.4893	2.9438		3.46087	4.1246	4.0109	3.5565
ARL16	9.95757	6.4623	6.4529	6.7559		7.28657	7.528	7.9584	8.118
TMEM151B	5.13657	4.0747	4.2649	3.4841		4.30217	6.3741	3.8026	4.0118
NUAK2	9.40267	7.4174	6.7984	6.3769		8.45123	7.4847	7.3201	5.9086
URB1	5.4448	4.5089	4.2986	3.6925		4.77247	4.8913	4.7526	4.2369
PATZ1	15.8927	13.822	11.064	10.775		17.4597	17.459	12.049	12.59
VPS9D1	2.6394	2.1343	1.6237	1.7892		2.1444	3.6058	1.751	1.5195
PTPRE	2.1197	1.9645	2.0037	1.4366		2.1754	1.8658	1.8266	1.74
CSNK1D	5.92887	4.6823	4.0001	4.018		4.86877	6.1053	4.8702	4.9224
ABCC10	2.15223	1.8541	1.4278	1.4585		1.89673	1.9366	2.2495	2.2315
MN1	2.72173	2.6492	2.0164	1.8443		2.4852	3.6466	2.5058	2.2554
PHYHIPL	5.6202	5.1866	4.154	3.8083		4.91333	5.9991	4.5716	3.8355
UBE2M	28.3323	26.979	24.537	19.194		30.4143	23.965	22.433	22.204
INTS5	11.2063	7.7326	8.9501	7.5914		9.76847	10.148	9.2609	9.2121
GAP43	14.8097	12.718	12.707	10.027		14.4833	11.75	10.066	11.173
GALNT13	2.46907	2.4593	2.2377	1.6714		1.92533	1.9013	2.1925	2.4061
FTMT	3.20867	1.8428	1.5113	2.172		1.46863	1.3502	1.4442	1.8304
SH3RF1	5.7999	4.2434	4.4164	3.9252		3.5937	3.9447	4.3031	4.3425
PLSCR1	3.404	2.2176	2.669	2.3037		2.04357	2.2159	1.4424	2.8351
SLC10A3	2.18347	0.99019	0.82201	1.4774		1.29793	1.4744	1.4652	1.203
WBSCR16	4.68857	4.6474	3.6781	3.1721		6.08733	4.996	3.5701	3.7352
MYEOV2	10.674	5.5172	5.2209	7.2192		11.0237	4.8974	5.0455	4.0105
COX20	0.727793	1.1198	0.77068	0.49215		0.86765	0.9198	1.025	0.86171
ARHGEF4	0.997957	1.5655	1.2646	0.67484		1.18977	1.8611	1.3441	1.4249
SEMA4G	0.869843	0.85217	0.77621	0.5882		0.810157	1.0993	0.85556	0.84816
TSSK6	1.3274	1.1169	1.1213	0.8976		1.08793	2.1277	1.0682	0.66255
KBTBD4	6.63817	7.012	5.5986	4.488		7.16673	5.5142	5.1811	4.6135
FAM207A	34.4087	30.922	25.54	23.262		33.3483	22.368	29.237	29.759
POLR1C	16.8277	14.311	13.992	11.375		13.578	15.779	13.922	12.102
MFSD2A	6.11483	4.4707	3.6842	4.1332		4.81197	5.3056	3.8863	3.7249
ATHL1	1.03523	0.9012	0.9826	0.69972		1.0183	1.2096	0.76594	0.84306
AUNIP	6.05323	7.1836	5.151	4.091		5.89303	5.8401	4.2154	4.6452
TMEM44	1.9486	1.7834	1.692	1.3169		1.71833	2.6065	1.8043	2.4717
SMIM4	10.8067	8.6603	10.854	7.3029		12.2823	12.352	6.8136	7.3732
FLAD1	14.374	11.725	10.914	9.7119		11.9327	10.277	12.087	10.598
TMEM158	2.37053	2.8962	1.9601	1.6014		2.27597	3.4912	1.7723	1.9362
ATF5	3.87417	3.4184	2.6328	2.6171		3.636	3.9162	2.2287	2.9202
COQ7	6.84183	7.2286	4.6387	4.6209		6.28863	6.7405	5.1374	5.3438
SUPT4H1	23.5387	19.41	19.093	15.897		20.9077	19.809	16.423	17.275
PCDH19	1.72927	1.5094	1.1298	1.1675		1.69577	1.4575	1.1425	1.0772
MPV17	13.836	9.825	9.1141	9.3402		12.6997	12.363	9.3266	10.326
CLASRP	4.46333	3.2958	3.252	3.0128		4.0007	4.1729	3.9168	3.8888
ACBD7	2.2191	1.6045	1.6286	1.4979		1.6646	2.4161	1.2697	1.6746
MPDU1	29.1623	26.535	18.565	19.679		25.386	24.286	18.538	18.415
RHOBTB2	5.99613	5.6371	4.5431	4.0461		6.2293	6.7134	4.4876	3.7595
DNPEP	5.1671	4.6621	4.0074	3.4863		4.8359	3.8963	3.7119	4.6752
TJP2	4.2771	3.8859	3.7547	2.8854		4.20563	3.7711	3.6403	3.3246
ELAC1	3.8673	3.6888	2.2641	2.6084		3.42767	2.4837	2.2706	2.6666
MANBAL	7.3456	6.2115	4.1218	4.9543		6.97733	4.5317	4.897	5.0858
BEND3	4.83233	4.1112	3.7991	3.2585		4.51127	4.1992	4.404	3.8399
TRMT61A	4.46373	4.7849	3.3729	3.0086		4.2538	6.0258	3.5579	3.7088
SMIM11A	5.19327	3.2979	2.1256	3.4995		3.16933	2.819	3.637	2.0984
MIR99AHG	1.51157	1.0594	1.1403	1.0181		1.10813	0.78103	1.2251	1.298
TMEM117	2.82013	2.2863	2.0883	1.899		2.3778	2.1641	1.8833	2.2226
TRMT6	8.8118	8.3258	7.5719	5.9326		9.08703	10.047	7.1768	7.917
SPOCK1	2.20403	2.288	1.4862	1.4837		2.0387	1.7113	1.6177	1.4638
CNNM2	1.66477	1.8087	1.9313	1.1202		1.68737	2.2628	1.7327	1.392
RRP36	39.9433	37.997	33.051	26.877		36.8343	37.57	32.931	31.19
C16orf59	11.9763	11.462	10.911	8.0565		11.6807	12.83	9.7902	10.632
ESAM	1.16703	0.36932	1.4744	0.78487		0.737647	0.5051	1.1103	0.51118
GPT	1.15653	1.4762	0.80904	0.7778		0.730997	1.5016	0.95285	1.0485
RAPGEF1	6.1212	5.877	4.9797	4.116		5.1975	4.7496	4.8512	4.2069
FICD	2.99273	2.5364	2.0415	2.0122		1.6989	3.2521	1.7105	1.736
SOCS3	21.712	18.41	16.167	14.597		20.096	19.251	16.274	14.807
SLC35A2	3.0631	2.111	2.258	2.0591		3.1658	2.0082	2.8019	2.2441
C14orf80	5.18027	5.1265	2.4106	3.4819		5.3378	4.2095	5.2046	4.6126
CDKN1A	23.8843	21.724	18.95	16.037		21.7437	24.688	19.589	18.613
ADI1	7.00457	6.703	6.7225	4.7024		7.3512	5.6403	6.2083	5.1763
KCTD21	1.7035	0.67732	1.7096	1.1431		1.16157	0.66001	1.3477	1.6679
LOC100132741	1.08773	0.60549	1.3271	0.72989		2.5021	0.11091	1.3271	1.1694
COX16	7.0776	5.2396	4.3373	4.7492		6.0636	4.2611	4.8345	4.2574
MIR425	13.303	6.0828	3.1412	8.9265		5.46437	14.92	3.1968	12.259
FZD1	14.3673	14.339	12.052	9.6406		13.7047	17.646	12.881	11.911
HDAC7	4.1709	3.4345	3.0976	2.7987		3.51493	3.6216	3.0044	3.3424
CDC25A	23.494	20.867	18.755	15.751		21.307	19.455	19.495	16.469
SNX29	2.3305	1.7703	1.521	1.5622		1.2096	1.761	1.5074	1.5302
A1BG	2.69707	1.9413	1.3927	1.8079		2.20737	1.8375	1.4901	2.4785
SARS2	11.7913	10.552	6.3745	7.8977		8.8634	12.058	7.6666	7.3704
POLDIP2	20.71	18.245	13.569	13.871		18.397	18.193	15.744	15.14
STX18	13.0217	10.923	9.9458	8.721		11.3287	9.3276	11.128	10.157
LOC100129203	1.24913	0.92739	1.1387	0.83648		0.509353	1.5654	1.1243	1.6437
HSPBP1	13.508	10.178	9.9069	9.045		12.8567	10.112	10.529	9.8284
MAN1C1	3.87493	2.9895	3.0866	2.5937		3.23693	3.7504	2.8857	2.815
FAM222B	1.28937	0.61886	0.86384	0.8629		0.907083	0.66462	0.80165	0.76616
BECN1	9.3265	7.7519	7.8959	6.2412		7.96397	7.8192	5.9799	7.1436
MLLT1	7.40083	6.2667	5.7124	4.9514		5.4241	6.7842	6.3493	5.7458
SCG2	1.2288	0.98404	0.92973	0.82196		1.20143	0.75702	0.95657	0.70837
SHC3	1.49927	1.3379	1.4852	1.0026		1.5915	1.8906	1.5134	1.2351
CISH	1.13837	0.76087	0.64265	0.76093		1.25767	0.72842	1.0282	0.97966
FZD10	30.693	27.734	23.794	20.508		28.2603	31.047	25.657	23.904
SNORA2B	90.9767	90.019	78.794	60.781		99.2447	84.411	56.998	61.791
MAGOH	45.4557	32.9	31.57	30.361		47.6027	34.34	28.836	38.794
MZF1	5.48613	4.482	4.3973	3.6631		4.4594	5.0296	4.5556	5.2941
MPP2	3.38673	2.8866	2.1336	2.2611		2.42413	2.7818	2.5628	2.8998
PEX12	2.50523	1.7923	2.0287	1.6724		2.4275	1.6273	2.0812	1.9544
U2AF2	37.0783	31.092	25.552	24.749		33.146	30.509	26.84	26.704
SRSF8	17.992	18.473	12.369	12.009		18.1217	15.731	11.826	13.31
COPE	50.166	36.786	34.542	33.481		44.186	33.247	34.826	37.207
SPRYD3	1.8522	1.7343	1.4525	1.2361		2.02677	2.3142	1.7658	1.599
SNORD101	37.1963	42.866	42.74	24.823		31.2593	63.851	48.063	46.264
ARHGEF39	1.63247	1.0823	1.3738	1.0892		1.0486	1.4268	1.1143	1.2754
NUPR1L	6.89963	4.1416	7.5533	4.6021		7.21023	4.8185	6.846	5.1103
NHP2	67.5003	51.621	48.721	45.014		64.5187	51.264	46.545	48.236
TTC38	10.1137	8.463	7.3295	6.7445		8.56083	8.8842	7.5739	7.4147
RRP12	9.9267	7.6055	7.1214	6.6189		9.31247	9.4648	7.0088	6.6164
SESN2	13.8663	12.998	11.335	9.2453		13.4887	13.68	10.388	11.034
U38A	40.125	42.453	44.906	26.738		26.7827	41.551	20.791	34.11
C8orf76	3.1843	2.5375	3.6316	2.1219		2.40887	0.79138	2.7739	2.2517
S100A4	1.2628	1.4278	1.5344	0.84148		2.52873	0	2.1621	1.8516
SYDE1	2.80317	2.0828	1.51	1.8679		2.015	2.0543	1.5286	1.5741
XYLB	1.38993	1.0808	0.95845	0.92545		1.39407	0.97722	0.95845	0.72996
CAMK2N1	1.87447	1.4093	1.1721	1.2479		1.53683	0.75289	1.5106	1.4082
PALMD	2.59003	2.0528	1.6961	1.7238		1.84407	2.2887	1.668	1.3273
BCAR3	2.07237	1.571	2.0781	1.3792		1.51977	1.1903	1.6135	1.5792
CLTB	17.1827	12.215	12.652	11.434		15.1423	13.403	10.512	12.344
KLHDC8B	9.5755	6.862	6.8723	6.3685		11.328	9.4819	5.1625	7.3428
SLC7A5	12.4243	10.266	7.3741	8.2624		11.8773	13.156	8.6461	9.5027
U69	88.016	56.302	61.076	58.507		59.425	88.503	38.25	47.13
SMG5	19.4327	16.131	16.191	12.916		17.9303	14.818	15.641	15.704
LINC01001	1.013	0.33411	0.67127	0.67326		0.54608	0.44756	0.74188	0.81382
CNN1	3.26623	2.1586	1.683	2.1708		1.6694	2.3502	1.5474	1.8166
C19orf52	9.5341	8.5871	7.8469	6.3357		9.05847	8.0303	8.674	8.6583
URB2	10.643	7.8376	9.1534	7.0717		8.1901	8.1675	8.8998	7.8179
MUL1	8.56593	8.097	5.9019	5.6871		9.86387	8.0653	6.3363	6.201
MC1R	1.04853	0.64594	0.83776	0.69611		0.36817	0.87579	1.0562	0.73847
PAK4	3.7337	3.169	2.0217	2.4783		3.44447	3.1773	3.0303	2.6613
PDPK1	2.16333	1.439	1.0753	1.4356		1.60807	1.7758	1.8461	1.7577
PAFAH1B3	43.5813	35.812	37.397	28.92		36.9757	35.197	37.663	36.424
TSSC4	15.3893	12.703	10.735	10.211		14.9247	13.647	12.376	11.071
ZNF576	3.563	3.7439	3.5138	2.3629		2.7788	2.6099	2.9854	2.4219
MAPK7	2.41647	2.0817	2.3208	1.6025		2.1129	1.9293	2.0986	1.9609
PDCD6	28.0417	22.684	20.747	18.588		22.7857	21.573	19.754	17.775
PEX10	6.65347	5.0588	4.4472	4.4102		5.66167	5.8888	4.157	4.4887
SURF2	14.4867	9.8025	10.322	9.5991		13.052	9.0772	10.304	8.4668
TAF6L	11.239	8.6487	8.7542	7.4458		9.68783	9.7081	8.4564	9.4653
CCNYL2	1.36033	0.89807	0.86823	0.90075		1.30897	0.7855	1.0681	0.84707
CENPVP2	6.9061	5.9377	4.2329	4.5729		5.18487	7.16	6.3097	8.2253
TDG	13.0357	11.058	9.7372	8.6316		12.0463	10.203	9.4175	8.9313
KCNAB1	1.39907	1.4871	1.0938	0.9263		1.39947	0.84885	1.3874	1.4409
HNRNPAB	114.127	113.38	75.959	75.551		108.537	113.62	80.415	83.369
DDX28	3.51787	4.0447	3.0377	2.3286		2.89563	4.2307	2.9278	2.0985
LINC00936	1.21753	0.89026	0.94195	0.80591		0.34886	0.72817	0.55661	0.80041
ST3GAL1	1.59003	1.2971	1.1957	1.0522		1.44577	1.2273	1.4578	1.2749
RABEPK	12.4957	10.614	9.8901	8.2685		10.5127	11.525	8.752	10.864
CASP9	2.81323	1.3481	1.964	1.8604		1.9404	1.5925	1.9154	1.4847
TSSC2	18.2937	15.827	10.84	12.093		16.6407	13.622	12.848	13.885
LOC101929464	1.9986	1.6904	3.0675	1.3208		1.55233	0.84288	2.2267	2.63
NTF3	2.93423	3.74	2.1494	1.9391		1.63807	2.475	2.7564	1.8308
RRBP1	3.686	3.7559	3.1831	2.4349		3.22197	3.6409	2.7758	2.959
RAB38	2.7745	1.4183	1.9654	1.8322		1.20477	0.72742	1.6412	2.1458
B3GALT1	1.86843	1.783	1.3236	1.2338		1.46917	1.3335	1.4013	1.404
CMTM7	6.82037	6.0289	4.0288	4.5029		4.85603	7.075	4.7665	4.7529
LOC388242	3.49363	2.8021	2.4037	2.3061		2.8305	2.515	2.9239	2.6007
TRAPPC1	8.85927	6.2087	4.6716	5.8475		8.5328	6.6278	6.4521	5.1545
COBLL1	1.03077	1.0992	1.3469	0.67955		1.17523	1.4401	1.2117	1.2005
NPY	1.98723	1.0683	1.7487	1.3098		3.4806	0.10536	1.4135	1.2696
MRPL36	21.7493	13.116	13.612	14.335		14.711	15.663	14.39	13.932
TRAF2	5.8648	3.4963	4.7508	3.8654		7.28653	6.3226	4.7354	3.8251
NPTX1	1.662	1.6377	1.4535	1.0951		1.74	1.7037	1.2946	1.4058
TYMS	12.1197	9.8256	8.0996	7.9857		9.91053	10.101	7.9737	7.5372
MAEA	13.949	13.11	12.343	9.1894		12.8727	12.169	11.965	9.8208
CCDC85C	13.595	13.624	10.441	8.9546		14.0167	15.076	10.604	10.567
RNF182	2.34283	1.7967	1.381	1.5426		1.4142	1.5696	1.3218	1.3855
HS6ST1	16.1183	13.74	12.015	10.612		14.435	15.9	12.456	11.784
PRICKLE1	0.834443	1.0011	0.60084	0.54917		0.95718	0.91486	0.94567	0.79187
SAC3D1	10.255	10.058	8.3567	6.7457		9.3138	9.3002	9.1337	7.3306
NAPA	9.38137	8.6592	8.4484	6.1702		7.4377	6.0905	6.9933	7.1315
ACA12	38.3503	44.778	29.956	25.223		27.0613	48.109	22.381	26.321
POLR2L	31.4543	18.465	19.68	20.686		29.631	20.206	19.611	21.61
TIMM13	26.329	22.363	17.591	17.301		25.4973	21.974	18.756	16.683
ADPRHL2	12.5037	10.668	9.1446	8.2156		10.9083	11.27	10.083	8.6851
U75	66.7703	49.085	36.438	43.864		44.3707	52.118	38.509	43.326
NCOA5	15.1157	12.419	11.604	9.9285		15.5203	13.21	12.835	11.411
LOC284648	0.926127	0.44782	1.0852	0.60808		1.1167	0.63358	0.77535	0.86489
MGMT	4.36337	3.7287	4.5908	2.8649		4.62243	4.6175	3.0611	3.2669
STK10	1.14633	1.1353	1.2297	0.75265		1.19263	0.86263	1.0237	1.0041
CTSLP8	2.42517	1.4557	0.96059	1.5923		2.59007	1.8665	3.1583	1.1324
RHBDD2	21.8777	20.901	15.413	14.359		21.517	23.94	14.023	16.09
KAT5	8.6279	7.8735	5.3419	5.6614		7.11467	8.324	6.1374	4.9925
ASNS	63.041	55.262	44.041	41.351		53.712	57.65	35.672	41.958
IFT43	3.367	3.1736	3.5465	2.2076		4.33623	2.8877	3.5934	1.5076
DPH1	3.44753	2.5996	2.2722	2.2604		2.46903	2.6343	1.8421	1.7208
ETNK2	4.3368	3.8489	3.4328	2.8393		3.04113	2.5596	3.6181	3.3655
ZMYND19	15.206	13.99	11.337	9.9516		16.0317	14.858	15.163	11.677
HINT2	21.6423	16.515	12.016	14.161		17.3533	15.293	11.517	14.79
HLA-B	71.273	63.347	49.706	46.63		59.3643	62.718	53.063	52.07
PFDN1	22.9293	19.464	16.891	14.99		19.9997	21.97	14.769	19.198
SIVA1	52.4237	50.673	40.201	34.247		51.7947	45.61	33.242	31.383
UPK3BL	1.5258	1.7317	1.1031	0.99664		0.708493	0.96724	1.2913	1.2252
SEMA7A	1.2526	1.1109	0.96465	0.81791		1.14063	1.1709	1.09	1.4216
MGAT5B	1.51037	1.0789	1.3523	0.98611		1.04177	0.87585	1.3006	1.1518
DGKZ	7.3427	5.8732	6.1589	4.7939		5.63127	5.9926	6.0632	5.5519
VIMP	7.69647	4.0432	5.352	5.0239		4.46213	4.7468	4.3482	4.5159
PRDX4	66.5533	57.859	45.597	43.426		61.0637	60.411	50.546	52.374
FBXO25	2.7901	2.2811	2.0339	1.8205		2.6682	2.8764	2.4277	1.4564
ZNF367	6.1444	6.6441	4.8292	4.0091		6.17687	6.7417	4.9064	5.2936
TIMM10	41.0133	32.84	29.802	26.757		41.4033	31.427	27.52	28.383
DUS3L	15.5197	12.458	9.9467	10.117		16.2597	13.528	10.834	9.5358
WWP2	5.06233	5.0679	4.2273	3.2993		4.7747	5.476	4.4605	4.1
ALKBH4	4.86903	2.6795	4.3272	3.1733		3.8776	3.1991	3.9439	4.274
FZD9	13.5137	10.424	8.5961	8.8058		11.2457	12.496	8.8334	8.9368
CDC6	15.6157	12.209	14.009	10.175		16.8327	14.63	13.756	10.473
SSBP4	10.562	8.897	7.8632	6.8809		9.0185	9.3439	10.021	7.8828
CLP1	9.0426	5.4842	6.6002	5.8898		7.64863	6.1367	6.2466	6.8004
GFRA2	3.5825	3.2337	3.3101	2.3321		3.04083	4.6067	2.9232	2.2285
LINC00665	5.72643	3.7098	3.073	3.7249		4.8383	3.7445	3.9876	4.2049
ARID3B	3.9577	3.2623	3.2717	2.5741		3.3258	3.5755	2.6279	2.9008
PIGG	4.94053	4.4248	3.2409	3.2122		3.8659	4.2955	4.3434	3.6441
TRIM41	7.8625	6.3002	5.1728	5.1119		7.216	7.0873	5.2565	5.6229
CDR2	5.35417	3.5935	3.8518	3.481		4.1347	3.7995	3.4442	3.8155
NUP62	7.31137	6.089	6.2238	4.7524		6.8274	7.2395	5.5722	6.5119
SDF4	12.388	11.58	10.077	8.0518		12.0517	10.404	10.357	10.746
KDM8	3.10763	2.7928	1.7164	2.0195		2.99837	3.0425	2.3592	1.9742
TOR1AIP1	4.96307	3.8651	4.5166	3.2247		4.77277	2.9981	4.1743	4.3626
TMEM120A	5.8706	5.4276	4.1337	3.8129		5.04163	3.8907	3.9414	4.9392
U99	3069.07	2499.8	2483.7	1993.3		3500.73	3531.8	1855.1	2600.6
GMEB2	5.15977	3.2573	3.1213	3.3511		3.55703	3.3495	2.9118	2.7021
SNORD104	219.23	152.15	188.17	142.38		196.697	181.43	123.28	198.02
PDE2A	1.03137	0.9276	0.83898	0.66976		0.793067	0.75188	0.59978	0.57143
IL17D	2.6072	2.1142	1.1014	1.6924		1.66043	1.5535	1.4255	2.0058
IRF2BPL	8.26667	6.8799	5.7414	5.3659		6.7816	7.2528	5.8824	6.4352
MIR1972-2	127.76	83.967	98.786	82.928		108.663	137.93	106.41	91.472
SYDE2	2.42837	1.8901	2.2479	1.5752		1.90723	1.9162	1.8846	1.8488
N4BP3	2.92197	2.3597	1.8411	1.8953		2.43777	2.6608	1.5401	1.4548
SDF2L1	7.0794	4.0805	5.2635	4.5909		6.96237	2.0252	6.3643	5.1606
BTBD17	11.3803	11.792	8.5504	7.3793		12.6073	14.381	7.8538	9.2423
TXNDC5	1.9977	1.9156	0.45816	1.2953		1.26537	2.0818	0.77471	1.0453
PLA2G15	2.4194	1.2506	1.8233	1.5686		1.22213	1.5168	1.3592	1.8278
PODXL	6.89577	6.0021	4.4604	4.4702		7.1103	7.0696	5.638	4.89
L3MBTL2	9.55257	7.1938	6.4141	6.1906		8.26587	7.5416	6.5281	5.7078
NDOR1	1.92587	1.6041	1.9753	1.2474		2.67087	1.9962	2.0047	1.8542
AHDC1	1.6663	1.1363	1.1211	1.079		1.2038	1.2899	1.2955	1.1043
SNORA14A	476.033	471.68	479.1	308.13		542.453	545.99	317.4	434.59
PMM2	7.1475	7.0819	5.794	4.6246		6.95807	4.9274	5.4889	6.0257
RMDN3	8.66977	6.8503	6.1942	5.6083		7.6684	7.1379	5.1672	6.5293
ZNF511	22.0567	23.548	14.588	14.265		19.9157	18.976	14.706	13.471
SNORA76A	241.88	220.95	280.32	156.4		243.29	326.25	155.26	213.36
PPAN	1.70017	1.0785	0.93573	1.0986		1.92583	1.2292	1.1019	1.4658
LOC100286922	1.2965	0.82653	0.75176	0.83776		1.15387	0.22913	0.4985	1.0786
IRS2	1.50753	1.0982	0.88193	0.97412		1.05977	1.4923	0.96911	1.1113
PGP	9.32573	8.2688	7.5381	6.026		8.07997	9.5389	7.6543	6.8016
CENPT	6.83367	5.8184	5.3511	4.4157		5.73723	8.303	4.7988	4.6427
[truncated: 10,769 more rows]
