# Supplementary material for: Dengue and Zika RNA-RNA interactomes reveal pro- and anti-viral RNA in human cells
Source: Genome Biol. 2023 Dec 5;24:279. doi: 10.1186/s13059-023-03110-9 (PMC10696742; doi:10.1186/s13059-023-03110-9)
Supplement: Supplementary file 5 — Additional file 5: Supplementary Table S4. Over-represented host interactors. [file 13059_2023_3110_MOESM5_ESM.xlsx]

## Sheet: DENV1
gene	abundance	fpkm	round nearest 50	denzik_peak	denzik_peak_location		host_peak	host_peak_location	gene_type
PLCG2	6246	1.79451	7600	740	7581		4090	8050	protein_coding
TMEM107	1098	62.3145	1000	386	992		940	1280	protein_coding
EWSR1	403	196.476	10500	161	10467		100	1061	protein_coding
PPP1R15A	606	41.8	1250	156	1235		229	2180	protein_coding
ZNF485	288	1.85584	1250	127	1232		289	1872	protein_coding
RPLP1	170	1386.51	1250	92	1238		118	144	protein_coding
QRFPR	288	0.174335	8850	86	8838		289	1897	protein_coding
TRIB3	350	21.7224	1250	82	1235		68	686	protein_coding
SNORD91B	93	5.95691	1050	78	1014		93	52	snoRNA
SNORD105B	84	3.91748	2550	77	2503		85	52	snoRNA
PAQR5	596	0.10341	2600	75	2571		590	4367	protein_coding
SNORD15B	197	91.145	8500	62	8453		154	57	snoRNA
KRT18	186	8.96298	8050	57	8009		63	692	protein_coding
UHRF1BP1	261	18.995	1600	56	1580		149	6004	protein_coding
SNORA53	239	253.461	6850	55	6841		155	88	snoRNA
SUPT5H	219	344.84	1250	50	1239		44	2947	protein_coding
RPL27	109	954.586	4050	50	4002		53	402	protein_coding
SUGP1	92	70.9248	1250	49	1229		51	1077	protein_coding
RPS3	79	2749.45	1250	49	1232		47	813	protein_coding
ZNF436-AS1	85	12.13	1600	49	1583		81	1286	lncRNA
SNORD92	106	0.467471	3450	47	3423		103	65	snoRNA
TFE3	268	45.6727	1250	47	1230		40	3237	protein_coding
ATF3	291	57.2159	10650	46	10641		50	1850	protein_coding
RPL4	223	2952.62	10700	46	10681		46	453	protein_coding
SND1	232	973.217	1250	39	1237		41	3357	protein_coding
ISG15	126	9.10418	1250	39	1241		52	95	protein_coding
CASC3	77	357.138	10500	39	10453		43	2048	protein_coding
RPL13	158	1986.87	1000	37	960		55	590	protein_coding
SNORA28	93	16.7093	8300	37	8276		61	43	snoRNA
RPL15	96	996.859	950	36	912		40	655	protein_coding
YIF1A	109	59.4977	10450	36	10448		54	618	protein_coding
EEF2	470	13694.3	7450	35	7431		60	2322	protein_coding
PRPF19	144	306.869	8900	32	8880		43	1268	protein_coding
RPS2	158	1729.57	1250	32	1236		40	653	protein_coding
TIMM50	93	165.59	1250	30	1236		42	840	protein_coding
PSMD8	111	218.444	4700	30	4694		50	634	protein_coding
ALDH9A1	92	41.7634	7800	30	7768		81	2078	protein_coding
RPL32	179	1439.61	9800	30	9795		56	523	protein_coding
ARHGEF2	188	144.647	1250	29	1238		34	324	protein_coding
GAPDH	220	1936.78	2700	29	2686		40	740	protein_coding
SNHG7	175	53.4761	10400	29	10395		74	590	lncRNA
RBM14-RBM4	193	3.24377	7850	29	7832		56	843	protein_coding
YWHAE	109	1066.22	8300	29	8275		30	436	protein_coding
XBP1	477	47.447	3600	29	3592		80	711	protein_coding
RPS27	91	744.521	2350	29	2302		40	113	protein_coding
ATXN2L	214	506.953	1250	29	1234		33	2793	protein_coding
DYNLT1	78	66.4051	10550	29	10512		70	465	protein_coding
FLCN	98	51.5164	1250	29	1241		18	2216	protein_coding
EIF1	178	561.122	7700	29	7674		55	192	protein_coding
PKM	160	1207.26	1250	28	1235		27	2246	protein_coding
SERP1	156	102.469	10550	28	10547		64	190	protein_coding
SNORD100	127	13.3946	4700	28	4666		120	38	snoRNA
MED12	75	357.937	10500	28	10470		31	6012	protein_coding
SQSTM1	292	70.2327	1250	28	1233		49	1452	protein_coding
TSC22D2	188	87.4922	1250	28	1235		30	2596	protein_coding
SNORA63	131	0.667816	9150	28	9145		105	48	snoRNA
HSPA9	179	41.2548	1250	28	1235		66	983	protein_coding
TRIM26	174	29.8488	1250	27	1228		42	351	protein_coding
KDM2A	471	205.402	1250	27	1244		27	4916	protein_coding
SUPT6H	105	491.791	1250	27	1232		27	5050	protein_coding
FLOT1	82	135.814	1250	26	1230		38	1464	protein_coding
SNORD12C	59	51.6443	8950	26	8932		55	38	snoRNA
VCP	165	159.64	1250	26	1242		14	2920	protein_coding
HNRNPL	181	249.915	5150	26	5146		50	597	protein_coding
CLASRP	55	87.1368	1250	26	1234		28	1646	protein_coding
EEF1B2	90	304.543	9700	26	9694		31	803	protein_coding
SRCAP	148	4.73004	1250	25	1243		8	3749	protein_coding
SSR3	140	164.559	3700	25	3674		33	680	protein_coding
HSP90AB1	133	553.579	7600	25	7579		52	2481	protein_coding
HNRNPK	140	695.329	3600	23	3584		23	495	protein_coding
FTH1	130	160.816	10650	23	10606		32	854	protein_coding
B2M	204	85.667	5950	23	5946		60	615	protein_coding
ANXA5	77	105.242	3500	22	3473		25	141	protein_coding
TPT1	156	579.229	3000	22	2973		49	1891	protein_coding
IFIT2	217	0.218075	4800	22	4757		46	2112	protein_coding
FTL	209	672.384	4800	22	4775		58	102	protein_coding
ERGIC3	83	430.157	1250	21	1237		37	1267	protein_coding
RELA	54	105.369	1250	21	1231		21	1346	protein_coding
FN1	487	349.254	1250	21	1238		44	1163	protein_coding
ATF4	159	258.443	7600	21	7577		55	1383	protein_coding
RPL29	52	1076.02	1250	21	1229		30	514	protein_coding
RPL7A	46	2800.13	4300	21	4293		28	180	protein_coding
SNORD46	98	51.7345	700	21	654		92	49	snoRNA
CLU	77	150.72	1250	21	1231		24	910	protein_coding
KRT8	269	20.0776	1250	21	1230		68	193	protein_coding
SNORA80B	62	7.39878	1250	21	1223		57	94	snoRNA
PIEZO1	295	8.907	1000	21	997		20	2073	protein_coding
ASNS	148	1.88015	3500	21	3479		21	143	protein_coding
SF3A1	61	706.473	1250	21	1235		18	1356	protein_coding
FNTA	37	35.9987	10700	21	10661		21	907	protein_coding
ZYX	77	134.957	1250	21	1231		16	859	protein_coding
TAPBP	77	25.1438	1250	21	1233		19	3369	protein_coding
ATAD5	82	3.6452	8550	21	8505		76	6273	protein_coding
SNORD89	26	1.03092	10500	21	10497		24	89	snoRNA
SLC3A2	280	109.865	10600	20	10596		49	2177	protein_coding
HNRNPC	177	459.96	6250	20	6238		59	1293	protein_coding
ACTB	293	5440.23	1250	20	1235		52	594	protein_coding
BUD31	47	40.8133	9900	20	9859		23	418	protein_coding
SARNP	58	3.04819	7600	20	7598		48	753	protein_coding
EIF4G1	144	283.35	1250	20	1243		23	1578	protein_coding
HUWE1	291	1642.76	1000	20	975		14	3269	protein_coding
RAB1B	207	59.0728	2200	20	2162		54	1059	protein_coding
MAP4	79	241.659	1250	20	1227		9	4587	protein_coding
MYL12B	75	33.6343	6750	20	6716		31	504	protein_coding
SNORD67	26	0.700813	4700	20	4672		23	77	snoRNA
SNORA80E	107	2.27125	1250	20	1237		78	45	snoRNA
SNORA80A	46	1.43614	1250	20	1230		39	67	snoRNA
RAD23A	72	42.4511	1250	20	1238		20	414	protein_coding
FARSA	102	66.157	1000	18	951		31	1614	protein_coding
BRD4	90	382.542	1250	18	1241		11	868	protein_coding
CCNL1	148	48.8578	10600	17	10559		24	622	protein_coding
PRRC2A	160	1260.76	1250	17	1241		11	6317	protein_coding
MAFF	83	2.66862	1250	17	1230		18	1851	protein_coding
AMOTL2	344	180.608	650	17	621		47	3124	protein_coding
UBR4	149	950.994	1250	17	1235		7	15607	protein_coding
TAGLN2	96	15.49	1250	17	1228		19	924	protein_coding
IFITM3	96	366.215	950	17	950		27	308	protein_coding
IP6K1	146	118.864	1250	17	1244		13	2666	protein_coding
SPTBN1	111	113.898	10350	17	10345		17	1283	protein_coding
MALAT1	231	7928.65	10550	17	10518		24	7781	lncRNA
HYOU1	215	321.825	10400	17	10358		27	3771	protein_coding
RPL37	91	1198.01	5500	17	5485		64	188	protein_coding
DDB1	257	291.1	1250	17	1233		26	2441	protein_coding
RBPMS	50	36.362	1250	17	1231		16	441	protein_coding
SNORD88A	74	14.1325	1050	17	1003		71	25	snoRNA
UBE3C	42	160.474	6800	17	6789		16	1465	protein_coding
SCAMP3	68	76.5941	1250	16	1235		24	414	protein_coding
PSMD1	59	26.7015	10700	16	10681		16	995	protein_coding
FNDC3A	83	14.2173	6250	16	6232		25	704	protein_coding
RPS16	89	1911.58	950	16	945		39	357	protein_coding
SCARNA10	95	0.230637	9250	16	9248		40	33	snoRNA
SMG5	193	358.106	1250	16	1225		21	2721	protein_coding
NFKBIB	118	26.3124	1250	16	1227		23	326	protein_coding
MDC1	34	222.539	1250	16	1221		11	4781	protein_coding
TPM3	178	265.296	1250	16	1227		173	2588	protein_coding
MEPCE	96	56.5597	1250	16	1236		27	1407	protein_coding
HSPA5	249	60.1874	450	16	444		37	223	protein_coding
AKNA	83	12.8538	1250	16	1244		9	5141	protein_coding
PDIA6	36	54.8483	10450	15	10433		17	1440	protein_coding
TLN1	149	331.875	1250	15	1235		10	3275	protein_coding
DUSP1	176	21.7515	6250	15	6215		36	1273	protein_coding
PRRC2C	66	114.474	1250	15	1229		7	8391	protein_coding
SLC39A1	96	0.970029	10600	15	10592		20	1986	protein_coding
CDK16	90	354.423	1000	15	965		38	2148	protein_coding
NFE2L1	102	486.69	5900	15	5888		13	3773	protein_coding
UPF1	132	297.098	10400	15	10371		22	2457	protein_coding
SEC11C	21	16.8298	10400	15	10364		17	277	protein_coding
TNFAIP3	93	1.92492	1250	15	1235		9	2034	protein_coding
COMT	29	16.5606	10450	15	10450		19	755	protein_coding
RNF10	101	212.856	1250	15	1238		16	1165	protein_coding
RPL10	102	1696.62	500	15	451		42	640	protein_coding
TRUB2	54	53.737	1250	15	1231		52	1333	protein_coding
MRPL52	21	60.5554	7550	15	7522		7	269	protein_coding
PYGB	63	386.484	1250	13	1230		13	3185	protein_coding
KDM5C	197	264.997	10500	13	10497		18	5831	protein_coding
TRPC4AP	117	44.5008	2150	13	2146		38	2944	protein_coding
SNORA5A	18	28.7548	5900	13	5877		19	40	snoRNA
CFL1	79	1047.16	2600	13	2557		32	1068	protein_coding
RPL14	63	497.745	10550	13	10548		17	579	protein_coding
PER1	108	116.776	1250	13	1235		13	2909	protein_coding
RND1	33	6.35923	1250	13	1234		16	695	protein_coding
IFI6	64	9.68482	4800	13	4763		37	692	protein_coding
TNPO2	154	511.065	1000	13	969		12	889	protein_coding
RPS7	36	445.12	1150	13	1133		18	259	protein_coding
ITM2B	29	55.535	1250	13	1235		20	536	protein_coding
RPS6	72	1206.76	1200	13	1186		25	587	protein_coding
SAMD4B	107	298.036	6250	13	6240		35	3001	protein_coding
EIF3C	118	15.063	800	13	796		33	3065	protein_coding
HSP90AA1	52	292.813	9600	13	9588		16	2100	protein_coding
SNORD117	27	8.73338	650	13	639		26	54	snoRNA
RBM15B	46	49.1014	10650	13	10641		18	2820	protein_coding
SYNPO2	13	0.228761	3900	13	3885		14	7237	protein_coding
PPIA	130	224.151	9750	12	9726		67	883	protein_coding
FLNC	92	6.65715	3700	12	3665		10	1591	protein_coding
KMT2D	77	504.72	1250	12	1238		5	12243	protein_coding
IMPDH2	58	165.632	10400	12	10353		9	220	protein_coding
AMBP	101	1.03381	1250	12	1241		18	409	protein_coding
ASXL1	127	237.255	1000	12	967		12	2703	protein_coding
P4HB	111	170.082	7000	12	6971		13	1895	protein_coding
HBS1L	33	20.6751	2650	12	2603		17	842	protein_coding
SRSF2	77	99.7833	8950	12	8935		18	2761	protein_coding
DDX49	77	89.0146	1250	12	1236		12	898	protein_coding
RPN2	123	270.423	8900	12	8880		17	1825	protein_coding
DDIT3	63	7.04808	3000	12	2966		21	461	protein_coding
ACTN4	175	137.723	1250	12	1235		22	3205	protein_coding
NFKB2	136	24.6568	1250	12	1224		13	723	protein_coding
TRAPPC12	20	99.0244	1250	12	1229		13	828	protein_coding
PLOD2	35	1.93128	8300	12	8271		13	828	protein_coding
CD151	21	116.503	10550	12	10544		14	921	protein_coding
TNIP1	76	25.391	1250	12	1232		13	537	protein_coding
PSMB2	40	47.982	2450	12	2419		15	926	protein_coding
HGS	50	286.33	1250	12	1235		8	2541	protein_coding
FAM53C	235	251.718	1250	12	1240		33	999	protein_coding
ARL6IP1	52	103.373	3000	12	2966		12	1610	protein_coding
TES	83	7.73609	8950	12	8928		14	1849	protein_coding
ZNF207	102	179.871	1250	12	1230		45	942	protein_coding
ITGA5	164	56.2925	4800	12	4759		31	3173	protein_coding
CREB5	130	37.6761	1000	12	997		18	1788	protein_coding
SNHG1	56	95.577	1000	12	997		12	142	lncRNA
SNORA62	47	0.662251	7350	12	7306		35	102	snoRNA
CANX	167	128.358	4800	12	4791		18	2869	protein_coding
SP8	108	19.0418	7600	12	7568		14	386	protein_coding
PNRC1	103	76.4155	1250	12	1235		22	396	protein_coding
ARF1	77	579.708	1250	12	1235		19	1418	protein_coding
SYVN1	40	56.0795	1250	12	1243		9	1949	protein_coding
RBM42	70	58.3456	1250	12	1235		17	1593	protein_coding
IST1	85	239.832	7600	12	7573		18	1445	protein_coding
MX1	70	0.130379	450	12	447		17	3249	protein_coding
CIC	79	72.9715	1250	12	1241		4	2409	protein_coding
PACS1	173	192.3	3850	12	3833		18	3436	protein_coding
PFN1	84	341.171	7700	12	7674		54	1126	protein_coding
TPX2	66	76.5936	1750	12	1712		18	3577	protein_coding
SF3B5	39	144.988	6800	12	6762		16	437	protein_coding
SNORD11B	17	0.422835	8450	12	8440		18	84	snoRNA
DNM2	75	254.526	1250	12	1236		12	2463	protein_coding
CLTA	73	160.028	10600	12	10560		20	926	protein_coding
ZC3HAV1	199	4.90945	9800	12	9773		18	2165	protein_coding
PHRF1	37	29.6375	1250	12	1231		7	2083	protein_coding
CTH	67	6.87479	1750	12	1701		23	104	protein_coding
PRPF40A	29	100.68	10700	12	10679		10	260	protein_coding
NMD3	37	25.5894	6750	12	6746		14	880	protein_coding
NFE2L2	56	11.1473	10500	12	10467		17	859	protein_coding
MAFK	63	2.04482	1300	11	1273		10	2089	protein_coding
NEU1	76	33.7832	10450	11	10443		20	1187	protein_coding
ATP13A1	92	97.0275	1250	11	1228		10	2507	protein_coding
NEDD4L	73	21.9527	5250	11	5206		14	2330	protein_coding
CDK2AP2	66	26.2096	7600	11	7572		24	1323	protein_coding
SNORD12B	62	2.50913	2800	11	2769		50	69	snoRNA
IFRD1	70	4.22394	5900	11	5854		19	1217	protein_coding
PPRC1	61	76.7919	1250	11	1235		6	1812	protein_coding
ZNF335	96	32.6822	3500	11	3475		21	1809	protein_coding
PAGR1	39	2.69116	1250	11	1224		35	3364	protein_coding
SMTN	77	26.846	1250	11	1230		10	967	protein_coding
RPS18P9	47	1.07051	2850	11	2820		19	590	transcribed_processed_pseudogene
WAC	109	27.0849	7850	11	7839		26	1375	protein_coding
PLEKHM2	64	32.8629	1250	11	1236		5	344	protein_coding
DUSP8	132	5.65206	1250	11	1230		14	516	protein_coding
MAB21L2	42	0.15295	8950	11	8932		13	767	protein_coding
RRP12	85	71.8035	1250	11	1218		10	762	protein_coding
AKT1S1	66	37.0438	1250	11	1240		13	2017	protein_coding
RPL41	119	73.2121	7450	11	7405		38	284	protein_coding
TGIF1	29	37.2856	10450	11	10431		13	1747	protein_coding
AHR	50	3.11648	10700	11	10658		8	1205	protein_coding
SESN2	154	38.243	8950	11	8948		18	2432	protein_coding
ZSWIM8	83	81.5619	1250	11	1240		9	4969	protein_coding
APOE	21	25.7279	1300	11	1255		16	1184	protein_coding
PPP1R13L	33	8.74267	1250	11	1230		9	1311	protein_coding
CREB3	78	32.5445	4800	11	4756		32	1175	protein_coding
PLIN2	86	5.54856	1250	10	1225		25	1163	protein_coding
HSP90B1	95	27.1914	3950	10	3902		15	1730	protein_coding
ZNFX1	109	14.9264	4000	10	3996		8	1067	protein_coding
C1orf52	27	6.81311	4200	10	4171		11	953	protein_coding
PATL1	108	32.5913	7650	10	7604		17	3869	protein_coding
KLF4	89	0.700455	9950	10	9907		14	594	protein_coding
BRAF	29	25.1106	10500	10	10499		10	1254	protein_coding
UBE2E1	38	23.9647	7900	10	7894		15	681	protein_coding
ACTG1P20	15	3.89716	10450	10	10427		15	1431	processed_pseudogene
PHLDA1	17	6.29046	1250	10	1218		10	1052	protein_coding
CDC42EP1	49	6.78759	10500	9	10465		10	2010	protein_coding
BAMBI	95	1.15217	450	9	406		15	583	protein_coding
DDX60	57	0.255579	3550	9	3543		14	1240	protein_coding
FURIN	79	4.75918	1250	9	1233		8	2554	protein_coding
HCCS	38	9.04694	10500	9	10457		10	295	protein_coding
ILK	68	1.24032	2100	9	2083		13	1242	protein_coding
MYC	30	3.01833	1250	9	1235		6	1454	protein_coding
SH3TC1	79	0.251088	1250	9	1228		8	3151	protein_coding
SLC17A9	67	0.057492	1250	7	1224		13	1016	protein_coding
OAS3	96	0.208946	8850	7	8843		13	3657	protein_coding
INHBE	52	1.69853	7900	7	7876		15	1145	protein_coding
DDX60L	42	0.274319	4000	7	3994		6	1132	protein_coding
HNF1A	55	0.308998	7600	7	7551		7	2631	protein_coding
IFIT3	73	0.285178	1450	7	1430		12	887	protein_coding
FAM83G	40	0.245962	1250	7	1231		7	1589	protein_coding
CLDN1	42	2.22529	7000	7	6970		9	509	protein_coding
SNORD127	13	2.25158	4600	7	4574		14	56	snoRNA

## Sheet: ZAFR
gene	abundance	fpkm		denzik_peak	denzik_peak_location	host_peak	host_peak_location	gene_type
PLCG2	8845	1.79451	4800	2412	4785	7137	8053	protein_coding
PAQR5	9410	0.10341	2650	2009	2631	9376	4369	protein_coding
ZNF485	575	1.85584	7150	309	7131	575	1872	protein_coding
EEF1A1	2740	2869	9500	278	9492	383	1296	protein_coding
SNORA28	220	16.7093	9000	188	8970	212	80	snoRNA
GAPDH	1014	1936.78	3600	165	3590	219	742	protein_coding
RPS2	816	1729.57	1300	161	1287	187	781	protein_coding
RPS6	330	1206.76	4600	124	4560	156	589	protein_coding
RPS24	225	322.447	9400	89	9400	98	131	protein_coding
RPL37A	484	1959.34	8750	88	8746	245	249	protein_coding
RPL13	557	1986.87	10650	85	10624	218	593	protein_coding
RPL13A	399	2257.95	3750	68	3702	131	364	protein_coding
MALAT1	1571	7928.65	9850	67	9840	160	7801	lncRNA
RPS12	228	1029.48	4900	62	4854	137	250	protein_coding
EEF2	901	13694.3	9600	62	9568	118	385	protein_coding
RPL39	195	288.365	3550	56	3526	152	71	protein_coding
RPS18P9	228	1.07051	450	54	425	114	470	transcribed_processed_pseudogene
RPS3	512	2749.45	1050	54	1020	153	818	protein_coding
ACTG1	635	4829.93	3100	52	3057	71	438	protein_coding
RPL38	192	1084.72	4400	52	4391	118	49	protein_coding
RPL18	232	2276.19	1300	49	1282	111	449	protein_coding
RPL3	536	3183.96	1050	48	1035	86	574	protein_coding
RPL4	446	2952.62	1600	46	1596	115	454	protein_coding
TKT	204	348.739	10100	42	10096	58	331	protein_coding
VIM	523	1242.66	2500	42	2487	129	295	protein_coding
HSP90AB1	365	553.579	1050	42	1022	94	2508	protein_coding
RPL21	114	249.003	1650	37	1638	57	342	protein_coding
TMEM107	230	62.3145	550	37	514	177	1275	protein_coding
RPLP0	614	2725.9	1650	37	1643	103	906	protein_coding
NIPSNAP1	153	382.568	7700	37	7660	93	1971	protein_coding
RPL11	141	861.433	4000	37	3996	44	159	protein_coding
RPS13	156	859.835	3050	35	3043	62	437	protein_coding
RPL22	112	157.364	1950	35	1911	39	219	protein_coding
CKB	202	2400.39	4850	34	4836	47	1278	protein_coding
YWHAB	89	158.354	7800	34	7767	70	2107	protein_coding
RPL6	181	415.693	7600	33	7573	34	582	protein_coding
TPT1	202	579.229	9700	33	9663	45	951	protein_coding
HNRNPC	207	459.96	1300	32	1283	100	1296	protein_coding
RPS25	92	238.201	3600	32	3551	27	162	protein_coding
RPL29	219	1076.02	4900	30	4852	103	525	protein_coding
RPL14	138	497.745	10150	30	10106	41	328	protein_coding
RPL18A	220	872.365	4850	30	4816	69	535	protein_coding
UHRF1BP1	269	18.995	7000	30	6956	222	6004	protein_coding
RPL7A	301	2800.13	7150	29	7121	70	290	protein_coding
RPL5	204	1210.41	10400	29	10399	41	347	protein_coding
LDHB	159	48.8576	8700	29	8691	57	936	protein_coding
QRFPR	359	0.174335	6500	28	6458	359	1897	protein_coding
RPL41	272	73.2121	9650	28	9630	76	414	protein_coding
RPL32	219	1439.61	5100	27	5064	97	578	protein_coding
RPL10	340	1696.62	4900	27	4865	65	635	protein_coding
SNORD88A	122	14.1325	7350	26	7322	115	23	snoRNA
RPS27	225	744.521	3600	26	3567	81	213	protein_coding
ATAD5	119	3.6452	10400	26	10377	116	6276	protein_coding
RPS8	207	1603.91	10050	26	10001	63	586	protein_coding
RPL17	55	9.75534	6000	26	5954	34	257	protein_coding
RPL27A	101	992.173	3150	25	3150	38	604	protein_coding
RPL12	146	1620.31	1650	25	1635	41	342	protein_coding
RPL15	154	996.859	1100	23	1074	52	649	protein_coding
SNORD92	63	0.467471	9400	22	9397	63	65	snoRNA
PKM	242	1207.26	1300	22	1272	76	2703	protein_coding
RPL28	153	1927.5	4600	22	4566	33	641	protein_coding
CFL1	199	1047.16	1050	22	1025	76	1056	protein_coding
TPM3	95	265.296	7050	22	7012	93	2577	protein_coding
PTMS	298	597.204	9050	22	9036	92	888	protein_coding
RPS4X	194	1695.92	500	22	461	77	99	protein_coding
SNORA2A	47	6.0939	6300	21	6298	47	83	snoRNA
RPL8	152	2560.74	3250	21	3225	41	610	protein_coding
SRSF3	63	218.159	6650	21	6642	38	333	protein_coding
RPL10A	215	774.616	4850	21	4839	66	226	protein_coding
SNORA80E	143	2.27125	7600	21	7567	90	63	snoRNA
SNORD15B	102	91.145	1550	21	1535	88	49	snoRNA
DYNLT1	57	66.4051	7850	21	7844	47	460	protein_coding
ACTB	399	5440.23	8300	20	8252	56	1510	protein_coding
SNORD105B	47	3.91748	6200	20	6168	42	45	snoRNA
SNORA46	121	1.42189	7650	20	7606	100	97	snoRNA
POLR2A	193	1350.43	1300	20	1272	14	5789	protein_coding
TUBA1B	143	560.121	450	20	412	73	207	protein_coding
SNHG7	123	53.4761	9900	20	9893	55	588	lncRNA
SNORA62	38	0.662251	7250	20	7250	24	67	snoRNA
RPS29	90	473.898	7650	20	7630	49	190	protein_coding
EIF1	217	561.122	8000	20	7967	70	56	protein_coding
RPL24	93	775.142	6250	18	6235	25	34	protein_coding
RPLP1	271	1386.51	4900	18	4854	159	144	protein_coding
RPS3A	124	338.794	3550	17	3548	21	63	protein_coding
RPL27	57	954.586	500	17	466	27	198	protein_coding
CDK2AP2	39	26.2096	1050	17	1026	26	1242	protein_coding
RPS19	191	3662.29	4450	17	4425	54	651	protein_coding
TMC5	17	0.170345	2800	17	2783	17	4525	protein_coding
RPL23A	144	156.653	7600	17	7600	47	65	protein_coding
SNORD69	47	1.48267	9200	17	9179	47	45	snoRNA
HMGN2	92	344.296	10100	17	10052	57	830	protein_coding
NPM1	146	180.629	7000	17	6955	73	207	protein_coding
RPS7	138	445.12	9100	17	9084	37	553	protein_coding
GDI2	105	410.092	400	17	398	51	183	protein_coding
TCEA1	38	36.2569	9050	17	9033	24	2548	protein_coding
RPL34	164	426.008	5400	17	5382	43	150	protein_coding
TRUB2	89	53.737	7800	17	7789	86	1333	protein_coding
MIR93	18	3.91051	1950	17	1922	17	12	miRNA
RAN	81	427.115	5450	16	5403	26	943	protein_coding
SCARNA7	38	275.941	3250	16	3227	22	136	scaRNA
AHCY	98	243.717	1050	16	1036	36	1645	protein_coding
SCARNA8	40	1.17481	1350	15	1317	36	57	scaRNA
STMN2	154	155.273	2150	15	2129	27	2172	protein_coding
CENPV	29	219.56	9350	15	9304	15	718	protein_coding
EIF4B	219	620.824	4900	15	4853	24	1282	protein_coding
ILF3	96	1376.45	1050	15	1042	14	823	protein_coding
TMSB4X	96	648.847	3300	15	3268	34	68	protein_coding
YWHAE	135	1066.22	3600	15	3582	28	1644	protein_coding
PABPC1	259	637.934	7500	15	7485	53	440	protein_coding
RPL31	75	432.088	5450	15	5450	34	189	protein_coding
MARCKSL1	199	820.047	7950	15	7944	58	954	protein_coding
ERGIC3	85	430.157	1300	13	1265	35	1280	protein_coding
RPS15A	105	413.952	4800	13	4799	28	401	protein_coding
CAP1	77	212.527	4600	13	4586	55	2487	protein_coding
RPL30	101	257.108	1100	13	1089	35	320	protein_coding
RPL9	98	669.447	200	13	166	27	407	protein_coding
HMGA1	178	364.251	1050	13	1029	18	1198	protein_coding
TUBB3	158	39.2047	4800	13	4799	45	1654	protein_coding
TUBB2B	68	277.134	4850	13	4833	18	1659	protein_coding
SNORD46	72	51.7345	1650	13	1610	59	58	snoRNA
SNORD12B	26	2.50913	7350	13	7311	18	67	snoRNA
TUBA1A	170	1505.02	4900	13	4866	39	308	protein_coding
RPL7	114	323.41	3350	13	3334	32	646	protein_coding
ZNF207	63	179.871	350	13	322	24	942	protein_coding
UBA52	108	966.473	1050	13	1026	27	353	protein_coding
SCD	325	265.042	3050	13	3039	41	1783	protein_coding
SNORD99	17	9.50638	5450	12	5441	17	43	snoRNA
TXNIP	118	506.359	8550	12	8516	22	888	protein_coding
PCBP2	225	473.441	10100	12	10099	44	249	protein_coding
RPL26	56	233.192	400	12	399	18	200	protein_coding
ZFP36L1	109	321.173	4850	12	4839	16	1828	protein_coding
SNORD12C	48	51.6443	9050	12	9018	49	25	snoRNA
CPSF6	82	144.54	1050	12	1044	20	1111	protein_coding
MAZ	116	82.5714	7000	12	6952	36	2192	protein_coding
SNORA63	55	0.667816	4850	12	4803	32	51	snoRNA
EIF3L	228	584.646	6550	12	6518	30	1506	protein_coding
ALDOA	108	10.7338	3650	12	3648	21	2197	protein_coding
GABARAP	76	1.88878	9050	12	9019	35	675	protein_coding
SNORD91A	15	1.83715	8300	12	8285	15	64	snoRNA
CALM3	144	608.552	4900	12	4851	40	811	protein_coding
PFN1	70	341.171	3050	12	3042	32	1124	protein_coding
RPS28	95	322.526	3700	12	3682	40	326	protein_coding
PHGDH	95	284.091	1050	12	1005	33	855	protein_coding
RPS27A	111	524.357	1200	12	1196	44	694	protein_coding
SNORD100	67	13.3946	2700	11	2683	64	22	snoRNA
NONO	149	433.396	5050	11	5031	30	2758	protein_coding
RBM39	57	143.328	1200	11	1155	18	1022	protein_coding
PAIP2	21	24.0921	9600	11	9594	14	1316	protein_coding
UBE2S	52	119.339	1300	11	1274	29	1057	protein_coding
ZNF436-AS1	70	12.13	8700	11	8691	41	1286	lncRNA
CRMP1	103	233.001	1300	11	1264	15	2564	protein_coding
PAGR1	47	2.69116	7800	11	7770	42	3364	protein_coding
SNORD83A	21	8.57135	300	10	290	15	18	snoRNA
OLA1	35	122.964	7600	10	7557	10	690	protein_coding
NREP	58	83.6668	2300	10	2257	24	1023	protein_coding
ALDH7A1	34	58.934	8400	10	8367	11	941	protein_coding
BRD2	107	131.356	1300	10	1274	15	2413	protein_coding
HMGN1	32	91.9798	10100	10	10072	14	533	protein_coding
ALDH9A1	66	41.7634	5050	10	5043	50	2080	protein_coding
SNHG16	121	67.2443	1050	10	1021	23	2359	lncRNA
UBB	45	169.964	4850	10	4805	10	719	protein_coding
PSAT1	57	87.037	1100	9	1052	8	856	protein_coding
SENP3-EIF4A1	100	0.276084	3650	9	3623	16	2736	protein_coding
INTS8	29	58.4888	1550	9	1532	10	1205	protein_coding
RAB1B	42	59.0728	1050	9	1009	15	1760	protein_coding
SNORD67	22	0.700813	1600	9	1558	16	55	snoRNA
SCARNA14	20	1.14397	1950	9	1932	11	29	scaRNA
EIF4EBP2	50	90.4099	9050	9	9018	10	1874	protein_coding
SNHG10	55	7.42557	6950	9	6932	29	1375	lncRNA
ANKRD42	37	5.88474	6200	9	6157	36	1840	protein_coding
SCARNA1	12	22.2238	7100	7	7052	10	56	scaRNA
SNORA2B	22	8.77043	450	7	446	18	77	snoRNA
CLK1	9	14.6751	50	7	14	7	1350	protein_coding
SARNP	30	3.04819	9050	7	9036	29	732	protein_coding
SNORD117	18	8.73338	8500	7	8457	16	30	snoRNA
SNORA80B	45	7.39878	1350	7	1303	35	68	snoRNA
SCARNA10	60	0.230637	5400	7	5398	15	39	snoRNA
STX5	29	26.6836	4850	7	4805	8	1226	protein_coding
PTCH2	28	2.27086	350	7	340	13	4216	protein_coding
EIF3C	84	15.063	2500	7	2483	14	3063	protein_coding

## Sheet: ZBRA
gene	abundance	fpkm		denzik_peak	denzik_peak_location	host_peak	host_peak_location	gene_type
PLCG2	5490	1.79451	4800	1026	4797	3952	8045	protein_coding
PAQR5	4782	0.10341	9050	927	9030	4760	4369	protein_coding
EEF1A1	1870	2869	1650	134	1644	200	414	protein_coding
MALAT1	2291	7928.65	350	131	315	256	7799	lncRNA
QRFPR	319	0.174335	7700	118	7655	320	1897	protein_coding
ZNF485	309	1.85584	7150	117	7134	310	1874	protein_coding
SNORA28	161	16.7093	9200	88	9158	150	83	snoRNA
GAPDH	660	1936.78	3650	82	3602	137	1380	protein_coding
RPS12	174	1029.48	4700	72	4699	93	239	protein_coding
VIM	391	1242.66	9700	63	9700	74	1675	protein_coding
RPS2	473	1729.57	1300	62	1284	99	649	protein_coding
RPL13	596	1986.87	6750	62	6708	280	592	protein_coding
RPL4	397	2952.62	1650	60	1646	81	459	protein_coding
TPT1	184	579.229	9700	54	9684	69	941	protein_coding
RPL3	409	3183.96	1050	50	1032	64	573	protein_coding
RPL13A	280	2257.95	3700	47	3698	120	372	protein_coding
RPL27A	118	992.173	3200	42	3174	49	614	protein_coding
HSP90AB1	276	553.579	1050	42	1029	53	2498	protein_coding
RPL37A	317	1959.34	2500	40	2465	127	204	protein_coding
ACTB	463	5440.23	2500	39	2493	56	1504	protein_coding
EEF2	652	13694.3	1700	38	1658	64	1147	protein_coding
RPL6	175	415.693	2850	37	2849	51	1048	protein_coding
RPLP0	598	2725.9	4600	36	4596	93	801	protein_coding
SNORA80E	118	2.27125	2800	35	2780	93	45	snoRNA
RPL32	219	1439.61	6750	35	6714	78	527	protein_coding
PTMS	219	597.204	9200	35	9173	66	916	protein_coding
RPS3	360	2749.45	4950	33	4929	112	813	protein_coding
RPL30	96	257.108	3850	32	3818	36	220	protein_coding
RPS6	228	1206.76	900	32	871	72	152	protein_coding
TMEM107	162	62.3145	6050	30	6030	109	1275	protein_coding
RPL5	223	1210.41	10400	29	10391	53	363	protein_coding
POLR2A	168	1350.43	1050	28	1029	12	5320	protein_coding
RPS25	86	238.201	3600	28	3571	33	163	protein_coding
RPL14	118	497.745	10150	27	10102	35	345	protein_coding
TMSB4X	161	648.847	10100	26	10099	66	68	protein_coding
RPS24	89	322.447	9850	26	9849	33	337	protein_coding
SNORA2A	55	6.0939	6350	25	6310	51	72	snoRNA
RPS27	138	744.521	6250	25	6237	79	219	protein_coding
SNORD15B	116	91.145	1600	25	1551	92	49	snoRNA
SNORD92	42	0.467471	6800	23	6763	38	65	snoRNA
EIF1	177	561.122	8950	23	8949	57	823	protein_coding
RPL29	177	1076.02	10650	22	10609	59	538	protein_coding
SNORD88A	66	14.1325	7350	22	7340	64	20	snoRNA
SNORD100	70	13.3946	9650	22	9641	69	26	snoRNA
RPS27A	102	524.357	1200	22	1196	49	529	protein_coding
ACTG1	565	4829.93	3600	21	3575	64	1275	protein_coding
RPL7A	259	2800.13	7150	21	7125	54	281	protein_coding
SNORA46	106	1.42189	5800	21	5756	87	86	snoRNA
CFL1	154	1047.16	1050	21	1014	59	1053	protein_coding
RPS16	150	1911.58	6700	21	6697	46	342	protein_coding
RPL18A	178	872.365	1050	21	1030	59	525	protein_coding
ATAD5	88	3.6452	4750	21	4735	83	6275	protein_coding
RPL38	183	1084.72	4400	21	4379	101	57	protein_coding
MIR17HG	37	20.7205	9700	21	9677	22	1383	lncRNA
RPS18P9	158	1.07051	2100	18	2093	59	477	transcribed_processed_pseudogene
RPL34	89	426.008	5950	18	5930	42	150	protein_coding
RPLP2	82	2027.07	3750	18	3748	32	122	protein_coding
TUBA1B	149	560.121	1700	17	1651	58	196	protein_coding
RPS29	77	473.898	3750	17	3733	44	202	protein_coding
RPL18	153	2276.19	1300	17	1262	59	438	protein_coding
RPL41	158	73.2121	3600	17	3590	41	427	protein_coding
NIPSNAP1	92	382.568	7000	17	6954	45	1963	protein_coding
HNRNPC	131	459.96	9200	16	9152	68	1292	protein_coding
RPL28	146	1927.5	1800	16	1768	31	58	protein_coding
RPL8	127	2560.74	4350	16	4344	25	526	protein_coding
RPS19	191	3662.29	2400	16	2398	49	648	protein_coding
SNHG7	148	53.4761	10400	16	10400	70	565	lncRNA
SNORD67	28	0.700813	9550	16	9514	19	33	snoRNA
MAGED1	82	242.87	1050	16	1019	9	1217	protein_coding
RPS23	124	450.525	5950	16	5948	36	431	protein_coding
IFI6	122	9.68482	5050	16	5037	66	708	protein_coding
HMGN2	79	344.296	10100	16	10058	36	826	protein_coding
RPL31	96	432.088	1350	16	1307	43	278	protein_coding
RPL11	131	861.433	10550	16	10513	37	268	protein_coding
TKT	141	348.739	10100	15	10099	34	332	protein_coding
RPL19	158	1224.18	300	15	254	32	101	protein_coding
ARID1A	99	251.417	9600	15	9565	19	1933	protein_coding
TUBB6	36	119.644	4400	15	4362	30	1330	protein_coding
EIF3H	60	201.769	3650	15	3648	19	438	protein_coding
EIF3L	217	584.646	2350	15	2348	26	1493	protein_coding
YWHAE	134	1066.22	3600	15	3570	27	951	protein_coding
SNHG16	100	67.2443	4750	15	4746	23	2352	lncRNA
RPLP1	179	1386.51	1800	15	1779	101	146	protein_coding
RPS8	170	1603.91	10050	15	10011	37	517	protein_coding
RPL37	73	1198.01	10400	15	10400	41	174	protein_coding
PTMA	79	642.098	7100	15	7092	18	1030	protein_coding
RPL10	301	1696.62	5550	15	5527	49	768	protein_coding
MARCKSL1	191	820.047	9200	15	9172	51	946	protein_coding
TRIM28	154	1418.28	1700	13	1654	24	2862	protein_coding
CRABP1	59	2636	2150	13	2142	24	649	protein_coding
SNORA62	62	0.662251	7300	13	7257	37	101	snoRNA
HMGN1	23	91.9798	10100	13	10078	15	509	protein_coding
LDHB	107	48.8576	5450	13	5415	26	955	protein_coding
RPS28	70	322.526	4400	13	4354	31	324	protein_coding
RPL39	126	288.365	3550	13	3524	87	69	protein_coding
RPS4X	146	1695.92	1050	13	1031	45	101	protein_coding
ERGIC3	109	430.157	1050	12	1041	28	1273	protein_coding
CALM2	45	240.522	1700	12	1665	25	4231	protein_coding
RHBDD2	45	154.166	1650	12	1650	13	1661	protein_coding
FASN	177	4031.04	1050	12	1016	7	2699	protein_coding
FLNA	124	1416.04	1050	12	1030	7	5834	protein_coding
RPS3A	112	338.794	6250	12	6246	26	371	protein_coding
RPL9	92	669.447	10650	12	10606	20	539	protein_coding
SRRM2	181	1746	9200	12	9175	9	1877	protein_coding
HMGA1	144	364.251	1300	12	1266	21	1845	protein_coding
GLUL	123	394.827	4750	12	4713	51	2087	protein_coding
CKB	159	2400.39	1050	12	1022	26	1269	protein_coding
TUBB2B	56	277.134	3300	12	3285	13	1659	protein_coding
RPS11	114	3123.39	1050	12	1046	32	306	protein_coding
MAP1B	257	931.357	1050	12	1029	12	6668	protein_coding
ZNF207	58	179.871	350	12	315	19	950	protein_coding
CSDE1	64	461.841	2100	12	2072	13	2834	protein_coding
RPL10A	135	774.616	6700	12	6699	50	227	protein_coding
ODC1	93	728.209	650	12	613	20	1617	protein_coding
UHRF1BP1	132	18.995	9050	12	9027	94	6004	protein_coding
GNB1	101	605.334	1050	12	1032	28	1189	protein_coding
PCBP1	56	19.6675	4750	12	4726	23	1393	protein_coding
SLC25A3	60	670.808	9550	12	9534	17	1375	protein_coding
PTCH2	21	2.27086	350	12	315	17	4238	protein_coding
PFN1	61	341.171	4800	12	4797	30	1138	protein_coding
SCD	228	265.042	3050	12	3047	22	1837	protein_coding
SNHG10	58	7.42557	2950	12	2942	40	1371	lncRNA
RPL36	72	1253.67	10600	12	10594	35	489	protein_coding
PABPC1	197	637.934	9600	12	9561	31	2148	protein_coding
EEF1B2	44	304.543	6350	12	6340	21	511	protein_coding
DTX4	108	901.591	1800	11	1779	10	2241	protein_coding
PCBP2	194	473.441	4400	11	4394	44	290	protein_coding
RPL21	62	249.003	3600	11	3562	27	355	protein_coding
SNORD105B	17	3.91748	6350	11	6312	16	32	snoRNA
TUBB3	122	39.2047	10400	11	10381	18	1627	protein_coding
SNORD12C	52	51.6443	350	11	313	45	28	snoRNA
CCNI	126	1497.19	9550	11	9546	24	1294	protein_coding
PAIP2	21	24.0921	2950	11	2923	16	1312	protein_coding
TUBA1A	167	1505.02	1300	11	1292	35	309	protein_coding
RPS5	119	1239.56	2500	11	2465	21	589	protein_coding
DPYSL5	115	576.417	1050	10	1027	12	2881	protein_coding
RPL24	52	775.142	2150	10	2105	17	30	protein_coding
STMN2	146	155.273	4750	10	4709	20	1367	protein_coding
NAP1L1	89	711.625	2650	10	2608	17	414	protein_coding
SENP3-EIF4A1	93	0.276084	3650	10	3640	14	4048	protein_coding
CDC42	30	152.716	3400	10	3372	10	641	protein_coding
SALL1	68	39.26	1300	10	1282	9	3497	protein_coding
SNORA63	59	0.667816	9500	10	9461	35	53	snoRNA
PRRC2C	99	114.474	1300	9	1257	11	5851	protein_coding
ZFP36L1	133	321.173	7000	9	6953	16	2550	protein_coding
SNORD46	57	51.7345	7050	9	7028	45	50	snoRNA
RPS17	54	31.3102	1300	9	1271	21	260	protein_coding
RPL7	83	323.41	3300	9	3274	18	274	protein_coding
BRD2	91	131.356	1050	9	1004	14	2406	protein_coding
NPM1	92	180.629	9550	9	9508	36	205	protein_coding
DYNLT1	37	66.4051	10700	9	10657	32	459	protein_coding
ANKRD42	29	5.88474	400	9	385	27	1843	protein_coding
SNORD83A	30	8.57135	9250	7	9236	28	68	snoRNA
CDK2AP2	28	26.2096	1050	7	1016	12	1232	protein_coding
SNORD12B	34	2.50913	7300	7	7296	30	68	snoRNA
SNORD7	12	0.392321	3250	7	3201	13	74	snoRNA
TLK1	15	16.4525	10150	7	10107	7	1000	protein_coding
CANX	106	128.358	8950	7	8905	11	1984	protein_coding
SCARNA10	45	0.230637	950	7	931	16	241	snoRNA
ALDOA	56	10.7338	3700	7	3657	10	1070	protein_coding
TRUB2	63	53.737	1600	7	1598	62	1332	protein_coding
ALDH9A1	36	41.7634	7650	7	7638	31	2088	protein_coding
ZCCHC10	10	7.93457	1300	7	1256	9	552	protein_coding
KHDRBS1	44	130.705	3600	7	3594	14	1772	protein_coding
SRCAP	52	4.73004	1300	6	1263	5	7863	protein_coding
SCARNA8	21	1.17481	1300	6	1289	15	45	scaRNA
SNORA14B	27	7.45358	3500	6	3470	17	102	snoRNA
SNORA80B	28	7.39878	1300	6	1259	24	67	snoRNA
SCARNA18	12	2.30956	4650	6	4619	12	26	snoRNA
GABARAP	56	1.88878	7350	6	7350	19	675	protein_coding
SNORA58	11	2.88811	6000	6	5985	8	39	snoRNA
MATR3	39	0.1567	7350	4	7320	5	4070	protein_coding

## Sheet: ZILM
gene	abundance	fpkm		denzik_peak	denzik_peak_location	host_peak	host_peak_location	gene_type
PLCG2	1697	1.79451	4800	263	4799	1210	8045	protein_coding
PAQR5	1159	0.10341	2750	181	2701	1157	4370	protein_coding
QRFPR	179	0.174335	7700	67	7657	180	1896	protein_coding
EEF1A1	643	2869	1700	58	1652	72	415	protein_coding
SNORA28	58	16.7093	9200	47	9165	56	79	snoRNA
MALAT1	582	7928.65	1700	30	1651	75	7823	lncRNA
RPL4	140	2952.62	1700	27	1652	32	447	protein_coding
VIM	146	1242.66	9750	26	9724	35	1671	protein_coding
RPL6	78	415.693	2900	23	2856	29	1054	protein_coding
RPL37A	115	1959.34	2500	22	2472	56	249	protein_coding
TPT1	57	579.229	9700	21	9677	23	928	protein_coding
IFI6	77	9.68482	5100	21	5062	39	719	protein_coding
RPS12	63	1029.48	4750	17	4719	33	232	protein_coding
TMSB4X	56	648.847	10100	17	10096	24	63	protein_coding
RPL27A	37	992.173	3200	17	3166	20	613	protein_coding
RPLP0	220	2725.9	4650	17	4623	41	791	protein_coding
RPS3	140	2749.45	4950	17	4937	33	895	protein_coding
RPL13	207	1986.87	6700	17	6699	121	592	protein_coding
RPL5	78	1210.41	5500	16	5484	20	902	protein_coding
RPL3	159	3183.96	1050	16	1036	25	996	protein_coding
ZNF485	72	1.85584	650	15	635	72	1871	protein_coding
RPL13A	85	2257.95	3700	15	3698	41	368	protein_coding
LDHB	37	48.8576	5450	15	5417	17	929	protein_coding
SNORD100	28	13.3946	9650	13	9650	27	26	snoRNA
TMEM107	57	62.3145	6050	13	6024	37	1263	protein_coding
GAPDH	205	1936.78	3600	13	3600	44	1382	protein_coding
RPS6	77	1206.76	900	13	880	32	146	protein_coding
ACTB	149	5440.23	1350	12	1302	32	1516	protein_coding
SNORA80E	46	2.27125	2800	12	2783	39	44	snoRNA
GLUL	44	394.827	4750	11	4721	24	2070	protein_coding
RPL18A	60	872.365	1050	11	1025	21	535	protein_coding
RPS29	35	473.898	9750	11	9736	21	120	protein_coding
RPL18	57	2276.19	10800	11	10783	21	439	protein_coding
PTMS	83	597.204	1300	11	1277	29	916	protein_coding
HNRNPC	47	459.96	5000	10	4971	28	1293	protein_coding
RPL14	40	497.745	10100	10	10099	11	327	protein_coding
TUBA1B	55	560.121	1650	10	1648	28	198	protein_coding
SNORA63	21	0.667816	9500	10	9484	15	62	snoRNA
SNORD67	13	0.700813	9550	10	9514	13	19	snoRNA
YWHAE	45	1066.22	700	10	672	18	963	protein_coding
ATAD5	22	3.6452	4750	10	4742	21	6271	protein_coding
HMGN2	36	344.296	1050	10	1020	14	845	protein_coding
HSP90AB1	98	553.579	2500	10	2481	25	2496	protein_coding
RPL38	47	1084.72	8950	10	8903	26	126	protein_coding
RPL32	68	1439.61	6750	10	6728	22	570	protein_coding
RPLP1	75	1386.51	1800	10	1786	49	140	protein_coding
RPS2	168	1729.57	2550	10	2536	32	868	protein_coding
SNORA2A	18	6.0939	10150	9	10135	18	67	snoRNA
SNORA46	30	1.42189	5800	9	5765	25	78	snoRNA
CFL1	62	1047.16	1050	9	1025	25	1070	protein_coding
RPS27	54	744.521	1150	9	1129	31	217	protein_coding
RPS23	40	450.525	7050	9	7023	17	435	protein_coding
RPL34	35	426.008	5950	9	5938	14	145	protein_coding
RPL41	57	73.2121	9550	9	9543	21	402	protein_coding
EIF1	47	561.122	9000	9	8963	18	833	protein_coding
MARCKSL1	90	820.047	9200	9	9185	30	1062	protein_coding
TKT	42	348.739	6800	7	6784	9	1624	protein_coding
CHD4	38	30.0386	6700	7	6697	8	6024	protein_coding
RPL19	60	1224.18	7050	7	7010	17	100	protein_coding
RPL30	18	257.108	3850	7	3812	8	202	protein_coding
SNORD104	11	36.0329	9300	7	9286	11	38	snoRNA
SNORD15B	32	91.145	5850	7	5829	29	45	snoRNA
UHRF1BP1	36	18.995	7700	7	7659	31	6004	protein_coding
SNHG16	44	67.2443	4800	7	4753	15	2352	lncRNA
HNRNPA2B1	33	84.3908	5450	7	5412	8	921	protein_coding
NIPSNAP1	35	382.568	9250	7	9204	17	1963	protein_coding
RPL37	27	1198.01	6600	7	6579	16	192	protein_coding
SNORD88A	20	14.1325	1800	6	1766	20	25	snoRNA
SNORA5C	11	16.924	5450	6	5419	8	115	snoRNA
SNORA62	21	0.662251	2300	6	2291	20	95	snoRNA
RPS18P9	37	1.07051	2100	6	2098	10	475	transcribed_processed_pseudogene
GABARAP	21	1.88878	9200	6	9195	7	679	protein_coding
ANKRD42	10	5.88474	400	6	394	10	1840	protein_coding
SENP3-EIF4A1	25	0.276084	3650	5	3646	6	3184	protein_coding

## Sheet: ZSIN
gene	abundance	fpkm		denzik_peak	denzik_peak_location	host_peak	host_peak_location	gene_type
PLCG2	2412	1.79451	4800	346	4782	1666	8043	protein_coding
PAQR5	1692	0.10341	8950	235	8912	1688	4368	protein_coding
EEF1A1	1180	2869	1650	105	1632	202	1295	protein_coding
QRFPR	204	0.174335	7650	74	7647	205	1897	protein_coding
MALAT1	1129	7928.65	3100	67	3073	164	7797	lncRNA
SNORA28	83	16.7093	9200	66	9161	77	79	snoRNA
RPL37A	214	1959.34	2500	49	2461	98	249	protein_coding
RPL4	225	2952.62	1650	37	1635	56	456	protein_coding
ACTB	304	5440.23	2500	35	2476	31	390	protein_coding
RPS27	85	744.521	6250	33	6220	54	224	protein_coding
RPL13	301	1986.87	4350	33	4321	182	593	protein_coding
RPL6	114	415.693	2900	30	2851	44	1052	protein_coding
GAPDH	392	1936.78	10100	29	10092	65	1385	protein_coding
RPL27A	70	992.173	3200	29	3156	38	601	protein_coding
RPL3	219	3183.96	1050	29	1020	43	985	protein_coding
RPS12	106	1029.48	4700	28	4690	52	238	protein_coding
RPL5	123	1210.41	5500	27	5475	30	821	protein_coding
RPLP0	320	2725.9	4600	27	4587	64	789	protein_coding
ZNF485	124	1.85584	7150	26	7121	124	1871	protein_coding
TPT1	96	579.229	9700	25	9682	28	951	protein_coding
VIM	203	1242.66	2500	23	2478	44	294	protein_coding
RPS6	134	1206.76	900	23	864	57	153	protein_coding
RPL32	111	1439.61	6700	21	6698	41	573	protein_coding
IFI6	114	9.68482	5050	20	5026	60	703	protein_coding
HSP90AB1	123	553.579	1050	20	1005	32	2498	protein_coding
RPLP1	118	1386.51	1800	20	1780	77	128	protein_coding
RPS3	200	2749.45	4950	20	4917	41	894	protein_coding
EEF2	332	13694.3	6700	18	6679	40	1145	protein_coding
RPS15A	72	413.952	300	17	264	25	409	protein_coding
RPL30	54	257.108	3850	17	3808	19	317	protein_coding
ACTG1	292	4829.93	2500	17	2478	35	1737	protein_coding
SNORA2A	38	6.0939	10150	17	10121	35	67	snoRNA
RPS19	112	3662.29	2400	17	2379	37	648	protein_coding
TUBA1B	68	560.121	1650	17	1641	37	199	protein_coding
TMSB4X	109	648.847	10100	17	10082	50	71	protein_coding
RPL18A	112	872.365	1050	17	1014	39	535	protein_coding
SNORD67	23	0.700813	9550	17	9505	19	11	snoRNA
SNORA80E	56	2.27125	2800	17	2769	42	42	snoRNA
ATAD5	59	3.6452	4750	17	4742	55	6272	protein_coding
RPS2	217	1729.57	6900	17	6872	39	881	protein_coding
RPS29	45	473.898	3750	16	3735	33	205	protein_coding
SNORA46	52	1.42189	6500	15	6499	40	84	snoRNA
POLR2A	77	1350.43	1050	15	1026	7	5363	protein_coding
RPL14	60	497.745	10100	13	10089	19	338	protein_coding
SNHG7	79	53.4761	1050	13	1050	45	551	lncRNA
LDHB	58	48.8576	5450	13	5402	18	932	protein_coding
RPL31	63	432.088	4250	13	4242	30	287	protein_coding
EIF1	96	561.122	8950	13	8940	30	60	protein_coding
TKT	78	348.739	6800	12	6770	13	1616	protein_coding
HMGCS1	44	457.727	7100	12	7055	12	484	protein_coding
SNORD12C	29	51.6443	350	12	305	24	20	snoRNA
PAIP2	17	24.0921	2900	12	2888	17	1314	protein_coding
RPS13	45	859.835	10200	12	10194	19	196	protein_coding
RPS16	68	1911.58	6700	12	6699	21	345	protein_coding
RPL13A	156	2257.95	900	12	880	66	354	protein_coding
YWHAB	29	158.354	650	12	601	23	2108	protein_coding
RPL23	68	1058.09	8850	12	8822	24	269	protein_coding
UHRF1BP1	72	18.995	1750	12	1734	61	6004	protein_coding
SNHG10	29	7.42557	2950	12	2933	18	1364	lncRNA
RPL38	81	1084.72	8900	12	8864	41	48	protein_coding
PABPC1	143	637.934	6650	12	6630	20	464	protein_coding
NIPSNAP1	67	382.568	9200	12	9172	38	1962	protein_coding
NES	93	367.496	6700	12	6691	20	1197	protein_coding
PTMS	165	597.204	9200	12	9178	40	909	protein_coding
RPL28	63	1927.5	1800	11	1766	19	55	protein_coding
RPL35A	47	944.405	750	11	731	15	166	protein_coding
GLUL	77	394.827	9200	11	9169	49	2079	protein_coding
CFL1	102	1047.16	1050	11	1005	32	1052	protein_coding
TUBA1A	99	1505.02	9450	11	9412	24	1690	protein_coding
RPL10A	83	774.616	6700	11	6690	32	222	protein_coding
RPS18P9	61	1.07051	2100	11	2084	23	476	transcribed_processed_pseudogene
RPS23	96	450.525	5950	11	5920	33	434	protein_coding
SNORD15B	37	91.145	5850	11	5812	34	49	snoRNA
NPM1	67	180.629	9500	11	9499	25	202	protein_coding
PCBP2	106	473.441	9150	10	9139	25	299	protein_coding
HNRNPA1	39	4501.35	5550	10	5540	26	1166	protein_coding
CCNI	62	1497.19	8950	10	8911	20	1297	protein_coding
EIF4B	82	620.824	6700	10	6680	14	446	protein_coding
MIR17HG	17	20.7205	9700	10	9671	10	1383	lncRNA
ANKRD42	18	5.88474	400	10	372	19	1843	protein_coding
RPS4X	100	1695.92	2500	10	2478	29	96	protein_coding
SNORD88A	35	14.1325	1800	9	1762	35	24	snoRNA
SNORD100	28	13.3946	9650	9	9628	28	30	snoRNA
EIF3H	32	201.769	3650	9	3646	11	466	protein_coding
PFN1	40	341.171	550	9	523	18	1139	protein_coding
RPS28	40	322.526	4350	9	4332	17	324	protein_coding
RPL41	70	73.2121	9550	9	9533	21	274	protein_coding
HNRNPL	56	249.915	300	9	293	18	598	protein_coding
RPL11	76	861.433	3900	9	3851	25	264	protein_coding
CALM2	22	240.522	1700	7	1655	9	4229	protein_coding
SNORD92	17	0.467471	6800	7	6761	16	59	snoRNA
AUTS2	49	551.175	9200	7	9156	6	1975	protein_coding
SNORD83A	17	8.57135	4100	7	4084	16	66	snoRNA
ARID1A	63	251.417	9550	7	9542	11	1890	protein_coding
SNORD104	18	36.0329	9300	7	9270	19	41	snoRNA
HMGA1	68	364.251	6700	7	6698	12	929	protein_coding
TMEM107	61	62.3145	6050	7	6025	37	1276	protein_coding
SNORA62	22	0.662251	2300	7	2270	14	103	snoRNA
EIF3L	117	584.646	1800	7	1770	15	585	protein_coding
HNRNPA2B1	35	84.3908	5450	7	5414	8	905	protein_coding
SCARNA8	13	1.17481	1750	5	1743	14	49	scaRNA
SENP3-EIF4A1	46	0.276084	3650	5	3619	9	2928	protein_coding
SNORD12B	11	2.50913	350	5	301	11	39	snoRNA
SNORD91A	6	1.83715	1050	5	1032	6	56	snoRNA
MATR3	26	0.1567	9250	4	9231	4	1006	protein_coding
