# Supplementary material for: Dengue and Zika RNA-RNA interactomes reveal pro- and anti-viral RNA in human cells
Source: Genome Biol. 2023 Dec 5;24:279. doi: 10.1186/s13059-023-03110-9 (PMC10696742; doi:10.1186/s13059-023-03110-9)
Supplement: Supplementary file 6 — Additional file 6: Supplementary Table S5. RBP associated with ZIKV. [file 13059_2023_3110_MOESM6_ESM.xlsx]

## Sheet: RBP from motif analysis
Predicted ZIKV binding RBP from motif analysis
ACO1
CELF1
CELF2
CELF4
CELF5
CELF6
DAZAP1
ELAVL1
HNRNPA1
HNRNPC
HNRNPD
HNRNPDL
HNRNPF
HNRNPH1
HNRNPH2
HNRNPH3
HNRNPK
HNRNPL
HNRNPU
KHSRP
LIN28A
MSI1
NOVA1
NXF1
PABPN1
PCBP1
PCBP2
PPRC1
PTBP1
QKI
RBM28
RBM4
RBM5
RBM8A
RBMX
SFPQ
SNRPA
SRP14
SRSF1
SRSF10
SRSF2
SRSF5
SRSF9
SUPV3L1
TRA2B
YTHDC1
ZFP36
ZNF346
ZNF638
ZRANB2

## Sheet: Ooi et al 2019
Ooi, Y.S., Majzoub, K., Flynn, R.A. et al. An RNA-centric dissection of host complexes controlling flavivirus infection. Nat Microbiol 4, 2369–2382 (2019). https://doi.org/10.1038/s41564-019-0518-2
Enrichment (log2[ZIKV/control]>1)
FXR1
HDLBP
ATXN2L
RRBP1
FMR1
EIF4G1
UBAP2L
UPF1
RPN1
TRIM71
MOV10
PRKDC
PRRC2A
EEF1A1
PABPC1
PABPC4
IGF2BP1
SND1
IGF2BP2
NUFIP2
FUS
FUBP3
CKAP4
PRRC2C
TNPO1
IGF2BP3
SYNCRIP
G3BP1
SUGP2
DDX1
EIF3A
DDX6
RTCB
GCN1
DDX5
FXR2
HNRNPM
FAM120A
DDX3X
YBX1
SPATS2L
VARS
PUM1
STT3A
HSPA5
CSDE1
KTN1
XRCC6
GIGYF2
G3BP2
ZC3HAV1
EIF4B
LIN28B
HNRNPH1
PTBP1
HNRNPH3
CCAR2
ASCC3
ADAR
YBX3
RPS9
RPSA
FNDC3B
HNRNPL
ILF3
RPN2
RBM14
MATR3
TUBA1B
RPS3
HNRNPA2B1
NONO
STAU1
RACK1
HNRNPK
GEMIN5
YTHDF3
NXF1
RPL3
RPS2
PEG10
SNRNP200
PBXIP1
DHX9
HNRNPUL1
DDX17
L1RE1
CNOT1
ATXN2
A1CF
SEC61A1
HNRNPUL2
SPATS2
HNRNPF
PCBP2
STT3B
RPS4X
KHDRBS1
RALY
RBMX
MTTP
UBAP2
PARP1
FUBP1
EIF4G2
ACSL3
CANX
ELAVL1
LARP4
EDC4
RPS27A
SNRNP70
CSE1L
RPS3A
HNRNPA0
DDOST
TRIM56
HNRNPA3
PDIA6
RPS6
SRP68
DHX15
ZNF326
HNRNPA1
RPL13
XPO1
EZR
EIF4A1
RPL6
TRA2B
RPS10
EIF3L
DYNC1H1
SURF4
PDIA3
DHCR24
RPS18
RPL4
APOB
C14orf166
RBM4
RPL7A
HNRNPDL
RDX
EIF3B
RPS7
PDIA4
LUC7L2
SRSF7
CAPRIN1
PURA
TLN1
FAM98A
DHX36
SRSF2
SAFB
SERBP1
USP9X
DDX39B
RPL5
HNRNPR
EIF4A3
NCL
XRCC5
MAP4
LSM14A
TIAL1
AGL
RBM47
COPA
SF3B3
RPS17
HNRNPC
GSPT1
YTHDF2
KHSRP
DHX57
P4HB
U2AF2
PURB
DAZAP1
EEF1D
PDCD6IP
YLPM1
GANAB
RPS6KA3
ALYREF
ILF2
SRSF1
SFPQ
QARS
RPS8
AHCY
HNRNPH2
LRRC59
RPS16
AGO2
SEC63
LARP1
DDX19A
SRRM2
ANXA6
ACLY
ZNF638
EEF1G
PRMT1
SF3B1
POR
SSR4
GDI2
PRPF8
RBM39
PDLIM5
EWSR1
COPB2
KIF1C
IDH1
RPL8
RPS13
TUBB2A
DHX29
HNRNPD
TMX2
SCFD1
CAND1
ZCCHC3
HELZ
TNPO2
PSPC1
RPL26
UGGT1
FSCN1
RPL23A
ABCF1
SRSF3
RBM3
TARDBP
SEC22B
STRAP
TNRC6B
CELF1
RAB1A
EEF2
EFTUD2
USP10
RPL19
WDR1
FNDC3A
DRG1
EIF3C
RPS14
MYH9
SEC61B
RPL15
PPIB
LSM14B
CPNE1
PA2G4
LRRC47
EIF2S1
COPB1
PGD
RPL10A
EIF3CL
LARP4B
ZFR
SRRT
EIF4H
ACSL4
CTPS1
RPL27
SRSF6
LSM12
ATIC
RAB1B
ARHGAP5
VCL
XRN2
TUBB4B
YTHDC2
ETF1
PUM2
RPL7
EIF5A
CHTOP
SEC24C
DDX20
DHCR7
SRP72
TOP3B
SLC39A7
TRAM1
HNRNPAB
ESYT1
RPS19
FKBP11
GPI
KRT6A
HACD3
TRIM25

## Sheet: Common
SRSF2
HNRNPH1
DAZAP1
RBMX
HNRNPD
SFPQ
ELAVL1
HNRNPF
TRA2B
HNRNPK
PCBP2
HNRNPDL
RBM4
HNRNPH2
SRSF1
NXF1
CELF1
HNRNPL
HNRNPH3
HNRNPA1
KHSRP
PTBP1
HNRNPC
ZNF638
